# Supplementary material for: Evolution, expression and functional analysis of cultivated allotetraploid cotton DIR genes
Source: BMC Plant Biol. 2021 Feb 10;21:89. doi: 10.1186/s12870-021-02859-0 (PMC7876823; doi:10.1186/s12870-021-02859-0)
Supplement: Supplementary file 8 — Additional file 8: Table S1. Characteristics of 107 GbDIR proteins. Table S2. Characteristics of 107 GhDIR proteins. Table S3. List of DIR genes used in the phylogenetic tree. Table S4. Ka, Ks and Ka/Ks values calculated for homologous DIR gene pairs in Gossypium barbadense. Table S5. Ka, Ks and Ka/Ks values calculated for homologous DIR gene pairs in Gossypium hirsutum. Table S6. List of DIRs with biochemical and/or physiological functions in literatures. Table S7. List of DIR genes identified in Gossypium arboreum, Gossypium raimondii, Glycine max, Theobroma cacao and Vitis vinifera. Table S8. JASPAR matrices used to identify potential TFBS. Table S9. List of motif occurrences in Gossypium barbadense. Table S10. List of motif occurrences in Gossypium hirsutum. Table S11. FPKM values of DIR genes in response to Verticillium dahliae and water in Gossypium hirsutum cultivar ND601. Table S12. FPKM values of DIR genes in response to Verticillium dahliae and water in six Gossypium hirsutum cultivars. Table S13. RPKM values of DIR genes during cotton fiber development in Gossypium barbadense. Table S14. RPKM values of DIR genes during cotton fiber development in Gossypium hirsutum [file 12870_2021_2859_MOESM8_ESM.zip]

Archive with 14 entries (14 files):
- Additional file 8/Table S1.xlsx
- Additional file 8/Table S10.xlsx
- Additional file 8/Table S11.xlsx
- Additional file 8/Table S12.xlsx
- Additional file 8/Table S13.xlsx
- Additional file 8/Table S14.xlsx
- Additional file 8/Table S2.xlsx
- Additional file 8/Table S3.xlsx
- Additional file 8/Table S4.xlsx
- Additional file 8/Table S5.xlsx
- Additional file 8/Table S6.xlsx
- Additional file 8/Table S7.xlsx
- Additional file 8/Table S8.xlsx
- Additional file 8/Table S9.xlsx
