# Supplementary material for: Evolution, expression and functional analysis of cultivated allotetraploid cotton DIR genes
Source: BMC Plant Biol. 2021 Feb 10;21:89. doi: 10.1186/s12870-021-02859-0 (PMC7876823; doi:10.1186/s12870-021-02859-0)
Supplement: Supplementary file 8 — Additional file 8: Table S1. Characteristics of 107 GbDIR proteins. Table S2. Characteristics of 107 GhDIR proteins. Table S3. List of DIR genes used in the phylogenetic tree. Table S4. Ka, Ks and Ka/Ks values calculated for homologous DIR gene pairs in Gossypium barbadense. Table S5. Ka, Ks and Ka/Ks values calculated for homologous DIR gene pairs in Gossypium hirsutum. Table S6. List of DIRs with biochemical and/or physiological functions in literatures. Table S7. List of DIR genes identified in Gossypium arboreum, Gossypium raimondii, Glycine max, Theobroma cacao and Vitis vinifera. Table S8. JASPAR matrices used to identify potential TFBS. Table S9. List of motif occurrences in Gossypium barbadense. Table S10. List of motif occurrences in Gossypium hirsutum. Table S11. FPKM values of DIR genes in response to Verticillium dahliae and water in Gossypium hirsutum cultivar ND601. Table S12. FPKM values of DIR genes in response to Verticillium dahliae and water in six Gossypium hirsutum cultivars. Table S13. RPKM values of DIR genes during cotton fiber development in Gossypium barbadense. Table S14. RPKM values of DIR genes during cotton fiber development in Gossypium hirsutum [file 12870_2021_2859_MOESM8_ESM.zip › Additional file 8/Table S1.xlsx]

## Sheet: Table S1
Supplementary Table 1. Characteristics of 107 GbDIR proteins.
Name†	Gene ID	Subfamily	Protein length (aa)	Molecular weight (kDa)	Isoelectric point	Signal peptide	Subcellular location	Number of putative N-glycosylation sites
GbDIR1	GB_A01G0031	DIR-b/d-Ⅰ	522	59.2675	5.99	21-22	ER-44.93%	4
GbDIR2	GB_A01G0405	DIR-b/d-Ⅲ	495	55.3889	6.82	-	Chloroplast-97.35%	5
GbDIR3	GB_A01G0457	DIR-b/d-Ⅱ	191	21.231	7.07	22-23	Extracellular space-86.57%	3
GbDIR4	GB_A01G0458	DIR-b/d-Ⅲ	183	20.3228	4.9	19-20	Extracellular space-72.25%	6
GbDIR5	GB_A01G0460	DIR-b/d-Ⅱ	187	20.9144	6.26	22-23	Extracellular space-73.72%	4
GbDIR6	GB_A01G1875	DIR-b/d-Ⅱ	186	20.2741	9.25	22-23	Vacuole-89.03%	4
GbDIR7	GB_A01G1877	DIR-b/d-Ⅲ	185	20.5214	8.37	22-23	Extracellular space-96.66%	4
GbDIR8	GB_A01G1878	DIR-b/d-Ⅱ	193	21.3141	8.84	22-23	Extracellular space-63.66%	4
GbDIR9	GB_A01G1881	DIR-b/d-Ⅲ	186	20.7063	6.09	22-23	Extracellular space-82.03%	4
GbDIR10	GB_A01G1882	DIR-b/d-Ⅱ	188	20.4733	9.66	23-24	Extracellular space-84.53%	3
GbDIR11	GB_A02G1109	DIR-b/d-Ⅰ	196	21.3085	10.56	29-30	Chloroplast-58.30%	2
GbDIR12	GB_A02G1171	DIR-a	140	15.6776	5.05	-	Peroxisome-59.35%	4
GbDIR13	GB_A02G1172	DIR-a	187	20.9878	9.38	22-23	Extracellular space-91.22%	3
GbDIR14	GB_A03G0473	DIR-e	256	27.9916	6.75	26-27	Extracellular space-42.09%	2
GbDIR15	GB_A03G2361	DIR-b/d-Ⅰ	186	20.1971	6.52	24-25	Extracellular space-98.41%	2
GbDIR16	GB_A04G0072	DIR-b/d-Ⅲ	178	19.2189	6.79	24-25	Extracellular space-96.68%	6
GbDIR17	GB_A04G0073	DIR-b/d-Ⅲ	174	18.8035	9.07	22-23	Extracellular space-95.34%	6
GbDIR18	GB_A04G0074	DIR-b/d-Ⅲ	347	37.6557	7.27	22-23	Extracellular space-94.27%	12
GbDIR19	GB_A04G0075	DIR-b/d-Ⅲ	361	38.9552	8.77	22-23	Extracellular space-91.25%	14
GbDIR20	GB_A04G0076	DIR-b/d-Ⅲ	361	38.8751	7.66	22-23	Extracellular space-95.33%	14
GbDIR21C	GB_A04G0078	DIR-b/d-Ⅲ	115	12.4911	6.5	22-23	Extracellular space-99.20%	3
GbDIR22	GB_A04G0079	DIR-b/d-Ⅲ	174	18.8223	6.77	22-23	Extracellular space-95.29%	6
GbDIR23	GB_A04G1443	DIR-b/d-Ⅰ	202	22.3706	10.02	-	Extracellular space-70.44%	1
GbDIR24	GB_A04G1444	DIR-b/d-Ⅰ	151	16.5109	9.01	-	Chloroplast-47.74%	3
GbDIR25	GB_A04G1520	DIR-b/d-Ⅱ	183	19.8234	6.09	22-23	Extracellular space-99.13%	2
GbDIR26C	GB_A04G1549	DIR-b/d-Ⅱ	139	15.1652	8.07	-	Extracellular space-72.19%	0
GbDIR27	GB_A04G1551	DIR-b/d-Ⅱ	166	17.9003	7.56	-	Chloroplast-57.60%	3
GbDIR28	GB_A04G1553	DIR-b/d-Ⅱ	594	63.4079	4.57	20-21	Plasma membrane-56.37%	5
GbDIR29	GB_A04G1844	DIR-b/d-Ⅲ	172	18.4743	9.83	22-23	Extracellular space-86.83%	5
GbDIR30N	GB_A05G2000	DIR-f	183	20.132	10.1	-	Plasma membrane-71.23%	3
GbDIR31	GB_A05G2984	DIR-b/d-Ⅲ	182	19.9907	8.46	22-23	Extracellular space-96.74%	5
GbDIR32	GB_A05G2988	DIR-b/d-Ⅲ	926	105.199	5.76	-	Nucleus-98.19%	9
GbDIR33C	GB_A05G3087	DIR-e	268	27.8764	7.24	-	Nucleus-69.87%	0
GbDIR34	GB_A07G0406	DIR-b/d-Ⅱ	188	20.8928	9.76	22-23	Extracellular space-45.70%	2
GbDIR35	GB_A08G1272	DIR-a	189	21.0779	8.65	23-24	Extracellular space-98.25%	4
GbDIR36	GB_A08G2643	DIR-b/d-Ⅲ	179	19.5585	8.94	22-23	Extracellular space-99.47%	3
GbDIR37	GB_A08G2645	DIR-b/d-Ⅲ	179	19.5314	7.66	22-23	Extracellular space-97.27%	2
GbDIR38C	GB_A09G2394	DIR-b/d-Ⅰ	139	15.1281	10.42	28-29	Mitochondrion-56.96%	1
GbDIR39	GB_A10G0635	DIR-f	183	19.606	6.34	30-31	Extracellular space-92.76%	2
GbDIR40	GB_A10G1356	DIR-e	245	25.1086	5.11	24-25	Extracellular space-41.05%	0
GbDIR41N	GB_A10G2475	DIR-e	237	25.4799	8.52	24-25	Extracellular space-65.72%	3
GbDIR42	GB_A10G2476	DIR-e	383	39.5497	4.21	30-31	Extracellular space-55.77%	0
GbDIR43	GB_A10G2477	DIR-e	327	33.1791	5.13	22-23	Extracellular space-69.29%	0
GbDIR44	GB_A11G2160	DIR-b/d-Ⅰ	189	20.8466	5.56	-	Extracellular space-28.51%	2
GbDIR45	GB_A11G3205	DIR-b/d-Ⅰ	182	20.3815	9.9	23-24	Extracellular space-97.77%	3
GbDIR46	GB_A11G3207	DIR-b/d-Ⅰ	174	19.4245	10.65	26-27	Extracellular space-95.16%	2
GbDIR47	GB_A11G3419	DIR-b/d-Ⅱ	194	21.3353	9.43	22-23	Extracellular space-72.62%	3
GbDIR48	GB_A11G3422	DIR-b/d-Ⅱ	164	18.5071	9.74	22-23	Extracellular space-75.37%	2
GbDIR49	GB_A11G3425	DIR-b/d-Ⅱ	194	21.6397	9.41	22-23	Extracellular space-92.10%	1
GbDIR50	GB_A11G3653	DIR-b/d-Ⅰ	196	21.2291	8.77	30-31	Vacuole-70.84%	4
GbDIR51	GB_A11G3654	DIR-b/d-Ⅰ	195	21.3204	9.61	26-27	Vacuole-51.30%	2
GbDIR52	GB_A12G2120	DIR-b/d-Ⅰ	175	18.9689	9.79	22-23	Extracellular space-99.37%	4
GbDIR53	GB_A12G2623	DIR-a	184	20.94	9.43	26-27	Extracellular space-57.56%	3
GbDIR54	GB_A12G3000	DIR-e	249	25.4622	4.64	24-25	Extracellular space-56.44%	0
GbDIR55	GB_A13G0135	DIR-b/d-Ⅰ	148	16.4067	8.85	-	Peroxisome-56.70%	3
GbDIR56	GB_A13G2564	DIR-b/d-Ⅰ	157	17.4191	9.79	-	Cytoplasm-50.09%	3
GbDIR57	GB_D01G0031	DIR-b/d-Ⅰ	522	59.2594	6.02	21-22	ER-39.83%	4
GbDIR58	GB_D01G0433	DIR-b/d-Ⅲ	182	19.7655	6.8	22-23	Extracellular space-65.09%	7
GbDIR59	GB_D01G0479	DIR-b/d-Ⅱ	187	20.9304	5.61	22-23	Extracellular space-83.66%	4
GbDIR60	GB_D01G1975	DIR-b/d-Ⅱ	186	20.375	7.82	22-23	Vacuole-84.80%	4
GbDIR61	GB_D01G1977	DIR-b/d-Ⅲ	185	20.4702	6.95	22-23	Extracellular space-98.84%	4
GbDIR62N	GB_D01G1979	DIR-b/d-Ⅱ	120	12.9075	7.51	-	Cytoplasm-78.95%	3
GbDIR63	GB_D01G1982	DIR-b/d-Ⅲ	129	14.1039	6.52	-	Extracellular space-74.16%	5
GbDIR64	GB_D03G0914	DIR-a	187	20.9948	9.38	22-23	Extracellular space-91.47%	3
GbDIR65	GB_D03G0915	DIR-a	140	15.6916	5.05	-	Peroxisome-59.35%	4
GbDIR66	GB_D03G0980	DIR-b/d-Ⅰ	196	21.3195	10.46	29-30	Extracellular space-76.40%	2
GbDIR67	GB_D03G1516	DIR-e	254	27.5331	6.8	-	Vacuole-37.95%	2
GbDIR68	GB_D04G1047	DIR-b/d-Ⅰ	196	21.7919	9.67	-	Extracellular space-92.76%	2
GbDIR69	GB_D04G1838	DIR-b/d-Ⅰ	202	22.4747	9.92	-	Extracellular space-72.35%	3
GbDIR70	GB_D04G1900	DIR-b/d-Ⅱ	183	19.7544	6.96	22-23	Extracellular space-99.26%	2
GbDIR71	GB_D04G1929	DIR-b/d-Ⅱ	167	18.0744	6.24	-	Peroxisome-66.65%	3
GbDIR72	GB_D04G1932	DIR-b/d-Ⅱ	586	62.3725	4.41	20-21	Plasma membrane-78.89%	4
GbDIR73N	GB_D05G2025	DIR-f	183	20.1521	10.23	-	Plasma membrane-75.95%	3
GbDIR74	GB_D05G2967	DIR-b/d-Ⅲ	182	19.7983	7.07	20-21	Extracellular space-98.52%	4
GbDIR75	GB_D05G2969	DIR-b/d-Ⅲ	176	19.1059	10.07	22-23	Extracellular space-97.12%	7
GbDIR76	GB_D05G2970	DIR-b/d-Ⅲ	165	18.0426	9.78	22-23	Extracellular space-98.23%	5
GbDIR77	GB_D07G0412	DIR-b/d-Ⅱ	188	20.7925	9.23	22-23	Extracellular space-65.62%	1
GbDIR78	GB_D08G0154	DIR-b/d-Ⅰ	197	21.7838	9.63	22-23	Vacuole-61.30%	5
GbDIR79	GB_D08G1416	DIR-a	189	20.9709	9.05	23-24	Extracellular space-95.37%	4
GbDIR80	GB_D09G0187	DIR-b/d-Ⅱ	176	19.0515	8.68	-	Extracellular space-95.99%	2
GbDIR81	GB_D09G2242	DIR-b/d-Ⅰ	192	20.9188	10.28	28-29	Chloroplast-55.09%	2
GbDIR82	GB_D10G0663	DIR-f	183	19.581	6.51	30-31	Extracellular space-89.65%	3
GbDIR83	GB_D10G1582	DIR-e	245	25.0875	4.86	24-25	Extracellular space-67.13%	0
GbDIR84N	GB_D10G2436	DIR-e	236	25.6052	9.46	24-25	Extracellular space-57.29%	3
GbDIR85	GB_D10G2437	DIR-e	366	37.8709	4.21	30-31	Extracellular space-37.53%	0
GbDIR86	GB_D10G2438	DIR-e	327	33.0399	4.88	22-23	Extracellular space-59.39%	0
GbDIR87	GB_D10G2688	DIR-b/d-Ⅲ	1179	133.026	6.6	-	Plasma membrane-93.94%	14
GbDIR88	GB_D10G2693	DIR-b/d-Ⅲ	185	20.3231	6.68	22-23	Extracellular space-95.40%	3
GbDIR89C	GB_D11G2354	DIR-b/d-Ⅰ	92	10.6284	8.52	26-27	Extracellular space-99.29%	1
GbDIR90	GB_D11G2355	DIR-b/d-Ⅰ	187	20.7615	5.17	-	Extracellular space-43.78%	2
GbDIR91	GB_D11G3209	DIR-b/d-Ⅰ	163	18.1278	10.03	26-27	Extracellular space-99.38%	2
GbDIR92	GB_D11G3210	DIR-b/d-Ⅰ	203	22.5149	10.23	26-27	Extracellular space-95.91%	3
GbDIR93	GB_D11G3388	DIR-b/d-Ⅱ	194	21.4403	8.62	22-23	Extracellular space-78.64%	3
GbDIR94	GB_D11G3392	DIR-b/d-Ⅱ	199	22.2633	8.95	22-23	Extracellular space-89.67%	1
GbDIR95	GB_D11G3393	DIR-b/d-Ⅱ	194	21.5698	10.39	22-23	Extracellular space-78.92%	2
GbDIR96	GB_D11G3678	DIR-b/d-Ⅰ	195	21.056	9.27	30-31	Chloroplast-52.49%	3
GbDIR97	GB_D11G3679	DIR-b/d-Ⅰ	195	21.0871	9.5	26-27	Vacuole-58.05%	2
GbDIR98	GB_D12G2114	DIR-b/d-Ⅰ	208	22.7562	9.99	-	Peroxisome-42.58%	3
GbDIR99	GB_D12G2629	DIR-a	184	20.982	9.41	26-27	Extracellular space-44.25%	3
GbDIR100	GB_D12G3008	DIR-e	249	25.4301	4.64	24-25	Extracellular space-61.23%	0
GbDIR101	GB_D13G0132	DIR-b/d-Ⅰ	186	20.7177	9.63	25-26	Extracellular space-89.29%	3
GbDIR102	GB_D13G2493	DIR-b/d-Ⅰ	202	22.2696	9.83	-	Peroxisome-54.10%	3
GbDIR103	GB_scaffold20222_objG0001	DIR-b/d-Ⅱ	183	20.4279	6.1	18-19	Extracellular space-86.83%	4
GbDIR104	GB_scaffold28243_objG0001	DIR-b/d-Ⅱ	188	20.5673	7.66	23-24	Extracellular space-93.64%	3
GbDIR105	GB_scaffold29846_objG0001	DIR-b/d-Ⅱ	176	18.9514	9.52	23-24	Extracellular space-83.59%	3
GbDIR106	GB_scaffold5871_objG0001	DIR-f	186	20.1881	8.72	31-32	Extracellular space-91.16%	3
GbDIR107	GB_scaffold8704_objG0001	DIR-b/d-Ⅱ	164	17.6792	6.79	22-23	Extracellular space-98.97%	2
† The letters N and C following gene names indicate genes having incomplete conserved domain at the N-terminus and the C-terminus, respectively.
