# Supplementary material for: Evolution, expression and functional analysis of cultivated allotetraploid cotton DIR genes
Source: BMC Plant Biol. 2021 Feb 10;21:89. doi: 10.1186/s12870-021-02859-0 (PMC7876823; doi:10.1186/s12870-021-02859-0)
Supplement: Supplementary file 8 — Additional file 8: Table S1. Characteristics of 107 GbDIR proteins. Table S2. Characteristics of 107 GhDIR proteins. Table S3. List of DIR genes used in the phylogenetic tree. Table S4. Ka, Ks and Ka/Ks values calculated for homologous DIR gene pairs in Gossypium barbadense. Table S5. Ka, Ks and Ka/Ks values calculated for homologous DIR gene pairs in Gossypium hirsutum. Table S6. List of DIRs with biochemical and/or physiological functions in literatures. Table S7. List of DIR genes identified in Gossypium arboreum, Gossypium raimondii, Glycine max, Theobroma cacao and Vitis vinifera. Table S8. JASPAR matrices used to identify potential TFBS. Table S9. List of motif occurrences in Gossypium barbadense. Table S10. List of motif occurrences in Gossypium hirsutum. Table S11. FPKM values of DIR genes in response to Verticillium dahliae and water in Gossypium hirsutum cultivar ND601. Table S12. FPKM values of DIR genes in response to Verticillium dahliae and water in six Gossypium hirsutum cultivars. Table S13. RPKM values of DIR genes during cotton fiber development in Gossypium barbadense. Table S14. RPKM values of DIR genes during cotton fiber development in Gossypium hirsutum [file 12870_2021_2859_MOESM8_ESM.zip › Additional file 8/Table S10.xlsx]

## Sheet: Table S10
Supplementary Table 10. List of motif occurrences in Gossypium hirsutum.
Type	JASPAR matrix	Transcription factor	Target gene	start	stop	strand	p-value	Matched sequence
ABA	MA1185.1	LHY1	GhDIR90	1099	1108	-	7.28e-06	AGATATTTTA
	MA1185.1	LHY1	GhDIR104	1111	1120	-	7.28e-06	AGATATTTTA
	MA1185.1	LHY1	GhDIR49	1513	1522	+	9.28e-06	AGATATTTAT
	MA1185.1	LHY1	GhDIR39	1071	1080	-	7.28e-06	AGATATTTTA
	MA1185.1	LHY1	GhDIR43	1639	1648	+	3.64e-06	AGATATTTTC
	MA1171.1	MYB52	GhDIR26	348	358	-	6.86e-06	TAATACCGTTA
	MA1171.1	MYB52	GhDIR41N	1075	1085	-	3.61e-06	TTTTACCGTTA
	MA1171.1	MYB52	GhDIR101	916	926	-	6.86e-06	TTATACCGTTA
	MA1171.1	MYB52	GhDIR39	1169	1179	-	7.6e-06	TTTAACCGTTA
	MA1171.1	MYB52	GhDIR39	1443	1453	-	6.86e-06	TTATACCGTTA
	MA1038.1	MYB3	GhDIR23	1346	1356	+	8.18e-06	GGGTAGGTATG
	MA1372.1	STZ	GhDIR57	633	643	+	8.04e-06	CACTCCCACTT
	MA1372.1	STZ	GhDIR101	1767	1777	+	6.76e-06	CACTTACACTC
	MA1372.1	STZ	GhDIR4	1144	1154	+	3.65e-06	CACTTTCACTT
	MA1372.1	STZ	GhDIR107	779	789	+	8.04e-06	CACTCCCACTT
	MA1221.1	RAP26	GhDIR5	837	851	-	6.9e-06	GTGCGGCGGTGGTTG
	MA0941.1	ABF2	GhDIR72	559	571	+	2.14e-06	CTGGACACGTGTT
	MA0570.1	ABF1	GhDIR35	46	64	+	5.61e-06	TGATACGTGGCACGTCATG
	MA0570.2	ABF1	GhDIR35	48	59	+	8.42e-06	ATACGTGGCACG
	MA0570.2	ABF1	GhDIR102C	941	952	-	1.12e-07	ACACGTGGCATT
	MA0570.2	ABF1	GhDIR51	973	984	-	1.12e-07	ACACGTGGCATT
	MA0570.2	ABF1	GhDIR85	431	442	+	5.66e-06	ATACGTGGCATG
	MA1390.1	HHO2	GhDIR69	402	414	-	9.09e-06	AAATCAAAGATAC
	MA1390.1	HHO2	GhDIR42	394	406	-	7.54e-06	AAATTTAAGATTC
	MA1390.1	HHO2	GhDIR93	769	781	-	7.54e-06	AAATTTAAGATTC
	MA1390.1	HHO2	GhDIR11	399	411	-	9.09e-06	AAATCAAAGATAC
	MA1397.1	At1g74840	GhDIR12	1830	1840	+	2.32e-06	AATGGATAAAG
	MA1397.1	At1g74840	GhDIR107	1281	1291	-	5.49e-06	AATGGATAAAA
	MA1397.1	At1g74840	GhDIR68	1831	1841	+	2.32e-06	AATGGATAAAG
	MA1397.1	At1g74840	GhDIR105	849	859	-	6.62e-06	AGTGGATAAGA
	MA1326.1	ZHD5	GhDIR26	3	13	+	6.1e-06	ATGTAATTAAT
	MA1326.1	ZHD5	GhDIR12	283	293	+	6.1e-06	ATGTAATTAAT
	MA1326.1	ZHD5	GhDIR48	1333	1343	-	8.25e-06	CCGTGATTAAT
	MA1326.1	ZHD5	GhDIR5	1228	1238	-	6.1e-06	ATGTAATTAAT
	MA1326.1	ZHD5	GhDIR68	76	86	+	6.1e-06	ATGTAATTAAT
	MA1326.1	ZHD5	GhDIR83	435	445	+	6.1e-06	ATGTAATTAAT
	MA0931.1	ABI5	GhDIR102C	943	952	+	8.71e-06	TGCCACGTGT
	MA0931.1	ABI5	GhDIR72	561	570	+	3.46e-06	GGACACGTGT
	MA0931.1	ABI5	GhDIR51	975	984	+	8.71e-06	TGCCACGTGT
	MA1351.1	GBF3	GhDIR35	43	57	-	9.06e-06	TGCCACGTATCATTT
	MA1351.1	GBF3	GhDIR74C	759	773	-	2.97e-06	TTCCACGTCACCCCT
	MA0954.1	ATHB-7	GhDIR73	902	911	-	7.6e-06	CCAATCATTA
	MA0954.1	ATHB-7	GhDIR20	1120	1129	+	4.91e-06	TCAATCATTC
	MA0954.2	ATHB7	GhDIR94	699	711	+	7.32e-06	TCATTGATTGATG
	MA0954.2	ATHB7	GhDIR67	173	185	-	8.26e-06	TTAATGATTGAGC
	MA0954.2	ATHB7	GhDIR39	1205	1217	-	9.17e-06	TTAATTATTGAAT
	MA0954.2	ATHB7	GhDIR20	383	395	-	5.43e-06	TCAATTATTGTTT
	MA0954.2	ATHB7	GhDIR43	697	709	+	7.32e-06	TCATTGATTGATG
	MA1182.1	At3g09600	GhDIR3	638	649	+	7.24e-06	AGATATTTACTT
	MA1182.1	At3g09600	GhDIR28	1239	1250	+	7.51e-06	AGATATTTAATT
	MA1182.1	At3g09600	GhDIR90	1097	1108	-	2.79e-06	AGATATTTTATG
	MA1182.1	At3g09600	GhDIR104	1109	1120	-	2.34e-06	AGATATTTTAAT
	MA1182.1	At3g09600	GhDIR49	1513	1524	+	8.1e-06	AGATATTTATGA
	MA1182.1	At3g09600	GhDIR39	1069	1080	-	2.79e-06	AGATATTTTATG
	MA1182.1	At3g09600	GhDIR103	482	493	+	9.53e-06	AGATATTTAAAT
	MA1182.1	At3g09600	GhDIR43	1639	1650	+	8.23e-07	AGATATTTTCTT
	MA1659.1	ABF4	GhDIR74C	762	773	-	7.5e-07	TTCCACGTCACC
	MA0564.1	ABI3	GhDIR46	1175	1183	-	3.31e-06	CTGCATGCA
	MA0564.1	ABI3	GhDIR96	1145	1153	-	3.31e-06	CTGCATGCA
	MA1356.1	TRP2	GhDIR55	1927	1947	+	9.71e-06	AAAAAAAAACCCTAACACACC
	MA1356.1	TRP2	GhDIR91	546	566	+	7.64e-06	AATTTAAAACCTTAAACTTAG
	MA1356.1	TRP2	GhDIR59	1163	1183	+	9.24e-06	AATTTTAAAACCTAAATAAAT
	MA1356.1	TRP2	GhDIR69	1467	1487	+	4.97e-06	ATACTTAAATCTTAAATCCGA
	MA1356.1	TRP2	GhDIR28	260	280	+	2.07e-06	AAATTTAAAATCTAAACACTA
	MA1356.1	TRP2	GhDIR28	267	287	+	1.74e-08	AAATCTAAACACTAAACCTTA
	MA1356.1	TRP2	GhDIR28	1115	1135	-	8.41e-06	CAACAAAAACCCGAAATCATA
	MA1356.1	TRP2	GhDIR10	500	520	+	7.04e-07	TAATCTAAACCTTAAACCTCT
	MA1356.1	TRP2	GhDIR10	530	550	+	1.76e-08	TCCCATAAACACTAAACCCTA
	MA1356.1	TRP2	GhDIR10	537	557	+	8.61e-11	AACACTAAACCCTAAACCCTT
	MA1356.1	TRP2	GhDIR10	544	564	+	6.21e-10	AACCCTAAACCCTTAACCCTT
	MA1356.1	TRP2	GhDIR10	545	565	+	5.54e-06	ACCCTAAACCCTTAACCCTTA
	MA1356.1	TRP2	GhDIR10	551	571	+	6.8e-08	AACCCTTAACCCTTAACCCTT
	MA1356.1	TRP2	GhDIR10	552	572	+	2.5e-06	ACCCTTAACCCTTAACCCTTA
	MA1356.1	TRP2	GhDIR10	558	578	+	6.12e-08	AACCCTTAACCCTTAACCCCA
	MA1356.1	TRP2	GhDIR10	559	579	+	3.07e-06	ACCCTTAACCCTTAACCCCAA
	MA1356.1	TRP2	GhDIR10	565	585	+	1.01e-06	AACCCTTAACCCCAAAACCCT
	MA1356.1	TRP2	GhDIR10	566	586	+	3.35e-07	ACCCTTAACCCCAAAACCCTT
	MA1356.1	TRP2	GhDIR10	573	593	+	1.46e-06	ACCCCAAAACCCTTACACCTT
	MA1356.1	TRP2	GhDIR10	581	601	+	1.99e-06	ACCCTTACACCTTAAACACCA
	MA1356.1	TRP2	GhDIR10	588	608	+	6.46e-06	CACCTTAAACACCAACCCTAA
	MA1356.1	TRP2	GhDIR10	601	621	+	5.83e-09	AACCCTAACCCCTAACCCCTA
	MA1356.1	TRP2	GhDIR10	608	628	+	2.79e-08	ACCCCTAACCCCTAAATCATA
	MA1356.1	TRP2	GhDIR10	622	642	+	1.51e-06	AATCATAATCCTTAAACCCAT
	MA1356.1	TRP2	GhDIR10	673	693	+	2.08e-09	ACTCCTAAACCTTAAACCCTA
	MA1356.1	TRP2	GhDIR10	680	700	+	3.01e-10	AACCTTAAACCCTAAACTATA
	MA1356.1	TRP2	GhDIR10	694	714	+	6.6e-06	AACTATATATCTTAAACCATA
	MA1356.1	TRP2	GhDIR10	719	739	+	4.91e-08	ACTCATAAACCTTAAATCCTA
	MA1356.1	TRP2	GhDIR10	726	746	+	1.78e-08	AACCTTAAATCCTAAACCATC
	MA1356.1	TRP2	GhDIR10	743	763	+	7.74e-07	CATCTTAAACCATAAACCTTA
	MA1356.1	TRP2	GhDIR10	750	770	+	1.58e-08	AACCATAAACCTTAAACTATA
	MA1356.1	TRP2	GhDIR10	867	887	-	6.02e-07	ATCTATAACCCCTAAACAATA
	MA1356.1	TRP2	GhDIR10	881	901	-	1.78e-06	AATCAAAAACACTAATCTATA
	MA1356.1	TRP2	GhDIR10	899	919	-	2.76e-06	ACCCCTAAACCCCAAAAAAAT
	MA1356.1	TRP2	GhDIR10	906	926	-	1.72e-06	TCATATAACCCCTAAACCCCA
	MA1356.1	TRP2	GhDIR71	500	520	+	8.24e-06	CTTTTTAAACCCCAAACATAA
	MA1356.1	TRP2	GhDIR46	668	688	+	8.58e-06	TACCCTAAACCCAAATGACCA
	MA1356.1	TRP2	GhDIR13	363	383	-	4.87e-06	AATCTTGAAACCTAAACTAAA
	MA1356.1	TRP2	GhDIR48	795	815	-	8.84e-06	AATAATAAACCCCAAAAAAAA
	MA1356.1	TRP2	GhDIR76	934	954	-	6.2e-07	CAACAAAAACCCAAAATCATA
	MA1356.1	TRP2	GhDIR53	1953	1973	+	2.58e-06	ATTCCTTTACCCTAAACCTTG
	MA1356.1	TRP2	GhDIR53	1960	1980	+	3.24e-06	TACCCTAAACCTTGCATCCTT
	MA1356.1	TRP2	GhDIR70	1062	1082	+	9.33e-06	AATACTAAATCTTGAATCATA
	MA1356.1	TRP2	GhDIR70	1173	1193	+	2.11e-06	ATTCCTAAACTTTAAATCATT
	MA1356.1	TRP2	GhDIR96	1580	1600	-	8.88e-06	ATACATAAACATTAAAATTTA
	MA1356.1	TRP2	GhDIR30N	1629	1649	-	1.56e-06	TGCTTTAAACTCTAAACCATC
	MA1356.1	TRP2	GhDIR75	77	97	+	1.26e-07	AAATGTAAACACTAAACCTTA
	MA1356.1	TRP2	GhDIR75	84	104	+	1.68e-08	AACACTAAACCTTAAACCTAA
	MA1356.1	TRP2	GhDIR75	90	110	+	1.68e-06	AAACCTTAAACCTAAATCTCA
	MA1356.1	TRP2	GhDIR75	91	111	+	7.01e-06	AACCTTAAACCTAAATCTCAC
	MA1356.1	TRP2	GhDIR75	917	937	-	9.84e-07	AAAAAAAAACCCAAAATCATA
	MA1356.1	TRP2	GhDIR105	1926	1946	+	9.71e-06	AAAAAAAAACCCTAACACACC
	MA1356.1	TRP2	GhDIR50	485	505	-	4.01e-06	CACCGTAAACCCTAATTTAAT
	MA1356.1	TRP2	GhDIR103	752	772	-	2.33e-06	TACATTAAACCCAAATTCATA
	MA1356.1	TRP2	GhDIR66	65	85	+	3.1e-06	CTAGCTAAACTCTAAATCCCT
	MA1356.1	TRP2	GhDIR66	73	93	+	8.75e-06	ACTCTAAATCCCTAACTCTTA
	MA1356.1	TRP2	GhDIR66	80	100	+	5.63e-06	ATCCCTAACTCTTAACCCCTA
	MA1356.1	TRP2	GhDIR66	113	133	+	9.53e-09	AACCCTAACCCCTAAACATTA
	MA1356.1	TRP2	GhDIR66	120	140	+	6.91e-07	ACCCCTAAACATTAAATCTCA
	MA1356.1	TRP2	GhDIR66	141	161	+	3.59e-06	GCCCTTAAACCATAATCCCTA
	MA1356.1	TRP2	GhDIR66	148	168	+	1.74e-07	AACCATAATCCCTAAATCCAT
	MA1356.1	TRP2	GhDIR66	247	267	+	9.28e-07	ATATATATACCCTAAACCTAA
	MA1356.1	TRP2	GhDIR66	254	274	+	4.69e-07	TACCCTAAACCTAAAGCCCTA
	MA1356.1	TRP2	GhDIR25	155	175	+	8.45e-07	AATTTAAAACTCTAAAACTTA
	MA1356.1	TRP2	GhDIR11	1461	1481	+	4.94e-06	ATACTTAAATCTTAAATCTCA
	MA1338.1	AREB3	GhDIR35	43	57	+	5.87e-06	AAATGATACGTGGCA
	MA1338.1	AREB3	GhDIR102C	943	957	-	4.29e-06	AGATTACACGTGGCA
	MA1338.1	AREB3	GhDIR74C	759	773	+	7.87e-06	AGGGGTGACGTGGAA
	MA1338.1	AREB3	GhDIR51	975	989	-	4.29e-06	AGATTACACGTGGCA
	MA1668.1	DPBF3	GhDIR74C	760	776	-	9.6e-06	CGATTCCACGTCACCCC
	MA1190.1	RVE5	GhDIR3	638	648	+	9.73e-06	AGATATTTACT
	MA1190.1	RVE5	GhDIR90	1098	1108	-	3.45e-06	AGATATTTTAT
	MA1190.1	RVE5	GhDIR104	1110	1120	-	6.19e-06	AGATATTTTAA
	MA1190.1	RVE5	GhDIR49	1513	1523	+	8.83e-06	AGATATTTATG
	MA1190.1	RVE5	GhDIR39	1070	1080	-	3.45e-06	AGATATTTTAT
	MA1190.1	RVE5	GhDIR43	1639	1649	+	2.45e-06	AGATATTTTCT
	MA1394.1	MYB73	GhDIR26	348	358	+	7.97e-06	TAACGGTATTA
	MA1394.1	MYB73	GhDIR41N	1075	1085	+	5.05e-06	TAACGGTAAAA
	MA1394.1	MYB73	GhDIR3	1205	1215	-	5.65e-06	TAACCGTCATA
	MA1394.1	MYB73	GhDIR60	661	671	-	5.65e-06	TAACCGTCATA
	MA1394.1	MYB73	GhDIR46	976	986	-	7.23e-06	TAACTGTAAAA
	MA1394.1	MYB73	GhDIR58	903	913	+	2.52e-06	TAACCGTAACA
	MA1394.1	MYB73	GhDIR58	1470	1480	+	6.41e-06	TAACTGTAATA
	MA1394.1	MYB73	GhDIR101	916	926	+	8.34e-06	TAACGGTATAA
	MA1394.1	MYB73	GhDIR31	1045	1055	+	5.65e-06	TAACCGTCATA
	MA1394.1	MYB73	GhDIR27	1017	1027	-	3.94e-06	TAACCGAAATA
	MA1394.1	MYB73	GhDIR39	1443	1453	+	8.34e-06	TAACGGTATAA
	MA1394.2	MYB73	GhDIR49	707	718	+	8.34e-08	TTAACGGTCAAA
	MA1394.2	MYB73	GhDIR39	1168	1179	+	6.31e-06	TTAACGGTTAAA
	MA1210.1	HAT22	GhDIR55	622	631	+	5.44e-06	CCTAATCATT
	MA1210.1	HAT22	GhDIR91	1468	1477	-	2.99e-06	ACTAATCATT
	MA1210.1	HAT22	GhDIR3	7	16	-	9.08e-06	ATTAATCATT
	MA1210.1	HAT22	GhDIR84	1827	1836	-	2.99e-06	ACTAATCATT
	MA1210.1	HAT22	GhDIR34	1829	1838	-	2.99e-06	ACTAATCATT
	MA1210.1	HAT22	GhDIR71	1715	1724	+	9.08e-06	ATTAATCATT
	MA1210.1	HAT22	GhDIR13	1708	1717	+	9.08e-06	ATTAATCATT
	MA1210.1	HAT22	GhDIR40	1450	1459	-	2.99e-06	ACTAATCATT
	MA1210.1	HAT22	GhDIR104	1227	1236	-	5.44e-06	CCTAATCATT
	MA1210.1	HAT22	GhDIR38	986	995	+	2.99e-06	ACTAATCATT
	MA1187.1	LCL1	GhDIR90	1099	1108	-	7.28e-06	AGATATTTTA
	MA1187.1	LCL1	GhDIR104	1111	1120	-	7.28e-06	AGATATTTTA
	MA1187.1	LCL1	GhDIR49	1513	1522	+	9.28e-06	AGATATTTAT
	MA1187.1	LCL1	GhDIR39	1071	1080	-	7.28e-06	AGATATTTTA
	MA1187.1	LCL1	GhDIR43	1639	1648	+	3.64e-06	AGATATTTTC
	MA0551.1	HY5	GhDIR102C	941	956	+	1.37e-06	AATGCCACGTGTAATC
	MA0551.1	HY5	GhDIR102C	941	956	-	1.37e-06	GATTACACGTGGCATT
	MA0551.1	HY5	GhDIR94	1528	1543	+	7.25e-06	AATGGCACGTGTCATT
	MA0551.1	HY5	GhDIR94	1528	1543	-	7.25e-06	AATGACACGTGCCATT
	MA0551.1	HY5	GhDIR51	973	988	+	1.37e-06	AATGCCACGTGTAATC
	MA0551.1	HY5	GhDIR51	973	988	-	1.37e-06	GATTACACGTGGCATT
	MA1398.1	KUA1	GhDIR55	546	560	+	3.48e-06	TATAGCTTATCCAAA
	MA1398.1	KUA1	GhDIR35	1412	1426	-	5.55e-06	ATATGCTTATCCACT
	MA1398.1	KUA1	GhDIR89	1576	1590	+	3.06e-06	TTATTATTATCCAAT
	MA1398.1	KUA1	GhDIR77	1426	1440	+	6.02e-06	AAAAATTTATCCATA
	MA1398.1	KUA1	GhDIR12	1830	1844	-	2.03e-06	ACTACTTTATCCATT
	MA1398.1	KUA1	GhDIR48	142	156	-	6.02e-06	CATATTTTATCCAAA
	MA1398.1	KUA1	GhDIR107	1277	1291	+	1.87e-06	AAAATTTTATCCATT
	MA1398.1	KUA1	GhDIR68	1831	1845	-	6.12e-06	ACCACTTTATCCATT
	MA1398.1	KUA1	GhDIR51	1370	1384	-	6.63e-06	AAAAATTTATCCAAA
	MA1398.1	KUA1	GhDIR105	845	859	+	1.7e-06	ATTTTCTTATCCACT
	MA1398.1	KUA1	GhDIR22	972	986	-	8.24e-06	CCATCCTTATCCTAA
	MA1398.2	KUA1	GhDIR55	549	559	+	8.71e-06	AGCTTATCCAA
	MA1398.2	KUA1	GhDIR55	721	731	+	7.49e-06	TTCTTATCCAC
	MA1398.2	KUA1	GhDIR106	1128	1138	+	4.6e-06	AACTTATCCAT
	MA1398.2	KUA1	GhDIR56	970	980	+	4.6e-06	AACTTATCCAT
	MA1398.2	KUA1	GhDIR105	848	858	+	7.49e-06	TTCTTATCCAC
	MA1183.1	RVE6	GhDIR3	638	648	+	9.73e-06	AGATATTTACT
	MA1183.1	RVE6	GhDIR90	1098	1108	-	3.82e-06	AGATATTTTAT
	MA1183.1	RVE6	GhDIR104	1110	1120	-	7.83e-06	AGATATTTTAA
	MA1183.1	RVE6	GhDIR49	1513	1523	+	6.91e-06	AGATATTTATG
	MA1183.1	RVE6	GhDIR39	1070	1080	-	3.82e-06	AGATATTTTAT
	MA1183.1	RVE6	GhDIR43	1639	1649	+	2.45e-06	AGATATTTTCT
	MA1206.1	ARF2	GhDIR16	1608	1617	+	6.23e-06	AACCGACAAG
	MA1206.1	ARF2	GhDIR47	254	263	+	2.56e-06	ATCCGACAAG
	MA0110.1	ATHB-5	GhDIR98	1169	1177	-	5.98e-06	CCAATTATT
	MA0110.1	ATHB-5	GhDIR24	590	598	+	5.98e-06	CCAATTATT
	MA0110.1	ATHB-5	GhDIR48	1144	1152	-	5.98e-06	CCAATTATT
	MA0110.1	ATHB-5	GhDIR8	891	899	+	5.98e-06	CCAATTATT
	MA0110.1	ATHB-5	GhDIR81	591	599	+	5.98e-06	CCAATTATT
	MA0110.1	ATHB-5	GhDIR9	1005	1013	+	5.98e-06	CCAATTATT
	MA0110.1	ATHB-5	GhDIR25	261	269	+	5.98e-06	CCAATTATT
	MA0110.2	ATHB-5	GhDIR55	941	953	-	5.58e-06	GGGTCCATTATTG
	MA0110.2	ATHB-5	GhDIR71	16	28	-	8.41e-07	TGTCCAATGATTG
	MA0110.2	ATHB-5	GhDIR12	1542	1554	+	6.28e-07	CGTCCAATGATTG
	MA0110.2	ATHB-5	GhDIR68	1543	1555	+	6.28e-07	CGTCCAATGATTG
	MA0110.2	ATHB-5	GhDIR79	559	571	+	7.33e-06	GGTTGAATTATTG
	MA0110.2	ATHB-5	GhDIR105	1025	1037	-	9.16e-06	TGGTCCATTATTG
	MA0110.2	ATHB-5	GhDIR20	386	398	-	7.72e-06	TTTTCAATTATTG
	MA0110.3	ATHB-5	GhDIR67	174	185	+	2.68e-06	CTCAATCATTAA
	MA0110.3	ATHB-5	GhDIR73	901	912	-	4.04e-06	TCCAATCATTAT
	MA0110.3	ATHB-5	GhDIR49	1123	1134	+	6.65e-06	GTCAATCATTTA
	MA0110.3	ATHB-5	GhDIR2	1502	1513	+	1.19e-06	TTCAATCATTTT
	MA0953.1	ATHB-6	GhDIR42	351	359	+	4.91e-06	GCAATCATT
	MA0953.1	ATHB-6	GhDIR93	726	734	+	4.91e-06	GCAATCATT
	MA0953.1	ATHB-6	GhDIR54	1724	1732	+	4.91e-06	GCAATCATT
	MA0953.1	ATHB-6	GhDIR54	1886	1894	+	4.91e-06	GCAATCATT
	MA1243.1	DREB19	GhDIR34	91	107	+	6.83e-06	GGTTAACACCGACTTTA
	MA1243.1	DREB19	GhDIR66	212	228	+	3.14e-06	CCCCTCAACCGACCTAA
	MA1399.1	At5g08520	GhDIR88	836	848	-	7.57e-06	TATAAAGATAAGA
	MA1399.1	At5g08520	GhDIR87	851	863	-	7.57e-06	TATAAAGATAAGA
	MA1399.1	At5g08520	GhDIR62	1034	1046	+	7.37e-06	TTAAAAGATAAGG
	MA1399.1	At5g08520	GhDIR62	1040	1052	+	1.75e-06	GATAAGGATAAGA
	MA1399.1	At5g08520	GhDIR62	1800	1812	+	2.88e-06	AATAAAGATAAGG
	MA1399.1	At5g08520	GhDIR67	200	212	+	2.51e-06	ATATAGGATAAGG
	MA1399.1	At5g08520	GhDIR95	199	211	+	4.96e-06	ATAAAGGATAAGA
	MA1399.1	At5g08520	GhDIR39	1296	1308	+	8.34e-06	AATTAAGATAAGA
	MA1399.1	At5g08520	GhDIR105	849	861	-	6.09e-06	CAAGTGGATAAGA
	MA1399.1	At5g08520	GhDIR22	970	982	+	1.36e-06	GTTTAGGATAAGG
	MA1681.1	SRM1	GhDIR26	552	565	-	2.3e-06	AAGAGATAAGGATA
	MA1681.1	SRM1	GhDIR88	833	846	-	6.15e-07	TAAAGATAAGATTT
	MA1681.1	SRM1	GhDIR87	848	861	-	5.63e-06	TAAAGATAAGATCT
	MA1681.1	SRM1	GhDIR62	1036	1049	+	3.67e-07	AAAAGATAAGGATA
	MA1681.1	SRM1	GhDIR62	1802	1815	+	6e-06	TAAAGATAAGGAAC
	MA1681.1	SRM1	GhDIR39	1298	1311	+	5.88e-07	TTAAGATAAGATTA
IAA	MA1185.1	LHY1	GhDIR90	1099	1108	-	7.28e-06	AGATATTTTA
	MA1185.1	LHY1	GhDIR104	1111	1120	-	7.28e-06	AGATATTTTA
	MA1185.1	LHY1	GhDIR49	1513	1522	+	9.28e-06	AGATATTTAT
	MA1185.1	LHY1	GhDIR39	1071	1080	-	7.28e-06	AGATATTTTA
	MA1185.1	LHY1	GhDIR43	1639	1648	+	3.64e-06	AGATATTTTC
	MA1186.1	At1g49010	GhDIR26	550	564	+	9.3e-06	AATATCCTTATCTCT
	MA1186.1	At1g49010	GhDIR55	717	731	+	8.17e-06	TACTTTCTTATCCAC
	MA1186.1	At1g49010	GhDIR86	1491	1505	+	7.5e-06	ATTAATCTCATCCTC
	MA1186.1	At1g49010	GhDIR62	1037	1051	-	5.25e-07	CTTATCCTTATCTTT
	MA1186.1	At1g49010	GhDIR62	1043	1057	-	3.08e-06	ATTTTTCTTATCCTT
	MA1186.1	At1g49010	GhDIR80	1817	1831	+	8.17e-06	CCATTCCTTATCTTC
	MA1186.1	At1g49010	GhDIR39	1299	1313	-	4.62e-06	AGTAATCTTATCTTA
	MA1186.1	At1g49010	GhDIR105	844	858	+	3.15e-06	TATTTTCTTATCCAC
	MA1186.1	At1g49010	GhDIR22	973	987	-	6.97e-06	GCCATCCTTATCCTA
	MA1289.1	TCP3	GhDIR36	1374	1386	-	1.55e-06	TTCGGGACCACAA
	MA1289.1	TCP3	GhDIR79	1063	1075	-	1.55e-06	TTCGGGACCACAA
	MA1397.1	At1g74840	GhDIR12	1830	1840	+	2.32e-06	AATGGATAAAG
	MA1397.1	At1g74840	GhDIR107	1281	1291	-	5.49e-06	AATGGATAAAA
	MA1397.1	At1g74840	GhDIR68	1831	1841	+	2.32e-06	AATGGATAAAG
	MA1397.1	At1g74840	GhDIR105	849	859	-	6.62e-06	AGTGGATAAGA
	MA1209.1	ATHB20	GhDIR26	501	511	-	3.82e-06	ATAATAATTGA
	MA1209.1	ATHB20	GhDIR26	1043	1053	+	3.82e-06	ATAATAATTGA
	MA1209.1	ATHB20	GhDIR26	1704	1714	-	5.86e-06	TTAATAATTAA
	MA1209.1	ATHB20	GhDIR69	828	838	+	1.27e-06	ACAATAATTGA
	MA1209.1	ATHB20	GhDIR56	1521	1531	-	8.37e-06	TCAATAATTTA
	MA1209.1	ATHB20	GhDIR89	766	776	-	8.37e-06	TCAATAATTTA
	MA1209.1	ATHB20	GhDIR12	378	388	-	1.82e-06	TTAATAATTGA
	MA1209.1	ATHB20	GhDIR68	135	145	+	2.82e-06	CTAATAATTGA
	MA1209.1	ATHB20	GhDIR68	170	180	-	1.82e-06	TTAATAATTGA
	MA1209.1	ATHB20	GhDIR90	585	595	-	5.86e-06	TTAATAATTAA
	MA1209.1	ATHB20	GhDIR39	1207	1217	+	2.37e-06	TCAATAATTAA
	MA1209.1	ATHB20	GhDIR64	704	714	-	8.91e-06	TAAATAATTGA
	MA1209.1	ATHB20	GhDIR52	258	268	+	5.86e-06	TTAATAATTAA
	MA1209.1	ATHB20	GhDIR103	688	698	+	5.86e-06	TTAATAATTAA
	MA1209.1	ATHB20	GhDIR20	385	395	+	1.27e-06	ACAATAATTGA
	MA1209.1	ATHB20	GhDIR11	816	826	+	1.27e-06	ACAATAATTGA
	MA1182.1	At3g09600	GhDIR3	638	649	+	7.24e-06	AGATATTTACTT
	MA1182.1	At3g09600	GhDIR28	1239	1250	+	7.51e-06	AGATATTTAATT
	MA1182.1	At3g09600	GhDIR90	1097	1108	-	2.79e-06	AGATATTTTATG
	MA1182.1	At3g09600	GhDIR104	1109	1120	-	2.34e-06	AGATATTTTAAT
	MA1182.1	At3g09600	GhDIR49	1513	1524	+	8.1e-06	AGATATTTATGA
	MA1182.1	At3g09600	GhDIR39	1069	1080	-	2.79e-06	AGATATTTTATG
	MA1182.1	At3g09600	GhDIR103	482	493	+	9.53e-06	AGATATTTAAAT
	MA1182.1	At3g09600	GhDIR43	1639	1650	+	8.23e-07	AGATATTTTCTT
	MA0574.1	MYB15	GhDIR18	1295	1307	-	4.9e-06	CGGAGGTTGGTGG
	MA0574.1	MYB15	GhDIR77	1875	1887	+	2.06e-06	CGGTGGTTGGTGG
	MA0574.1	MYB15	GhDIR29	1878	1890	+	2.06e-06	CGGTGGTTGGTGG
	MA0564.1	ABI3	GhDIR46	1175	1183	-	3.31e-06	CTGCATGCA
	MA0564.1	ABI3	GhDIR96	1145	1153	-	3.31e-06	CTGCATGCA
	MA0565.2	FUS3	GhDIR17C	928	937	+	2.45e-06	AAACATGCAT
	MA0565.2	FUS3	GhDIR36	200	209	+	1.11e-06	ACACATGCAT
	MA0565.2	FUS3	GhDIR36	610	619	+	8.71e-06	TCACATGCAT
	MA0565.2	FUS3	GhDIR36	1549	1558	-	3.56e-06	ACACATGCAA
	MA0565.2	FUS3	GhDIR21C	761	770	+	2.45e-06	AAACATGCAT
	MA0565.2	FUS3	GhDIR53	663	672	+	3.56e-06	ACACATGCAA
	MA0565.2	FUS3	GhDIR104	776	785	+	3.56e-06	ACACATGCAA
	MA0565.2	FUS3	GhDIR9	1129	1138	-	3.56e-06	ACACATGCAA
	MA0565.2	FUS3	GhDIR83	771	780	+	2.45e-06	AAACATGCAT
	MA0565.2	FUS3	GhDIR52	1106	1115	-	8.71e-06	TCACATGCAT
	MA0565.2	FUS3	GhDIR54	523	532	-	7.6e-06	ATACATGCAA
	MA1278.1	OBP1	GhDIR1	958	978	-	4.25e-06	TTTTAATTGATTTTACTTTTT
	MA1278.1	OBP1	GhDIR1	1969	1989	-	5.07e-06	TCTTTCTCTCCTTTTCTTTTC
	MA1278.1	OBP1	GhDIR1	1974	1994	-	3.09e-07	TCTTTTCTTTCTCTCCTTTTC
	MA1278.1	OBP1	GhDIR26	203	223	-	2.03e-06	CGTTTTTCTTGCTTTCTTTTT
	MA1278.1	OBP1	GhDIR26	1405	1425	-	3.1e-06	TTTTGAACTTTTTTCCTTTTT
	MA1278.1	OBP1	GhDIR55	57	77	-	2.17e-07	TCTTTCATTTTTTCCCTTTTT
	MA1278.1	OBP1	GhDIR55	58	78	-	3.55e-06	TTCTTTCATTTTTTCCCTTTT
	MA1278.1	OBP1	GhDIR57	1089	1109	+	6.19e-06	TTCTACTTTTTCTTCCTTTTA
	MA1278.1	OBP1	GhDIR59	160	180	+	5.14e-06	TTTAGCATTTTTTTTCTTTTT
	MA1278.1	OBP1	GhDIR59	838	858	-	2.7e-07	TTATATTTTTTTTATCTTTTT
	MA1278.1	OBP1	GhDIR59	1205	1225	-	2.57e-06	TCCTTTCTTTTGCTGCTTTAG
	MA1278.1	OBP1	GhDIR59	1758	1778	+	1.47e-06	TGCTTCTTTCTTCTTCTTTAT
	MA1278.1	OBP1	GhDIR41N	470	490	+	1.54e-06	CAAATTTTCCTTTTTCTTTTT
	MA1278.1	OBP1	GhDIR41N	476	496	+	4.35e-07	TTCCTTTTTCTTTTTCTTTCT
	MA1278.1	OBP1	GhDIR41N	480	500	+	4.51e-06	TTTTTCTTTTTCTTTCTTTCT
	MA1278.1	OBP1	GhDIR41N	484	504	+	3.89e-06	TCTTTTTCTTTCTTTCTTTCT
	MA1278.1	OBP1	GhDIR41N	557	577	+	5.47e-08	TCTTTCCTTTATTTCCTTTTT
	MA1278.1	OBP1	GhDIR41N	568	588	+	2.22e-07	TTTCCTTTTTATTTACTTTAC
	MA1278.1	OBP1	GhDIR41N	573	593	+	7.03e-06	TTTTTATTTACTTTACTTTTA
	MA1278.1	OBP1	GhDIR3	1640	1660	-	6.55e-06	TTTATTTGTATTAAACTTTTT
	MA1278.1	OBP1	GhDIR3	1925	1945	+	1.24e-06	AACCATCTGTTTTTCCTTTTT
	MA1278.1	OBP1	GhDIR3	1931	1951	+	8.95e-07	CTGTTTTTCCTTTTTCTTTAT
	MA1278.1	OBP1	GhDIR84	1969	1989	-	3.55e-06	ATATTTACTTTTTTACTTTAG
	MA1278.1	OBP1	GhDIR35	397	417	+	9.9e-06	GCCCTCATTTGTTTGCTTTTG
	MA1278.1	OBP1	GhDIR35	1850	1870	+	6.28e-06	TTTATGTTTTTTCTCCTTTAA
	MA1278.1	OBP1	GhDIR69	12	32	-	6.02e-06	CCTTTGTTTTTTTTTCTTTAA
	MA1278.1	OBP1	GhDIR69	346	366	-	1.42e-06	AAATCATTTTTTTAGCTTTTT
	MA1278.1	OBP1	GhDIR69	640	660	-	3.47e-07	TCTTTTTCTTTTCTTCTTTTA
	MA1278.1	OBP1	GhDIR69	902	922	+	7.48e-08	ATTATTTCTTTTCTTCTTTTT
	MA1278.1	OBP1	GhDIR69	1940	1960	+	8.65e-06	TTCATTTCTATTTTTCTTTCT
	MA1278.1	OBP1	GhDIR60	1796	1816	-	6.93e-06	GCGTTTCTTATTTTACTTTAG
	MA1278.1	OBP1	GhDIR60	1931	1951	+	5.12e-08	TGTTTTTCTTTTTTTCTTTAT
	MA1278.1	OBP1	GhDIR34	322	342	-	5.43e-07	TCCCTCTTGTATTTCCTTTTT
	MA1278.1	OBP1	GhDIR106	27	47	-	3.24e-06	TTATATAATTTTCTACTTTTT
	MA1278.1	OBP1	GhDIR106	770	790	+	4.99e-06	TATTTTATCTTCTAACTTTAT
	MA1278.1	OBP1	GhDIR106	1870	1890	+	5.61e-06	TGCATTATTTTGCTTCTTTTT
	MA1278.1	OBP1	GhDIR56	298	318	-	8.53e-06	GTTATAAATTTTCTACTTTTT
	MA1278.1	OBP1	GhDIR56	1344	1364	+	6.87e-07	TTGCTTGTTCTTTTTCTTTTT
	MA1278.1	OBP1	GhDIR56	1350	1370	+	9.54e-09	GTTCTTTTTCTTTTTCTTTTT
	MA1278.1	OBP1	GhDIR56	1755	1775	+	5.61e-06	TGCATTATTTTGCTTCTTTTT
	MA1278.1	OBP1	GhDIR16	91	111	-	6.93e-06	ACTTCTTATTTATTACTTTTA
	MA1278.1	OBP1	GhDIR16	485	505	-	8.41e-06	ACGTTTTATTACTTTCTTTTT
	MA1278.1	OBP1	GhDIR16	1472	1492	+	3.55e-06	GATTAATTTTTTTTACTTTAT
	MA1278.1	OBP1	GhDIR14	1441	1461	+	1.76e-06	AGCTTTTTTTTCCTTCTTTTC
	MA1278.1	OBP1	GhDIR86	497	517	+	7.43e-06	CACACATTTATTTACCTTTTT
	MA1278.1	OBP1	GhDIR28	385	405	-	2.49e-06	TTCTTTATTTAATTTCTTTTT
	MA1278.1	OBP1	GhDIR28	611	631	-	1.49e-06	TCGACATTTTTTTTTCTTTTT
	MA1278.1	OBP1	GhDIR28	1514	1534	+	5.37e-06	AATTTTACTTATCTACTTTAT
	MA1278.1	OBP1	GhDIR102C	415	435	+	6.11e-06	ATCCCATTTATATTGCTTTTT
	MA1278.1	OBP1	GhDIR102C	887	907	-	7.75e-06	TTAATTTTCCTTTGACTTTAT
	MA1278.1	OBP1	GhDIR77	1277	1297	-	1.57e-06	AAAGTTCTTTTTTTCCTTTTC
	MA1278.1	OBP1	GhDIR94	1108	1128	+	2.42e-08	TATTTTTTTTTCTTTCTTTTT
	MA1278.1	OBP1	GhDIR62	1583	1603	-	4.44e-06	TTTATTTGTTTTAAACTTTTC
	MA1278.1	OBP1	GhDIR62	1728	1748	-	3.95e-06	AAGGTATTTTTTTTTCTTTTT
	MA1278.1	OBP1	GhDIR80	834	854	-	4.58e-06	AGTTCTTTATTGCTTCTTTTT
	MA1278.1	OBP1	GhDIR74C	528	548	+	5.94e-06	TCTTATAAATTTTAACTTTTT
	MA1278.1	OBP1	GhDIR74C	1513	1533	-	5.84e-07	TTTTTTATTATTTTACTTTTA
	MA1278.1	OBP1	GhDIR10	1462	1482	-	2.23e-06	TGAATTTTTGTTTTCCTTTTC
	MA1278.1	OBP1	GhDIR29	1294	1314	-	7.43e-06	AAAGTTCTATTTTTCCTTTTC
	MA1278.1	OBP1	GhDIR71	715	735	-	1.9e-06	TTAATATTTTTTTTTCTTTTC
	MA1278.1	OBP1	GhDIR98	213	233	+	7.64e-06	GATCATATTTTTTTGCTTTTA
	MA1278.1	OBP1	GhDIR98	257	277	+	4.31e-06	TATTATTTGTTGCTGCTTTTT
	MA1278.1	OBP1	GhDIR98	1193	1213	+	7.64e-06	GTGCATCATTATTTGCTTTTT
	MA1278.1	OBP1	GhDIR98	1205	1225	+	1.25e-07	TTGCTTTTTTATCACCTTTTT
	MA1278.1	OBP1	GhDIR92N	48	68	+	2.16e-06	TAATTTAAATTTTTGCTTTTT
	MA1278.1	OBP1	GhDIR24	1472	1492	-	4.07e-06	AAGTCTTTTTTTTTCCTTTAA
	MA1278.1	OBP1	GhDIR95	254	274	-	2.23e-06	TATTTTTTTCGTTTTCTTTTA
	MA1278.1	OBP1	GhDIR12	484	504	+	1.54e-07	TTTTATTAATTTTTACTTTTT
	MA1278.1	OBP1	GhDIR12	1728	1748	+	5.29e-06	TTGATTTCTTCTTCACTTTTG
	MA1278.1	OBP1	GhDIR58	736	756	+	3.61e-06	TTGATATTTTCTTTTCTTTTT
	MA1278.1	OBP1	GhDIR58	1560	1580	+	7.12e-07	CTTTTTTTACATCAACTTTTT
	MA1278.1	OBP1	GhDIR58	1966	1986	-	3.03e-07	TTTCTCTCTCTTTTTCTTTTC
	MA1278.1	OBP1	GhDIR58	1972	1992	-	5.63e-07	TTTTCTTTTCTCTCTCTTTTT
	MA1278.1	OBP1	GhDIR36	957	977	-	5.85e-06	ATCCTTTTTCATCCTCTTTTG
	MA1278.1	OBP1	GhDIR36	1035	1055	+	9.27e-07	ATTTTTTTGTTTTTCCTTTCT
	MA1278.1	OBP1	GhDIR73	358	378	+	5.37e-06	TACTTGTTTCTTTGGCTTTTG
	MA1278.1	OBP1	GhDIR73	1182	1202	+	3.4e-06	CTTCCTTCTTCTCTTCTTTAT
	MA1278.1	OBP1	GhDIR13	641	661	-	3.89e-06	CGTATTTCTTCTTTTCTTTTC
	MA1278.1	OBP1	GhDIR19	107	127	+	6.55e-06	TTTTATATTTGTTTTCTTTTC
	MA1278.1	OBP1	GhDIR48	1168	1188	+	7.64e-06	GTGCATCATTATTTGCTTTTT
	MA1278.1	OBP1	GhDIR101	1309	1329	-	3.84e-09	CTCTTTTTTTTTCTTCTTTTT
	MA1278.1	OBP1	GhDIR101	1345	1365	-	6.74e-06	ATTTAAATTTTTTTCCTTTAT
	MA1278.1	OBP1	GhDIR8	607	627	-	2.83e-06	TTTCTCTCTCTCTCTCTTTTT
	MA1278.1	OBP1	GhDIR8	1012	1032	-	4.51e-07	TATAATTTTCTTTTTCTTTTT
	MA1278.1	OBP1	GhDIR8	1018	1038	-	4.19e-06	TTTACTTATAATTTTCTTTTT
	MA1278.1	OBP1	GhDIR8	1577	1597	+	1.64e-06	ATTATTTTCTATTTTCTTTTC
	MA1278.1	OBP1	GhDIR8	1590	1610	+	2.7e-06	TTCTTTTCTCTCTTTCTTTTA
	MA1278.1	OBP1	GhDIR8	1931	1951	+	1.78e-06	CCCTTCACTTTTTTCCTTTAT
	MA1278.1	OBP1	GhDIR72	1279	1299	-	6.46e-06	ACCCTACTTTTTTTGCTTTAA
	MA1278.1	OBP1	GhDIR40	541	561	+	5.61e-06	TTGACTAATTTTTCCCTTTTT
	MA1278.1	OBP1	GhDIR40	620	640	+	5.45e-06	TATTTTTCCTATAAACTTTTT
	MA1278.1	OBP1	GhDIR5	1631	1651	-	4.44e-06	TTTATTTGTTTTAAACTTTTC
	MA1278.1	OBP1	GhDIR5	1736	1756	-	1.87e-06	AGGAATTTTTTTTTTCTTTTT
	MA1278.1	OBP1	GhDIR4	39	59	+	3.83e-06	GTCCTTCTTTTGTAACTTTTA
	MA1278.1	OBP1	GhDIR100	192	212	-	4.35e-07	TTTCCTATTTATTTCCTTTTG
	MA1278.1	OBP1	GhDIR76	1342	1362	+	5.37e-06	AATTTTACTTATCTACTTTAT
	MA1278.1	OBP1	GhDIR76	1859	1879	-	5.94e-06	TTTTTTTTAATTAATCTTTTT
	MA1278.1	OBP1	GhDIR68	1729	1749	+	5.29e-06	TTGATTTCTTCTTCACTTTTG
	MA1278.1	OBP1	GhDIR31	1133	1153	-	1.37e-08	TTTCTTCTTCTTCTTCTTTTT
	MA1278.1	OBP1	GhDIR31	1522	1542	+	2.38e-06	ATTTATTTATTGCTGCTTTTT
	MA1278.1	OBP1	GhDIR90	680	700	-	6.65e-06	TTATTTTATTTTTCACTTTAA
	MA1278.1	OBP1	GhDIR90	910	930	+	4.92e-06	TTTATAATTTTTATGCTTTTT
	MA1278.1	OBP1	GhDIR90	1885	1905	+	1.2e-06	ATTCTGCTTTGTTTTCTTTTT
	MA1278.1	OBP1	GhDIR45C	1437	1457	+	1.7e-06	CCTAACTTATTTTTACTTTTT
	MA1278.1	OBP1	GhDIR45C	1486	1506	-	3.29e-06	CTTTTTTTTTTTTTTCTTTCA
	MA1278.1	OBP1	GhDIR45C	1592	1612	+	8.53e-06	TTTTTTCCTAGTTATCTTTTC
	MA1278.1	OBP1	GhDIR70	219	239	+	7.96e-06	TTGTTTTATATATTGCTTTTC
	MA1278.1	OBP1	GhDIR79	1162	1182	-	2.74e-06	AGTTTTCTTCTTCTTCTTTTA
	MA1278.1	OBP1	GhDIR79	1546	1566	+	3.55e-06	TATTTATTGCTTCTTCTTTTT
	MA1278.1	OBP1	GhDIR49	9	29	-	2.09e-07	ATTTTTTCCTTTTTCCTTTTA
	MA1278.1	OBP1	GhDIR49	16	36	-	3.34e-07	TTTTTAAATTTTTTCCTTTTT
	MA1278.1	OBP1	GhDIR49	1240	1260	+	8.76e-06	TTGTCACTCATTTAACTTTTT
	MA1278.1	OBP1	GhDIR27	1652	1672	+	7.23e-06	ATGCTAATATTTTAACTTTTT
	MA1278.1	OBP1	GhDIR96	959	979	+	4.01e-06	TTTCATAATTTTTTACTTTTA
	MA1278.1	OBP1	GhDIR96	989	1009	+	3.45e-06	ATTTTAAAATTTTTACTTTTT
	MA1278.1	OBP1	GhDIR39	655	675	-	6.65e-06	TTATTTTATTTTTCACTTTAA
	MA1278.1	OBP1	GhDIR39	882	902	+	4.92e-06	TTTATAATTTTTATGCTTTTT
	MA1278.1	OBP1	GhDIR39	1876	1896	+	1.2e-06	ATTCTGCTTTGTTTTCTTTTT
	MA1278.1	OBP1	GhDIR51	152	172	+	4.51e-06	ATTCCATTTATATTGCTTTTT
	MA1278.1	OBP1	GhDIR30N	766	786	+	4.51e-06	TTTATACTGTTCTTCCTTTTT
	MA1278.1	OBP1	GhDIR63	1610	1630	-	4.44e-06	TTTATTTGTTTTAAACTTTTC
	MA1278.1	OBP1	GhDIR75	1660	1680	+	6.39e-07	TGCTAATTTTTTTAACTTTTT
	MA1278.1	OBP1	GhDIR99	272	292	+	6.55e-06	ATTTTTTTATTATGTCTTTTT
	MA1278.1	OBP1	GhDIR32	1050	1070	+	4.44e-06	TCTCTCTCTCTCTCTCTTTTT
	MA1278.1	OBP1	GhDIR7	511	531	+	1.22e-06	TTTCATTTATATTTACTTTAT
	MA1278.1	OBP1	GhDIR7	1572	1592	+	6.93e-06	ATTGAGTTTCTTTAACTTTTT
	MA1278.1	OBP1	GhDIR85	257	277	-	9.11e-08	TTTTTACCTTTTTTTCTTTTT
	MA1278.1	OBP1	GhDIR85	265	285	-	1.87e-06	CCATTATATTTTTACCTTTTT
	MA1278.1	OBP1	GhDIR85	1856	1876	+	6.28e-06	TTTATGTTTTTTCTCCTTTAA
	MA1278.1	OBP1	GhDIR83	134	154	-	9.51e-06	TTTATCTTTATTTATCTTTTA
	MA1278.1	OBP1	GhDIR20	1327	1347	+	6.12e-08	CTTTCTTTCTTTTATCTTTTT
	MA1278.1	OBP1	GhDIR20	1333	1353	+	2.3e-08	TTCTTTTATCTTTTTCTTTTT
	MA1278.1	OBP1	GhDIR20	1340	1360	+	8.17e-08	ATCTTTTTCTTTTTTCTTTTG
	MA1278.1	OBP1	GhDIR25	425	445	+	7.38e-07	AATAATCCTTTTTTCCTTTTT
	MA1278.1	OBP1	GhDIR25	1407	1427	-	7.33e-06	TTTTGTTTTTAACAACTTTTT
	MA1278.1	OBP1	GhDIR11	10	30	-	7.86e-06	CTTTTATTTTTTCTTCTTTAA
	MA1278.1	OBP1	GhDIR11	342	362	-	6.28e-06	AAAATCATTTTTTAGCTTTTT
	MA1278.1	OBP1	GhDIR11	630	650	-	3.47e-07	TCTTTTTCTTTTCTTCTTTTA
	MA1278.1	OBP1	GhDIR11	892	912	+	1.37e-06	TATTTCTTTTCTTCTCTTTTT
	MA1278.1	OBP1	GhDIR11	1940	1960	+	8.65e-06	TTCATTTCTATTTTTCTTTCT
	MA1278.1	OBP1	GhDIR43	738	758	+	4.95e-07	GAGTTCTTTTTTTTTCTTTTT
	MA1278.1	OBP1	GhDIR43	813	833	+	2.66e-06	AATCCTTTTTTTTTTCTTTAA
	MA1278.1	OBP1	GhDIR43	1114	1134	+	4.58e-06	ATTTTGTTTTCCTTTCTTTTT
	MA1278.1	OBP1	GhDIR22	1475	1495	-	3.39e-08	CTTCTTTTTCTTTTTCTTTAT
	MA1278.1	OBP1	GhDIR22	1481	1501	-	8.65e-06	TGAAGTCTTCTTTTTCTTTTT
	MA1190.1	RVE5	GhDIR3	638	648	+	9.73e-06	AGATATTTACT
	MA1190.1	RVE5	GhDIR90	1098	1108	-	3.45e-06	AGATATTTTAT
	MA1190.1	RVE5	GhDIR104	1110	1120	-	6.19e-06	AGATATTTTAA
	MA1190.1	RVE5	GhDIR49	1513	1523	+	8.83e-06	AGATATTTATG
	MA1190.1	RVE5	GhDIR39	1070	1080	-	3.45e-06	AGATATTTTAT
	MA1190.1	RVE5	GhDIR43	1639	1649	+	2.45e-06	AGATATTTTCT
	MA1214.1	ATHB40	GhDIR26	232	252	+	6.65e-06	AAATCAATAATTTGGGTAAGA
	MA1214.1	ATHB40	GhDIR41N	752	772	+	8.95e-06	ACAATAATAATTAAATATAAA
	MA1214.1	ATHB40	GhDIR44	1557	1577	+	3.7e-06	AAAGCAATAATTTCGGATAAA
	MA1214.1	ATHB40	GhDIR106	1627	1647	-	5.13e-06	TTTCCAATAATTTAATCACTT
	MA1214.1	ATHB40	GhDIR61	471	491	-	2.78e-06	TAAACAATAATTTGTGTCTTT
	MA1214.1	ATHB40	GhDIR61	1784	1804	-	4.25e-06	ATATCAATTATTTTAAAATTT
	MA1214.1	ATHB40	GhDIR56	1514	1534	-	7.93e-06	TTTTCAATAATTTAATCAATT
	MA1214.1	ATHB40	GhDIR86	443	463	-	9.79e-06	AAAATAATAATTTAAATAATA
	MA1214.1	ATHB40	GhDIR23	637	657	-	4.25e-06	GTACCAATAATTTTGGTATGT
	MA1214.1	ATHB40	GhDIR28	15	35	+	1.38e-06	TAACTAATAATTGTGGTTTAA
	MA1214.1	ATHB40	GhDIR28	130	150	+	5.6e-06	TAATTAATAATTGTGAATTAA
	MA1214.1	ATHB40	GhDIR10	855	875	-	2.43e-06	TAAACAATAATTATTAAAATT
	MA1214.1	ATHB40	GhDIR67	1301	1321	-	6.94e-06	TTACTAATAATTTAGTAATAT
	MA1214.1	ATHB40	GhDIR98	1160	1180	-	2.34e-06	TAACCAATTATTTGATCTTCA
	MA1214.1	ATHB40	GhDIR24	583	603	-	7.41e-07	GTAGCAATAATTGGTATTAAA
	MA1214.1	ATHB40	GhDIR24	587	607	+	1.51e-06	ATACCAATTATTGCTACCTAC
	MA1214.1	ATHB40	GhDIR58	715	735	+	6.72e-06	TCATCAATAATGGTTTCAATT
	MA1214.1	ATHB40	GhDIR58	1661	1681	+	7.93e-06	TAAAAAATAATTGTAAATTAA
	MA1214.1	ATHB40	GhDIR13	1675	1695	+	1.89e-06	ATATCAATAATTTTAATTAAA
	MA1214.1	ATHB40	GhDIR48	1135	1155	-	2.34e-06	TAACCAATTATTTGATCTTCA
	MA1214.1	ATHB40	GhDIR48	1735	1755	-	4.97e-06	CAAGCAATAATTAATTGATAA
	MA1214.1	ATHB40	GhDIR101	181	201	+	9.89e-06	TCACCAATTATAAATTTTAAA
	MA1214.1	ATHB40	GhDIR101	1598	1618	-	6.79e-06	GCTCCAATAATGGAAATTTCA
	MA1214.1	ATHB40	GhDIR8	888	908	+	5.31e-07	ACACCAATTATTATAAATATA
	MA1214.1	ATHB40	GhDIR40	428	448	-	6.31e-06	TAAAAAATAATTGAATAATTA
	MA1214.1	ATHB40	GhDIR40	1119	1139	-	5.25e-06	TAAACAATTATTTTTAATATT
	MA1214.1	ATHB40	GhDIR4	484	504	-	3.25e-06	TAAACAATAATTTGTGTCATT
	MA1214.1	ATHB40	GhDIR76	32	52	+	1.27e-06	TAACTAATAATTGTGATTTAA
	MA1214.1	ATHB40	GhDIR81	588	608	+	8.52e-06	ATACCAATTATTTCTACCTAC
	MA1214.1	ATHB40	GhDIR27	63	83	+	5.6e-06	TAATTAATAATTGTGAATTAA
	MA1214.1	ATHB40	GhDIR9	1002	1022	+	2.29e-06	ATTCCAATTATTTAAATTTTT
	MA1214.1	ATHB40	GhDIR38	885	905	-	5.13e-06	TCATCAATAATTTTAAAATCA
	MA1214.1	ATHB40	GhDIR20	378	398	-	9.7e-06	TTTTCAATTATTGTTTAATTA
	MA1214.1	ATHB40	GhDIR20	382	402	+	4.47e-07	TAAACAATAATTGAAAAAATG
	MA1214.1	ATHB40	GhDIR20	1444	1464	+	6.31e-06	TAAACAATTATTTTTCTCTAT
	MA1214.1	ATHB40	GhDIR25	254	274	-	6.17e-06	AATACAATAATTGGTTGACAA
	MA1214.1	ATHB40	GhDIR25	258	278	+	9.23e-06	CAACCAATTATTGTATTGGCA
	MA1214.1	ATHB40	GhDIR25	668	688	-	7.46e-06	GCAACAATAATTTTTAATCTA
	MA1187.1	LCL1	GhDIR90	1099	1108	-	7.28e-06	AGATATTTTA
	MA1187.1	LCL1	GhDIR104	1111	1120	-	7.28e-06	AGATATTTTA
	MA1187.1	LCL1	GhDIR49	1513	1522	+	9.28e-06	AGATATTTAT
	MA1187.1	LCL1	GhDIR39	1071	1080	-	7.28e-06	AGATATTTTA
	MA1187.1	LCL1	GhDIR43	1639	1648	+	3.64e-06	AGATATTTTC
	MA1198.1	HAT2	GhDIR91	1467	1477	-	3.46e-06	ACTAATCATTG
	MA1198.1	HAT2	GhDIR3	6	16	-	4.01e-06	ATTAATCATTT
	MA1198.1	HAT2	GhDIR84	1826	1836	-	1.82e-06	ACTAATCATTT
	MA1198.1	HAT2	GhDIR34	1828	1838	-	1.82e-06	ACTAATCATTT
	MA1198.1	HAT2	GhDIR37	539	549	+	8.77e-06	TTTAATCATTT
	MA1198.1	HAT2	GhDIR6	46	56	+	4.93e-06	TTTAATCATTA
	MA1198.1	HAT2	GhDIR97C	75	85	+	5.38e-06	TCTAATCATTT
	MA1198.1	HAT2	GhDIR71	1715	1725	+	4.01e-06	ATTAATCATTT
	MA1198.1	HAT2	GhDIR73	902	912	-	4.38e-06	TCCAATCATTA
	MA1198.1	HAT2	GhDIR13	1708	1718	+	4.01e-06	ATTAATCATTT
	MA1198.1	HAT2	GhDIR40	1449	1459	-	3.46e-06	ACTAATCATTG
	MA1198.1	HAT2	GhDIR27	1837	1847	-	4.93e-06	TTTAATCATTA
	MA1198.1	HAT2	GhDIR75	1846	1856	-	4.93e-06	TTTAATCATTA
	MA1198.1	HAT2	GhDIR38	986	996	+	1.82e-06	ACTAATCATTT
	MA1398.1	KUA1	GhDIR55	546	560	+	3.48e-06	TATAGCTTATCCAAA
	MA1398.1	KUA1	GhDIR35	1412	1426	-	5.55e-06	ATATGCTTATCCACT
	MA1398.1	KUA1	GhDIR89	1576	1590	+	3.06e-06	TTATTATTATCCAAT
	MA1398.1	KUA1	GhDIR77	1426	1440	+	6.02e-06	AAAAATTTATCCATA
	MA1398.1	KUA1	GhDIR12	1830	1844	-	2.03e-06	ACTACTTTATCCATT
	MA1398.1	KUA1	GhDIR48	142	156	-	6.02e-06	CATATTTTATCCAAA
	MA1398.1	KUA1	GhDIR107	1277	1291	+	1.87e-06	AAAATTTTATCCATT
	MA1398.1	KUA1	GhDIR68	1831	1845	-	6.12e-06	ACCACTTTATCCATT
	MA1398.1	KUA1	GhDIR51	1370	1384	-	6.63e-06	AAAAATTTATCCAAA
	MA1398.1	KUA1	GhDIR105	845	859	+	1.7e-06	ATTTTCTTATCCACT
	MA1398.1	KUA1	GhDIR22	972	986	-	8.24e-06	CCATCCTTATCCTAA
	MA1398.2	KUA1	GhDIR55	549	559	+	8.71e-06	AGCTTATCCAA
	MA1398.2	KUA1	GhDIR55	721	731	+	7.49e-06	TTCTTATCCAC
	MA1398.2	KUA1	GhDIR106	1128	1138	+	4.6e-06	AACTTATCCAT
	MA1398.2	KUA1	GhDIR56	970	980	+	4.6e-06	AACTTATCCAT
	MA1398.2	KUA1	GhDIR105	848	858	+	7.49e-06	TTCTTATCCAC
	MA1352.1	TRP1	GhDIR28	261	281	+	1.07e-06	AATTTAAAATCTAAACACTAA
	MA1352.1	TRP1	GhDIR28	268	288	+	8.06e-08	AATCTAAACACTAAACCTTAC
	MA1352.1	TRP1	GhDIR28	1114	1134	-	2.23e-07	AACAAAAACCCGAAATCATAA
	MA1352.1	TRP1	GhDIR10	501	521	+	6.16e-06	AATCTAAACCTTAAACCTCTT
	MA1352.1	TRP1	GhDIR10	531	551	+	1.05e-09	CCCATAAACACTAAACCCTAA
	MA1352.1	TRP1	GhDIR10	538	558	+	1.16e-10	ACACTAAACCCTAAACCCTTA
	MA1352.1	TRP1	GhDIR10	545	565	+	2.24e-10	ACCCTAAACCCTTAACCCTTA
	MA1352.1	TRP1	GhDIR10	552	572	+	6.9e-09	ACCCTTAACCCTTAACCCTTA
	MA1352.1	TRP1	GhDIR10	559	579	+	5.45e-09	ACCCTTAACCCTTAACCCCAA
	MA1352.1	TRP1	GhDIR10	566	586	+	6.99e-06	ACCCTTAACCCCAAAACCCTT
	MA1352.1	TRP1	GhDIR10	567	587	+	3.64e-06	CCCTTAACCCCAAAACCCTTA
	MA1352.1	TRP1	GhDIR10	602	622	+	3.58e-07	ACCCTAACCCCTAACCCCTAA
	MA1352.1	TRP1	GhDIR10	609	629	+	4.42e-07	CCCCTAACCCCTAAATCATAA
	MA1352.1	TRP1	GhDIR10	616	636	+	7.09e-06	CCCCTAAATCATAATCCTTAA
	MA1352.1	TRP1	GhDIR10	623	643	+	8.7e-06	ATCATAATCCTTAAACCCATA
	MA1352.1	TRP1	GhDIR10	674	694	+	2.98e-09	CTCCTAAACCTTAAACCCTAA
	MA1352.1	TRP1	GhDIR10	681	701	+	6.94e-09	ACCTTAAACCCTAAACTATAT
	MA1352.1	TRP1	GhDIR10	688	708	+	2.54e-06	ACCCTAAACTATATATCTTAA
	MA1352.1	TRP1	GhDIR10	695	715	+	9.48e-06	ACTATATATCTTAAACCATAG
	MA1352.1	TRP1	GhDIR10	720	740	+	9.1e-08	CTCATAAACCTTAAATCCTAA
	MA1352.1	TRP1	GhDIR10	727	747	+	2.24e-07	ACCTTAAATCCTAAACCATCT
	MA1352.1	TRP1	GhDIR10	744	764	+	1.65e-08	ATCTTAAACCATAAACCTTAA
	MA1352.1	TRP1	GhDIR10	751	771	+	1.83e-08	ACCATAAACCTTAAACTATAA
	MA1352.1	TRP1	GhDIR10	866	886	-	3.47e-06	TCTATAACCCCTAAACAATAA
	MA1352.1	TRP1	GhDIR10	880	900	-	2.79e-06	ATCAAAAACACTAATCTATAA
	MA1352.1	TRP1	GhDIR10	905	925	-	7.18e-06	CATATAACCCCTAAACCCCAA
	MA1352.1	TRP1	GhDIR12	1387	1407	+	4.97e-06	ACACAGAACAGTAAACCTCAA
	MA1352.1	TRP1	GhDIR76	933	953	-	1.99e-07	AACAAAAACCCAAAATCATAA
	MA1352.1	TRP1	GhDIR53	1954	1974	+	5.51e-06	TTCCTTTACCCTAAACCTTGC
	MA1352.1	TRP1	GhDIR53	1961	1981	+	5.48e-07	ACCCTAAACCTTGCATCCTTA
	MA1352.1	TRP1	GhDIR49	1002	1022	-	6.41e-06	GATTTAAAAACTAAATCATAA
	MA1352.1	TRP1	GhDIR27	932	952	-	2.71e-07	AGCAAAAACCCGAAATCATAA
	MA1352.1	TRP1	GhDIR93	173	193	+	7.87e-06	TTGCTAAACCAAAAATTCTAA
	MA1352.1	TRP1	GhDIR30N	1628	1648	-	5.23e-07	GCTTTAAACTCTAAACCATCA
	MA1352.1	TRP1	GhDIR75	71	91	+	5.32e-06	ACTTAAAAATGTAAACACTAA
	MA1352.1	TRP1	GhDIR75	78	98	+	6.73e-08	AATGTAAACACTAAACCTTAA
	MA1352.1	TRP1	GhDIR75	85	105	+	2.31e-08	ACACTAAACCTTAAACCTAAA
	MA1352.1	TRP1	GhDIR75	91	111	+	8.22e-06	AACCTTAAACCTAAATCTCAC
	MA1352.1	TRP1	GhDIR75	916	936	-	9.43e-07	AAAAAAAACCCAAAATCATAA
	MA1352.1	TRP1	GhDIR103	751	771	-	5.48e-06	ACATTAAACCCAAATTCATAT
	MA1352.1	TRP1	GhDIR66	66	86	+	2.19e-06	TAGCTAAACTCTAAATCCCTA
	MA1352.1	TRP1	GhDIR66	114	134	+	1.29e-07	ACCCTAACCCCTAAACATTAA
	MA1352.1	TRP1	GhDIR66	121	141	+	4.38e-06	CCCCTAAACATTAAATCTCAG
	MA1352.1	TRP1	GhDIR66	142	162	+	1.63e-07	CCCTTAAACCATAATCCCTAA
	MA1352.1	TRP1	GhDIR66	149	169	+	1.52e-06	ACCATAATCCCTAAATCCATA
	MA1352.1	TRP1	GhDIR66	248	268	+	1.51e-06	TATATATACCCTAAACCTAAA
	MA1352.1	TRP1	GhDIR66	255	275	+	3.15e-07	ACCCTAAACCTAAAGCCCTAA
	MA1352.1	TRP1	GhDIR25	156	176	+	2.19e-06	ATTTAAAACTCTAAAACTTAA
	MA1352.1	TRP1	GhDIR43	1848	1868	+	9.36e-06	AATATAAACATTAGACCATAG
	MA1215.1	ATHB53	GhDIR69	828	838	+	1.49e-06	ACAATAATTGA
	MA1215.1	ATHB53	GhDIR106	1634	1644	-	9.29e-06	CCAATAATTTA
	MA1215.1	ATHB53	GhDIR98	1167	1177	+	7.48e-06	CAAATAATTGG
	MA1215.1	ATHB53	GhDIR24	590	600	-	5.83e-06	GCAATAATTGG
	MA1215.1	ATHB53	GhDIR48	1142	1152	+	7.48e-06	CAAATAATTGG
	MA1215.1	ATHB53	GhDIR68	135	145	+	6.74e-06	CTAATAATTGA
	MA1215.1	ATHB53	GhDIR47	1284	1294	+	5.16e-06	CAAATAATTGA
	MA1215.1	ATHB53	GhDIR20	385	395	+	1.49e-06	ACAATAATTGA
	MA1215.1	ATHB53	GhDIR25	261	271	-	2.31e-06	ACAATAATTGG
	MA1215.1	ATHB53	GhDIR11	816	826	+	1.49e-06	ACAATAATTGA
	MA1184.1	RVE1	GhDIR3	636	649	-	8.84e-07	AAGTAAATATCTTA
	MA1184.1	RVE1	GhDIR28	1237	1250	-	3.18e-06	AATTAAATATCTTA
	MA1184.1	RVE1	GhDIR58	735	748	-	6.65e-06	AAGAAAATATCAAA
	MA1184.1	RVE1	GhDIR90	1097	1110	+	6.71e-06	CATAAAATATCTTT
	MA1184.1	RVE1	GhDIR104	1109	1122	+	1.49e-06	ATTAAAATATCTTA
	MA1184.1	RVE1	GhDIR70	1000	1013	-	9.97e-06	TTAGAAATATCTAA
	MA1184.1	RVE1	GhDIR49	1511	1524	-	4.89e-06	TCATAAATATCTCA
	MA1184.1	RVE1	GhDIR39	1069	1082	+	6.71e-06	CATAAAATATCTTT
	MA1184.1	RVE1	GhDIR43	1637	1650	-	8.27e-08	AAGAAAATATCTAA
	MA1206.1	ARF2	GhDIR16	1608	1617	+	6.23e-06	AACCGACAAG
	MA1206.1	ARF2	GhDIR47	254	263	+	2.56e-06	ATCCGACAAG
	MA0548.1	AGL15	GhDIR1	1539	1553	-	5.37e-06	TTTCCATTTTTGAAT
	MA0548.1	AGL15	GhDIR26	1252	1266	-	7.77e-06	TTTCTATTTTAGTGT
	MA0548.1	AGL15	GhDIR69	637	651	-	7.31e-06	TTTCTTCTTTTAGCA
	MA0548.1	AGL15	GhDIR106	1902	1916	-	3.3e-07	TTTCCTATTTTGGGA
	MA0548.1	AGL15	GhDIR61	1156	1170	-	7.55e-06	TTTCAAGTTTTGGAA
	MA0548.1	AGL15	GhDIR56	1787	1801	-	3.3e-07	TTTCCTATTTTGGGA
	MA0548.1	AGL15	GhDIR16	1809	1823	+	8.33e-06	TTTCCATTTTTTTTT
	MA0548.1	AGL15	GhDIR14	528	542	+	4.71e-06	TTTCTTCATTTGGTT
	MA0548.1	AGL15	GhDIR86	373	387	+	7.94e-06	TTTCTATTTTAGTTT
	MA0548.1	AGL15	GhDIR97C	600	614	+	1.13e-06	TTTCCTTATTAGGAA
	MA0548.1	AGL15	GhDIR97C	1872	1886	-	7.47e-06	TTTCTAATTTTGTTT
	MA0548.1	AGL15	GhDIR71	249	263	-	9.88e-06	TTTCTATTTTTATTT
	MA0548.1	AGL15	GhDIR98	1875	1889	-	7.47e-06	TTTCTAATTTTGTTT
	MA0548.1	AGL15	GhDIR92N	1215	1229	+	8.41e-06	TTTCTAATTTTGGCC
	MA0548.1	AGL15	GhDIR92N	1399	1413	-	8.19e-06	TTTCCAATTTGGTCT
	MA0548.1	AGL15	GhDIR92N	1772	1786	-	6.23e-06	TTTCTATTTTCAGAA
	MA0548.1	AGL15	GhDIR48	1875	1889	-	7.47e-06	TTTCTAATTTTGTTT
	MA0548.1	AGL15	GhDIR101	643	657	-	8.89e-06	TTTCTATTTTTTTAA
	MA0548.1	AGL15	GhDIR21C	1572	1586	-	4.47e-07	TTTCTTTTTTGGGTA
	MA0548.1	AGL15	GhDIR49	242	256	-	3.46e-07	TTTCCTATTTTGGTA
	MA0548.1	AGL15	GhDIR49	1217	1231	-	9.66e-06	GTTCCATTTTTGTGA
	MA0548.1	AGL15	GhDIR83	273	287	+	5.26e-06	TTTGCATTTTTGGCA
	MA0548.1	AGL15	GhDIR11	627	641	-	7.31e-06	TTTCTTCTTTTAGCA
	MA0548.2	AGL15	GhDIR59	1254	1272	-	9.75e-07	TTTTCCTTATTAAGAAAAG
	MA0548.2	AGL15	GhDIR59	1255	1273	+	2.49e-06	TTTTCTTAATAAGGAAAAT
	MA0548.2	AGL15	GhDIR3	292	310	-	2e-06	CATTCTATATAGGGTAAGT
	MA0548.2	AGL15	GhDIR44	1795	1813	-	8.01e-06	CTTTCCAGTTTTAGACAGG
	MA0548.2	AGL15	GhDIR69	634	652	-	1.25e-06	TTTTCTTCTTTTAGCAACT
	MA0548.2	AGL15	GhDIR106	1898	1916	-	2.09e-06	TTTCCTATTTTGGGAAAAT
	MA0548.2	AGL15	GhDIR106	1899	1917	-	6.89e-07	TTTTCCTATTTTGGGAAAA
	MA0548.2	AGL15	GhDIR61	282	300	+	3.16e-06	CCTTCCATATTTAGAATTT
	MA0548.2	AGL15	GhDIR56	1783	1801	-	2.09e-06	TTTCCTATTTTGGGAAAAT
	MA0548.2	AGL15	GhDIR56	1784	1802	-	6.89e-07	TTTTCCTATTTTGGGAAAA
	MA0548.2	AGL15	GhDIR89	361	379	+	8.88e-06	CTTTCTTGTTTCGGCTACT
	MA0548.2	AGL15	GhDIR74C	1453	1471	-	6.19e-07	TTTTCTAATTTTAGTAACT
	MA0548.2	AGL15	GhDIR97C	599	617	+	3.9e-06	GTTTCCTTATTAGGAACTC
	MA0548.2	AGL15	GhDIR71	978	996	+	5.45e-06	AGTTCTTTTTTAGGAAAAA
	MA0548.2	AGL15	GhDIR92N	1769	1787	-	6.07e-07	ATTTCTATTTTCAGAAATT
	MA0548.2	AGL15	GhDIR21C	1569	1587	-	8.57e-08	CTTTCTTTTTTGGGTATTT
	MA0548.2	AGL15	GhDIR49	239	257	-	2.71e-06	TTTTCCTATTTTGGTACTT
	MA0548.2	AGL15	GhDIR64	1464	1482	+	7.09e-06	ATTTCTTTTTATAGGAAAA
	MA0548.2	AGL15	GhDIR2	1255	1273	-	2.49e-06	TTTTCCCTATTAAGAAAAG
	MA0548.2	AGL15	GhDIR2	1256	1274	+	1.75e-06	TTTTCTTAATAGGGAAAAT
	MA0548.2	AGL15	GhDIR38	471	489	+	8.88e-06	CTTTCTTGTTTCGGCTACT
	MA0548.2	AGL15	GhDIR11	624	642	-	1.25e-06	TTTTCTTCTTTTAGCAACT
ETH	MA1185.1	LHY1	GhDIR90	1099	1108	-	7.28e-06	AGATATTTTA
	MA1185.1	LHY1	GhDIR104	1111	1120	-	7.28e-06	AGATATTTTA
	MA1185.1	LHY1	GhDIR49	1513	1522	+	9.28e-06	AGATATTTAT
	MA1185.1	LHY1	GhDIR39	1071	1080	-	7.28e-06	AGATATTTTA
	MA1185.1	LHY1	GhDIR43	1639	1648	+	3.64e-06	AGATATTTTC
	MA1401.1	EPR1	GhDIR3	636	647	-	2.05e-06	GTAAATATCTTA
	MA1401.1	EPR1	GhDIR28	1237	1248	-	5.89e-06	TTAAATATCTTA
	MA1401.1	EPR1	GhDIR90	1099	1110	+	6.72e-06	TAAAATATCTTT
	MA1401.1	EPR1	GhDIR104	1111	1122	+	1.55e-06	TAAAATATCTTA
	MA1401.1	EPR1	GhDIR79	789	800	+	6.47e-06	AAAAATATCCTA
	MA1401.1	EPR1	GhDIR49	1511	1522	-	4.3e-06	ATAAATATCTCA
	MA1401.1	EPR1	GhDIR39	1071	1082	+	6.72e-06	TAAAATATCTTT
	MA1401.1	EPR1	GhDIR43	1637	1648	-	9.2e-07	GAAAATATCTAA
	MA1680.1	RVE7	GhDIR3	635	648	-	7.58e-07	AGTAAATATCTTAT
	MA1680.1	RVE7	GhDIR35	1446	1459	+	4.74e-06	ATTAAATATCTTTT
	MA1680.1	RVE7	GhDIR28	1236	1249	-	1.06e-06	ATTAAATATCTTAA
	MA1680.1	RVE7	GhDIR92N	790	803	-	9.47e-06	AACAAATATCTTGA
	MA1680.1	RVE7	GhDIR90	1098	1111	+	2.06e-06	ATAAAATATCTTTT
	MA1680.1	RVE7	GhDIR104	1110	1123	+	5.7e-07	TTAAAATATCTTAA
	MA1680.1	RVE7	GhDIR79	788	801	+	8.82e-06	TAAAAATATCCTAT
	MA1680.1	RVE7	GhDIR49	1510	1523	-	2.72e-06	CATAAATATCTCAA
	MA1680.1	RVE7	GhDIR39	1070	1083	+	2.06e-06	ATAAAATATCTTTT
	MA1680.1	RVE7	GhDIR85	1548	1561	+	7.27e-06	ATTAAATATCTCAT
	MA1680.1	RVE7	GhDIR103	479	492	-	6.6e-06	TTTAAATATCTTTT
	MA1680.1	RVE7	GhDIR43	1636	1649	-	8.97e-07	AGAAAATATCTAAT
	MA1397.1	At1g74840	GhDIR12	1830	1840	+	2.32e-06	AATGGATAAAG
	MA1397.1	At1g74840	GhDIR107	1281	1291	-	5.49e-06	AATGGATAAAA
	MA1397.1	At1g74840	GhDIR68	1831	1841	+	2.32e-06	AATGGATAAAG
	MA1397.1	At1g74840	GhDIR105	849	859	-	6.62e-06	AGTGGATAAGA
	MA1404.1	BPC1	GhDIR1	1964	1987	+	3.24e-06	GGGGAGAAAAGAAAAGGAGAGAAA
	MA1404.1	BPC1	GhDIR1	1966	1989	+	2.51e-06	GGAGAAAAGAAAAGGAGAGAAAGA
	MA1404.1	BPC1	GhDIR1	1968	1991	+	7.82e-06	AGAAAAGAAAAGGAGAGAAAGAAA
	MA1404.1	BPC1	GhDIR1	1970	1993	+	7.14e-06	AAAAGAAAAGGAGAGAAAGAAAAG
	MA1404.1	BPC1	GhDIR1	1972	1995	+	2.16e-07	AAGAAAAGGAGAGAAAGAAAAGAA
	MA1404.1	BPC1	GhDIR1	1974	1997	+	1.09e-06	GAAAAGGAGAGAAAGAAAAGAAAA
	MA1404.1	BPC1	GhDIR1	1976	1999	+	5.08e-06	AAAGGAGAGAAAGAAAAGAAAAGA
	MA1404.1	BPC1	GhDIR55	58	81	+	9.72e-06	AAAAGGGAAAAAATGAAAGAAAAA
	MA1404.1	BPC1	GhDIR55	60	83	+	9.52e-06	AAGGGAAAAAATGAAAGAAAAAAA
	MA1404.1	BPC1	GhDIR55	62	85	+	6.7e-06	GGGAAAAAATGAAAGAAAAAAACA
	MA1404.1	BPC1	GhDIR59	1760	1783	-	9.92e-06	AACAAATAAAGAAGAAGAAAGAAG
	MA1404.1	BPC1	GhDIR41N	107	130	-	2.18e-06	AATTGAGATAGAAAAAGTAAGTGA
	MA1404.1	BPC1	GhDIR41N	474	497	-	6.47e-07	AAGAAAGAAAAAGAAAAAGGAAAA
	MA1404.1	BPC1	GhDIR41N	476	499	-	6.43e-07	GAAAGAAAGAAAAAGAAAAAGGAA
	MA1404.1	BPC1	GhDIR41N	478	501	-	4.47e-08	AAGAAAGAAAGAAAAAGAAAAAGG
	MA1404.1	BPC1	GhDIR41N	480	503	-	1.7e-07	GAAAGAAAGAAAGAAAAAGAAAAA
	MA1404.1	BPC1	GhDIR41N	482	505	-	4.23e-09	GAGAAAGAAAGAAAGAAAAAGAAA
	MA1404.1	BPC1	GhDIR41N	484	507	-	6.88e-09	GGGAGAAAGAAAGAAAGAAAAAGA
	MA1404.1	BPC1	GhDIR41N	486	509	-	1.85e-07	AGGGGAGAAAGAAAGAAAGAAAAA
	MA1404.1	BPC1	GhDIR41N	488	511	-	8.08e-06	ACAGGGGAGAAAGAAAGAAAGAAA
	MA1404.1	BPC1	GhDIR69	1938	1961	-	7.14e-06	CAGAAAGAAAAATAGAAATGAAGA
	MA1404.1	BPC1	GhDIR60	539	562	-	2.08e-06	GTTAAATTTAGAGAGAGAAAGACA
	MA1404.1	BPC1	GhDIR60	1929	1952	-	1.24e-06	AATAAAGAAAAAAAGAAAAACAGA
	MA1404.1	BPC1	GhDIR61	1313	1336	+	3.46e-06	AAGGGAAAGAGAGAAAGTAGAGGC
	MA1404.1	BPC1	GhDIR56	1346	1369	-	8.61e-06	AAAAGAAAAAGAAAAAGAACAAGC
	MA1404.1	BPC1	GhDIR16	320	343	+	9.03e-06	AAGTAAAAGAGATTTAAAGAAATA
	MA1404.1	BPC1	GhDIR86	1928	1951	-	8.08e-06	GGGAGAGGGTGAGAGAGATTTATC
	MA1404.1	BPC1	GhDIR86	1930	1953	-	5.66e-06	TAGGGAGAGGGTGAGAGAGATTTA
	MA1404.1	BPC1	GhDIR86	1932	1955	-	5.93e-07	TATAGGGAGAGGGTGAGAGAGATT
	MA1404.1	BPC1	GhDIR86	1934	1957	-	9.41e-07	AATATAGGGAGAGGGTGAGAGAGA
	MA1404.1	BPC1	GhDIR86	1936	1959	-	2.13e-06	AAAATATAGGGAGAGGGTGAGAGA
	MA1404.1	BPC1	GhDIR94	870	893	+	1.31e-08	GTGAGAAAGTGAGTGAGTGAGAGA
	MA1404.1	BPC1	GhDIR94	872	895	+	9.19e-07	GAGAAAGTGAGTGAGTGAGAGATA
	MA1404.1	BPC1	GhDIR94	876	899	+	8.08e-06	AAGTGAGTGAGTGAGAGATATATG
	MA1404.1	BPC1	GhDIR94	880	903	+	9.57e-06	GAGTGAGTGAGAGATATATGTAGG
	MA1404.1	BPC1	GhDIR94	884	907	+	6.28e-06	GAGTGAGAGATATATGTAGGGAAA
	MA1404.1	BPC1	GhDIR94	1106	1129	-	6.49e-06	GAAAAAGAAAGAAAAAAAAATACA
	MA1404.1	BPC1	GhDIR94	1108	1131	-	2.23e-06	AGGAAAAAGAAAGAAAAAAAAATA
	MA1404.1	BPC1	GhDIR94	1112	1135	-	6.45e-06	CACAAGGAAAAAGAAAGAAAAAAA
	MA1404.1	BPC1	GhDIR62	649	672	+	8.7e-06	GAGTCAAAGAGATAAGTAACGAGA
	MA1404.1	BPC1	GhDIR80	1118	1141	+	9.87e-06	TTGTGAGAAAAATATAGAAAGAGT
	MA1404.1	BPC1	GhDIR80	1309	1332	+	5.85e-06	AAGACAATGAGAAAAAGAAAGGAT
	MA1404.1	BPC1	GhDIR10	1843	1866	+	2.06e-06	GACTAAGAGAAAGGAAAAGAAAGC
	MA1404.1	BPC1	GhDIR67	1445	1468	-	7.3e-06	GAAAAAAAATGAGAAAGAGAGCTT
	MA1404.1	BPC1	GhDIR67	1447	1470	-	2.05e-06	TAGAAAAAAAATGAGAAAGAGAGC
	MA1404.1	BPC1	GhDIR67	1449	1472	-	3.18e-07	AATAGAAAAAAAATGAGAAAGAGA
	MA1404.1	BPC1	GhDIR46	217	240	+	6.21e-06	GAAAAATAATGAGAGAAATAGGGA
	MA1404.1	BPC1	GhDIR95	211	234	+	2.81e-06	AACAGAGAAAAAAATAGAAACAAA
	MA1404.1	BPC1	GhDIR95	215	238	+	6.74e-06	GAGAAAAAAATAGAAACAAAAATA
	MA1404.1	BPC1	GhDIR95	221	244	+	6.66e-06	AAAATAGAAACAAAAATAGAGAGA
	MA1404.1	BPC1	GhDIR95	223	246	+	6.59e-06	AATAGAAACAAAAATAGAGAGAGA
	MA1404.1	BPC1	GhDIR95	225	248	+	3.22e-07	TAGAAACAAAAATAGAGAGAGAAA
	MA1404.1	BPC1	GhDIR95	227	250	+	2.16e-06	GAAACAAAAATAGAGAGAGAAATA
	MA1404.1	BPC1	GhDIR95	229	252	+	3.77e-06	AACAAAAATAGAGAGAGAAATAAT
	MA1404.1	BPC1	GhDIR95	233	256	+	7.14e-06	AAAATAGAGAGAGAAATAATGTAA
	MA1404.1	BPC1	GhDIR95	235	258	+	2.3e-06	AATAGAGAGAGAAATAATGTAAAA
	MA1404.1	BPC1	GhDIR95	594	617	-	9.47e-06	AAAAAACAGAGAAAAATAAAAACA
	MA1404.1	BPC1	GhDIR58	1961	1984	+	2.53e-07	GGGGAGAAAAGAAAAAGAGAGAGA
	MA1404.1	BPC1	GhDIR58	1963	1986	+	1.08e-06	GGAGAAAAGAAAAAGAGAGAGAAA
	MA1404.1	BPC1	GhDIR58	1965	1988	+	1.67e-06	AGAAAAGAAAAAGAGAGAGAAAAG
	MA1404.1	BPC1	GhDIR58	1967	1990	+	2.74e-07	AAAAGAAAAAGAGAGAGAAAAGAA
	MA1404.1	BPC1	GhDIR58	1969	1992	+	7e-08	AAGAAAAAGAGAGAGAAAAGAAAA
	MA1404.1	BPC1	GhDIR58	1971	1994	+	1.58e-07	GAAAAAGAGAGAGAAAAGAAAAGA
	MA1404.1	BPC1	GhDIR58	1973	1996	+	2.16e-07	AAAAGAGAGAGAAAAGAAAAGAAA
	MA1404.1	BPC1	GhDIR58	1975	1998	+	3.55e-07	AAGAGAGAGAAAAGAAAAGAAAAG
	MA1404.1	BPC1	GhDIR58	1977	2000	+	2.65e-06	GAGAGAGAAAAGAAAAGAAAAGAA
	MA1404.1	BPC1	GhDIR36	1928	1951	-	8.08e-06	GGGAGAGGGTGAGAGAGATTTATC
	MA1404.1	BPC1	GhDIR36	1930	1953	-	5.66e-06	TAGGGAGAGGGTGAGAGAGATTTA
	MA1404.1	BPC1	GhDIR36	1932	1955	-	5.93e-07	TATAGGGAGAGGGTGAGAGAGATT
	MA1404.1	BPC1	GhDIR36	1934	1957	-	9.41e-07	AATATAGGGAGAGGGTGAGAGAGA
	MA1404.1	BPC1	GhDIR36	1936	1959	-	2.13e-06	AAAATATAGGGAGAGGGTGAGAGA
	MA1404.1	BPC1	GhDIR101	1268	1291	+	1.02e-06	GAAGAAGGGAGAAAAACAGAGGGA
	MA1404.1	BPC1	GhDIR101	1272	1295	+	1.57e-06	AAGGGAGAAAAACAGAGGGAGAAG
	MA1404.1	BPC1	GhDIR101	1274	1297	+	9.02e-07	GGGAGAAAAACAGAGGGAGAAGTA
	MA1404.1	BPC1	GhDIR101	1276	1299	+	5.39e-06	GAGAAAAACAGAGGGAGAAGTAGA
	MA1404.1	BPC1	GhDIR8	501	524	-	9.77e-06	TAGAGAGGGAAAAAAATTAAGAAT
	MA1404.1	BPC1	GhDIR8	507	530	-	1.93e-06	AGGAAATAGAGAGGGAAAAAAATT
	MA1404.1	BPC1	GhDIR8	509	532	-	8.18e-07	GAAGGAAATAGAGAGGGAAAAAAA
	MA1404.1	BPC1	GhDIR8	511	534	-	1.45e-06	AAGAAGGAAATAGAGAGGGAAAAA
	MA1404.1	BPC1	GhDIR8	513	536	-	3.31e-07	GAAAGAAGGAAATAGAGAGGGAAA
	MA1404.1	BPC1	GhDIR8	515	538	-	1.99e-07	AAGAAAGAAGGAAATAGAGAGGGA
	MA1404.1	BPC1	GhDIR8	517	540	-	1.27e-06	GAAAGAAAGAAGGAAATAGAGAGG
	MA1404.1	BPC1	GhDIR8	519	542	-	1.39e-07	CAGAAAGAAAGAAGGAAATAGAGA
	MA1404.1	BPC1	GhDIR8	521	544	-	7.28e-07	AACAGAAAGAAAGAAGGAAATAGA
	MA1404.1	BPC1	GhDIR8	544	567	-	6.7e-06	GAATGAAAGAGAGAAGGGTACAGA
	MA1404.1	BPC1	GhDIR8	548	571	-	6.88e-06	GAAGGAATGAAAGAGAGAAGGGTA
	MA1404.1	BPC1	GhDIR8	550	573	-	9.36e-07	GGGAAGGAATGAAAGAGAGAAGGG
	MA1404.1	BPC1	GhDIR8	552	575	-	2.64e-06	AAGGGAAGGAATGAAAGAGAGAAG
	MA1404.1	BPC1	GhDIR8	554	577	-	1.14e-06	GAAAGGGAAGGAATGAAAGAGAGA
	MA1404.1	BPC1	GhDIR8	556	579	-	9.87e-06	GAGAAAGGGAAGGAATGAAAGAGA
	MA1404.1	BPC1	GhDIR8	558	581	-	1.06e-06	GGGAGAAAGGGAAGGAATGAAAGA
	MA1404.1	BPC1	GhDIR8	600	623	+	4.89e-09	GTGAAACAAAAAGAGAGAGAGAGA
	MA1404.1	BPC1	GhDIR8	602	625	+	2.66e-09	GAAACAAAAAGAGAGAGAGAGAGA
	MA1404.1	BPC1	GhDIR8	604	627	+	1.08e-09	AACAAAAAGAGAGAGAGAGAGAAA
	MA1404.1	BPC1	GhDIR8	606	629	+	2.94e-08	CAAAAAGAGAGAGAGAGAGAAAAC
	MA1404.1	BPC1	GhDIR8	608	631	+	1.51e-08	AAAAGAGAGAGAGAGAGAAAACAA
	MA1404.1	BPC1	GhDIR8	610	633	+	8.89e-09	AAGAGAGAGAGAGAGAAAACAACA
	MA1404.1	BPC1	GhDIR8	612	635	+	6.99e-06	GAGAGAGAGAGAGAAAACAACACC
	MA1404.1	BPC1	GhDIR8	1566	1589	-	4.78e-06	AATAGAAAATAATAAAGAGAGAAA
	MA1404.1	BPC1	GhDIR8	1582	1605	-	1.75e-06	GAAAGAGAGAAAAGAAAATAGAAA
	MA1404.1	BPC1	GhDIR8	1584	1607	-	1.82e-07	AAGAAAGAGAGAAAAGAAAATAGA
	MA1404.1	BPC1	GhDIR8	1586	1609	-	2.62e-06	AAAAGAAAGAGAGAAAAGAAAATA
	MA1404.1	BPC1	GhDIR8	1590	1613	-	6.77e-06	GGCTAAAAGAAAGAGAGAAAAGAA
	MA1404.1	BPC1	GhDIR99	274	297	-	3.64e-06	GAGAGAAAAAGACATAATAAAAAA
	MA1404.1	BPC1	GhDIR99	278	301	-	3.44e-07	GAGAGAGAGAAAAAGACATAATAA
	MA1404.1	BPC1	GhDIR99	280	303	-	2.07e-06	AGGAGAGAGAGAAAAAGACATAAT
	MA1404.1	BPC1	GhDIR99	282	305	-	3.69e-07	GGAGGAGAGAGAGAAAAAGACATA
	MA1404.1	BPC1	GhDIR99	284	307	-	7.19e-07	TTGGAGGAGAGAGAGAAAAAGACA
	MA1404.1	BPC1	GhDIR99	286	309	-	2.17e-06	TTTTGGAGGAGAGAGAGAAAAAGA
	MA1404.1	BPC1	GhDIR32	1036	1059	-	7.29e-08	GAGAGAGAGAGAGGAAGTGCAAAC
	MA1404.1	BPC1	GhDIR32	1038	1061	-	3.29e-09	GAGAGAGAGAGAGAGGAAGTGCAA
	MA1404.1	BPC1	GhDIR32	1040	1063	-	4.26e-10	GAGAGAGAGAGAGAGAGGAAGTGC
	MA1404.1	BPC1	GhDIR32	1042	1065	-	6.46e-12	GAGAGAGAGAGAGAGAGAGGAAGT
	MA1404.1	BPC1	GhDIR32	1044	1067	-	4.34e-12	AAGAGAGAGAGAGAGAGAGAGGAA
	MA1404.1	BPC1	GhDIR32	1046	1069	-	2.75e-11	AAAAGAGAGAGAGAGAGAGAGAGG
	MA1404.1	BPC1	GhDIR32	1048	1071	-	2.68e-11	AAAAAAGAGAGAGAGAGAGAGAGA
	MA1404.1	BPC1	GhDIR32	1050	1073	-	1.09e-08	TTAAAAAAGAGAGAGAGAGAGAGA
	MA1404.1	BPC1	GhDIR32	1052	1075	-	2.37e-07	ACTTAAAAAAGAGAGAGAGAGAGA
	MA1404.1	BPC1	GhDIR32	1957	1980	+	5.71e-07	GTGAAGTTGAGAGGGAGAGGGTGA
	MA1404.1	BPC1	GhDIR32	1961	1984	+	2.73e-06	AGTTGAGAGGGAGAGGGTGAGACA
	MA1404.1	BPC1	GhDIR32	1963	1986	+	1.9e-06	TTGAGAGGGAGAGGGTGAGACAGA
	MA1404.1	BPC1	GhDIR32	1965	1988	+	7.82e-08	GAGAGGGAGAGGGTGAGACAGATA
	MA1404.1	BPC1	GhDIR32	1967	1990	+	1.88e-06	GAGGGAGAGGGTGAGACAGATAGT
	MA1404.1	BPC1	GhDIR32	1971	1994	+	8.65e-06	GAGAGGGTGAGACAGATAGTTCGG
	MA1404.1	BPC1	GhDIR85	248	271	+	9.42e-06	AAGGAAAAAAAAAAGAAAAAAAGG
	MA1404.1	BPC1	GhDIR11	892	915	-	3.06e-06	AAAAAAAAGAGAAGAAAAGAAATA
	MA1404.1	BPC1	GhDIR11	894	917	-	9.37e-06	TAAAAAAAAAGAGAAGAAAAGAAA
	MA1404.1	BPC1	GhDIR11	896	919	-	6.52e-06	AATAAAAAAAAAGAGAAGAAAAGA
	MA1404.1	BPC1	GhDIR11	1938	1961	-	7.14e-06	CAGAAAGAAAAATAGAAATGAAGA
	MA1404.1	BPC1	GhDIR43	875	898	+	4.74e-08	ATGAGAAAGTGAGTGAGTGAGAGA
	MA1404.1	BPC1	GhDIR43	877	900	+	9.19e-07	GAGAAAGTGAGTGAGTGAGAGATA
	MA1404.1	BPC1	GhDIR43	881	904	+	8.08e-06	AAGTGAGTGAGTGAGAGATATATG
	MA1404.1	BPC1	GhDIR43	885	908	+	9.57e-06	GAGTGAGTGAGAGATATATGTAGG
	MA1404.1	BPC1	GhDIR43	889	912	+	6.28e-06	GAGTGAGAGATATATGTAGGGAAA
	MA1404.1	BPC1	GhDIR22	1470	1493	+	6.97e-07	TAGATATAAAGAAAAAGAAAAAGA
	MA1404.1	BPC1	GhDIR22	1472	1495	+	2.07e-06	GATATAAAGAAAAAGAAAAAGAAG
	MA1182.1	At3g09600	GhDIR3	638	649	+	7.24e-06	AGATATTTACTT
	MA1182.1	At3g09600	GhDIR28	1239	1250	+	7.51e-06	AGATATTTAATT
	MA1182.1	At3g09600	GhDIR90	1097	1108	-	2.79e-06	AGATATTTTATG
	MA1182.1	At3g09600	GhDIR104	1109	1120	-	2.34e-06	AGATATTTTAAT
	MA1182.1	At3g09600	GhDIR49	1513	1524	+	8.1e-06	AGATATTTATGA
	MA1182.1	At3g09600	GhDIR39	1069	1080	-	2.79e-06	AGATATTTTATG
	MA1182.1	At3g09600	GhDIR103	482	493	+	9.53e-06	AGATATTTAAAT
	MA1182.1	At3g09600	GhDIR43	1639	1650	+	8.23e-07	AGATATTTTCTT
	MA1177.1	MYB65	GhDIR3	1207	1219	-	6.43e-06	AATCTAACCGTCA
	MA1177.1	MYB65	GhDIR60	663	675	-	6.43e-06	AATCTAACCGTCA
	MA1177.1	MYB65	GhDIR31	1041	1053	+	6.43e-06	AATCTAACCGTCA
	MA1177.1	MYB65	GhDIR27	1019	1031	-	5.3e-06	TCTATAACCGAAA
	MA1177.1	MYB65	GhDIR32	1497	1509	-	3.2e-06	ACCTTAACCGCAA
	MA0945.1	ARR1	GhDIR20	1607	1616	-	4.43e-06	AGCGAATCTA
	MA0574.1	MYB15	GhDIR18	1295	1307	-	4.9e-06	CGGAGGTTGGTGG
	MA0574.1	MYB15	GhDIR77	1875	1887	+	2.06e-06	CGGTGGTTGGTGG
	MA0574.1	MYB15	GhDIR29	1878	1890	+	2.06e-06	CGGTGGTTGGTGG
	MA1356.1	TRP2	GhDIR55	1927	1947	+	9.71e-06	AAAAAAAAACCCTAACACACC
	MA1356.1	TRP2	GhDIR91	546	566	+	7.64e-06	AATTTAAAACCTTAAACTTAG
	MA1356.1	TRP2	GhDIR59	1163	1183	+	9.24e-06	AATTTTAAAACCTAAATAAAT
	MA1356.1	TRP2	GhDIR69	1467	1487	+	4.97e-06	ATACTTAAATCTTAAATCCGA
	MA1356.1	TRP2	GhDIR28	260	280	+	2.07e-06	AAATTTAAAATCTAAACACTA
	MA1356.1	TRP2	GhDIR28	267	287	+	1.74e-08	AAATCTAAACACTAAACCTTA
	MA1356.1	TRP2	GhDIR28	1115	1135	-	8.41e-06	CAACAAAAACCCGAAATCATA
	MA1356.1	TRP2	GhDIR10	500	520	+	7.04e-07	TAATCTAAACCTTAAACCTCT
	MA1356.1	TRP2	GhDIR10	530	550	+	1.76e-08	TCCCATAAACACTAAACCCTA
	MA1356.1	TRP2	GhDIR10	537	557	+	8.61e-11	AACACTAAACCCTAAACCCTT
	MA1356.1	TRP2	GhDIR10	544	564	+	6.21e-10	AACCCTAAACCCTTAACCCTT
	MA1356.1	TRP2	GhDIR10	545	565	+	5.54e-06	ACCCTAAACCCTTAACCCTTA
	MA1356.1	TRP2	GhDIR10	551	571	+	6.8e-08	AACCCTTAACCCTTAACCCTT
	MA1356.1	TRP2	GhDIR10	552	572	+	2.5e-06	ACCCTTAACCCTTAACCCTTA
	MA1356.1	TRP2	GhDIR10	558	578	+	6.12e-08	AACCCTTAACCCTTAACCCCA
	MA1356.1	TRP2	GhDIR10	559	579	+	3.07e-06	ACCCTTAACCCTTAACCCCAA
	MA1356.1	TRP2	GhDIR10	565	585	+	1.01e-06	AACCCTTAACCCCAAAACCCT
	MA1356.1	TRP2	GhDIR10	566	586	+	3.35e-07	ACCCTTAACCCCAAAACCCTT
	MA1356.1	TRP2	GhDIR10	573	593	+	1.46e-06	ACCCCAAAACCCTTACACCTT
	MA1356.1	TRP2	GhDIR10	581	601	+	1.99e-06	ACCCTTACACCTTAAACACCA
	MA1356.1	TRP2	GhDIR10	588	608	+	6.46e-06	CACCTTAAACACCAACCCTAA
	MA1356.1	TRP2	GhDIR10	601	621	+	5.83e-09	AACCCTAACCCCTAACCCCTA
	MA1356.1	TRP2	GhDIR10	608	628	+	2.79e-08	ACCCCTAACCCCTAAATCATA
	MA1356.1	TRP2	GhDIR10	622	642	+	1.51e-06	AATCATAATCCTTAAACCCAT
	MA1356.1	TRP2	GhDIR10	673	693	+	2.08e-09	ACTCCTAAACCTTAAACCCTA
	MA1356.1	TRP2	GhDIR10	680	700	+	3.01e-10	AACCTTAAACCCTAAACTATA
	MA1356.1	TRP2	GhDIR10	694	714	+	6.6e-06	AACTATATATCTTAAACCATA
	MA1356.1	TRP2	GhDIR10	719	739	+	4.91e-08	ACTCATAAACCTTAAATCCTA
	MA1356.1	TRP2	GhDIR10	726	746	+	1.78e-08	AACCTTAAATCCTAAACCATC
	MA1356.1	TRP2	GhDIR10	743	763	+	7.74e-07	CATCTTAAACCATAAACCTTA
	MA1356.1	TRP2	GhDIR10	750	770	+	1.58e-08	AACCATAAACCTTAAACTATA
	MA1356.1	TRP2	GhDIR10	867	887	-	6.02e-07	ATCTATAACCCCTAAACAATA
	MA1356.1	TRP2	GhDIR10	881	901	-	1.78e-06	AATCAAAAACACTAATCTATA
	MA1356.1	TRP2	GhDIR10	899	919	-	2.76e-06	ACCCCTAAACCCCAAAAAAAT
	MA1356.1	TRP2	GhDIR10	906	926	-	1.72e-06	TCATATAACCCCTAAACCCCA
	MA1356.1	TRP2	GhDIR71	500	520	+	8.24e-06	CTTTTTAAACCCCAAACATAA
	MA1356.1	TRP2	GhDIR46	668	688	+	8.58e-06	TACCCTAAACCCAAATGACCA
	MA1356.1	TRP2	GhDIR13	363	383	-	4.87e-06	AATCTTGAAACCTAAACTAAA
	MA1356.1	TRP2	GhDIR48	795	815	-	8.84e-06	AATAATAAACCCCAAAAAAAA
	MA1356.1	TRP2	GhDIR76	934	954	-	6.2e-07	CAACAAAAACCCAAAATCATA
	MA1356.1	TRP2	GhDIR53	1953	1973	+	2.58e-06	ATTCCTTTACCCTAAACCTTG
	MA1356.1	TRP2	GhDIR53	1960	1980	+	3.24e-06	TACCCTAAACCTTGCATCCTT
	MA1356.1	TRP2	GhDIR70	1062	1082	+	9.33e-06	AATACTAAATCTTGAATCATA
	MA1356.1	TRP2	GhDIR70	1173	1193	+	2.11e-06	ATTCCTAAACTTTAAATCATT
	MA1356.1	TRP2	GhDIR96	1580	1600	-	8.88e-06	ATACATAAACATTAAAATTTA
	MA1356.1	TRP2	GhDIR30N	1629	1649	-	1.56e-06	TGCTTTAAACTCTAAACCATC
	MA1356.1	TRP2	GhDIR75	77	97	+	1.26e-07	AAATGTAAACACTAAACCTTA
	MA1356.1	TRP2	GhDIR75	84	104	+	1.68e-08	AACACTAAACCTTAAACCTAA
	MA1356.1	TRP2	GhDIR75	90	110	+	1.68e-06	AAACCTTAAACCTAAATCTCA
	MA1356.1	TRP2	GhDIR75	91	111	+	7.01e-06	AACCTTAAACCTAAATCTCAC
	MA1356.1	TRP2	GhDIR75	917	937	-	9.84e-07	AAAAAAAAACCCAAAATCATA
	MA1356.1	TRP2	GhDIR105	1926	1946	+	9.71e-06	AAAAAAAAACCCTAACACACC
	MA1356.1	TRP2	GhDIR50	485	505	-	4.01e-06	CACCGTAAACCCTAATTTAAT
	MA1356.1	TRP2	GhDIR103	752	772	-	2.33e-06	TACATTAAACCCAAATTCATA
	MA1356.1	TRP2	GhDIR66	65	85	+	3.1e-06	CTAGCTAAACTCTAAATCCCT
	MA1356.1	TRP2	GhDIR66	73	93	+	8.75e-06	ACTCTAAATCCCTAACTCTTA
	MA1356.1	TRP2	GhDIR66	80	100	+	5.63e-06	ATCCCTAACTCTTAACCCCTA
	MA1356.1	TRP2	GhDIR66	113	133	+	9.53e-09	AACCCTAACCCCTAAACATTA
	MA1356.1	TRP2	GhDIR66	120	140	+	6.91e-07	ACCCCTAAACATTAAATCTCA
	MA1356.1	TRP2	GhDIR66	141	161	+	3.59e-06	GCCCTTAAACCATAATCCCTA
	MA1356.1	TRP2	GhDIR66	148	168	+	1.74e-07	AACCATAATCCCTAAATCCAT
	MA1356.1	TRP2	GhDIR66	247	267	+	9.28e-07	ATATATATACCCTAAACCTAA
	MA1356.1	TRP2	GhDIR66	254	274	+	4.69e-07	TACCCTAAACCTAAAGCCCTA
	MA1356.1	TRP2	GhDIR25	155	175	+	8.45e-07	AATTTAAAACTCTAAAACTTA
	MA1356.1	TRP2	GhDIR11	1461	1481	+	4.94e-06	ATACTTAAATCTTAAATCTCA
	MA1395.1	MYB77	GhDIR41N	1075	1089	-	8.71e-06	CGAATTTTACCGTTA
	MA1395.1	MYB77	GhDIR3	1201	1215	+	8.02e-06	GTAATATGACGGTTA
	MA1395.1	MYB77	GhDIR60	657	671	+	8.02e-06	GTAATATGACGGTTA
	MA1395.1	MYB77	GhDIR58	903	917	-	2.15e-06	AGGATGTTACGGTTA
	MA1190.1	RVE5	GhDIR3	638	648	+	9.73e-06	AGATATTTACT
	MA1190.1	RVE5	GhDIR90	1098	1108	-	3.45e-06	AGATATTTTAT
	MA1190.1	RVE5	GhDIR104	1110	1120	-	6.19e-06	AGATATTTTAA
	MA1190.1	RVE5	GhDIR49	1513	1523	+	8.83e-06	AGATATTTATG
	MA1190.1	RVE5	GhDIR39	1070	1080	-	3.45e-06	AGATATTTTAT
	MA1190.1	RVE5	GhDIR43	1639	1649	+	2.45e-06	AGATATTTTCT
	MA1394.1	MYB73	GhDIR26	348	358	+	7.97e-06	TAACGGTATTA
	MA1394.1	MYB73	GhDIR41N	1075	1085	+	5.05e-06	TAACGGTAAAA
	MA1394.1	MYB73	GhDIR3	1205	1215	-	5.65e-06	TAACCGTCATA
	MA1394.1	MYB73	GhDIR60	661	671	-	5.65e-06	TAACCGTCATA
	MA1394.1	MYB73	GhDIR46	976	986	-	7.23e-06	TAACTGTAAAA
	MA1394.1	MYB73	GhDIR58	903	913	+	2.52e-06	TAACCGTAACA
	MA1394.1	MYB73	GhDIR58	1470	1480	+	6.41e-06	TAACTGTAATA
	MA1394.1	MYB73	GhDIR101	916	926	+	8.34e-06	TAACGGTATAA
	MA1394.1	MYB73	GhDIR31	1045	1055	+	5.65e-06	TAACCGTCATA
	MA1394.1	MYB73	GhDIR27	1017	1027	-	3.94e-06	TAACCGAAATA
	MA1394.1	MYB73	GhDIR39	1443	1453	+	8.34e-06	TAACGGTATAA
	MA1394.2	MYB73	GhDIR49	707	718	+	8.34e-08	TTAACGGTCAAA
	MA1394.2	MYB73	GhDIR39	1168	1179	+	6.31e-06	TTAACGGTTAAA
	MA1403.1	BPC5	GhDIR1	1971	2000	+	1.55e-06	AAAGAAAAGGAGAGAAAGAAAAGAAAAGAA
	MA1403.1	BPC5	GhDIR26	191	220	+	5.27e-06	AGAAAACCAAAGAAAAAGAAAGCAAGAAAA
	MA1403.1	BPC5	GhDIR41N	102	131	-	7.48e-06	GAATTGAGATAGAAAAAGTAAGTGAATCTA
	MA1403.1	BPC5	GhDIR41N	473	502	-	3.78e-07	AAAGAAAGAAAGAAAAAGAAAAAGGAAAAT
	MA1403.1	BPC5	GhDIR41N	475	504	-	4.63e-06	AGAAAGAAAGAAAGAAAAAGAAAAAGGAAA
	MA1403.1	BPC5	GhDIR41N	477	506	-	2.64e-08	GGAGAAAGAAAGAAAGAAAAAGAAAAAGGA
	MA1403.1	BPC5	GhDIR41N	479	508	-	1.22e-06	GGGGAGAAAGAAAGAAAGAAAAAGAAAAAG
	MA1403.1	BPC5	GhDIR41N	483	512	-	4.23e-06	AACAGGGGAGAAAGAAAGAAAGAAAAAGAA
	MA1403.1	BPC5	GhDIR60	530	559	-	9.61e-06	AAATTTAGAGAGAGAAAGACAATATTTTAA
	MA1403.1	BPC5	GhDIR60	538	567	-	3.21e-06	CAATAGTTAAATTTAGAGAGAGAAAGACAA
	MA1403.1	BPC5	GhDIR33C	1157	1186	+	5.37e-06	GAAAAAATATAGAAAGAGTTAGTAGGAAAA
	MA1403.1	BPC5	GhDIR16	327	356	+	3.35e-06	AGAGATTTAAAGAAATAGTATGCGAAACAG
	MA1403.1	BPC5	GhDIR86	1929	1958	-	5.67e-08	AAATATAGGGAGAGGGTGAGAGAGATTTAT
	MA1403.1	BPC5	GhDIR86	1931	1960	-	2.92e-06	CAAAATATAGGGAGAGGGTGAGAGAGATTT
	MA1403.1	BPC5	GhDIR86	1933	1962	-	9.5e-06	GCCAAAATATAGGGAGAGGGTGAGAGAGAT
	MA1403.1	BPC5	GhDIR94	861	890	+	1.96e-06	TGCATTAGCGTGAGAAAGTGAGTGAGTGAG
	MA1403.1	BPC5	GhDIR94	863	892	+	3.1e-06	CATTAGCGTGAGAAAGTGAGTGAGTGAGAG
	MA1403.1	BPC5	GhDIR94	865	894	+	6.63e-07	TTAGCGTGAGAAAGTGAGTGAGTGAGAGAT
	MA1403.1	BPC5	GhDIR94	867	896	+	3.32e-07	AGCGTGAGAAAGTGAGTGAGTGAGAGATAT
	MA1403.1	BPC5	GhDIR94	869	898	+	3.27e-06	CGTGAGAAAGTGAGTGAGTGAGAGATATAT
	MA1403.1	BPC5	GhDIR94	871	900	+	6.06e-06	TGAGAAAGTGAGTGAGTGAGAGATATATGT
	MA1403.1	BPC5	GhDIR94	873	902	+	1.48e-06	AGAAAGTGAGTGAGTGAGAGATATATGTAG
	MA1403.1	BPC5	GhDIR94	875	904	+	4.67e-07	AAAGTGAGTGAGTGAGAGATATATGTAGGG
	MA1403.1	BPC5	GhDIR94	1101	1130	-	3.75e-07	GGAAAAAGAAAGAAAAAAAAATACATAGAA
	MA1403.1	BPC5	GhDIR62	646	675	+	5.27e-06	AGTGAGTCAAAGAGATAAGTAACGAGAGAA
	MA1403.1	BPC5	GhDIR80	1113	1142	+	9.18e-06	AAAACTTGTGAGAAAAATATAGAAAGAGTT
	MA1403.1	BPC5	GhDIR10	1838	1867	+	5.28e-06	AAACTGACTAAGAGAAAGGAAAAGAAAGCA
	MA1403.1	BPC5	GhDIR67	1446	1475	-	7.78e-06	AACAATAGAAAAAAAATGAGAAAGAGAGCT
	MA1403.1	BPC5	GhDIR67	1448	1477	-	4.59e-06	TAAACAATAGAAAAAAAATGAGAAAGAGAG
	MA1403.1	BPC5	GhDIR98	847	876	+	1.04e-06	GGAAAATGTGAGAGAAACGCAAAGAAAGCT
	MA1403.1	BPC5	GhDIR95	204	233	+	9.7e-06	GGATAAGAACAGAGAAAAAAATAGAAACAA
	MA1403.1	BPC5	GhDIR95	212	241	+	3.91e-06	ACAGAGAAAAAAATAGAAACAAAAATAGAG
	MA1403.1	BPC5	GhDIR95	214	243	+	2.76e-07	AGAGAAAAAAATAGAAACAAAAATAGAGAG
	MA1403.1	BPC5	GhDIR95	216	245	+	5.89e-07	AGAAAAAAATAGAAACAAAAATAGAGAGAG
	MA1403.1	BPC5	GhDIR95	218	247	+	1.46e-07	AAAAAAATAGAAACAAAAATAGAGAGAGAA
	MA1403.1	BPC5	GhDIR95	220	249	+	2.68e-07	AAAAATAGAAACAAAAATAGAGAGAGAAAT
	MA1403.1	BPC5	GhDIR95	222	251	+	9.77e-07	AAATAGAAACAAAAATAGAGAGAGAAATAA
	MA1403.1	BPC5	GhDIR95	224	253	+	3.64e-06	ATAGAAACAAAAATAGAGAGAGAAATAATG
	MA1403.1	BPC5	GhDIR95	230	259	+	3.4e-06	ACAAAAATAGAGAGAGAAATAATGTAAAAG
	MA1403.1	BPC5	GhDIR95	232	261	+	3.72e-07	AAAAATAGAGAGAGAAATAATGTAAAAGAA
	MA1403.1	BPC5	GhDIR95	234	263	+	2.62e-06	AAATAGAGAGAGAAATAATGTAAAAGAAAA
	MA1403.1	BPC5	GhDIR95	238	267	+	5.67e-06	AGAGAGAGAAATAATGTAAAAGAAAACGAA
	MA1403.1	BPC5	GhDIR58	1966	1995	+	1.03e-06	GAAAAGAAAAAGAGAGAGAAAAGAAAAGAA
	MA1403.1	BPC5	GhDIR58	1968	1997	+	5.98e-07	AAAGAAAAAGAGAGAGAAAAGAAAAGAAAA
	MA1403.1	BPC5	GhDIR58	1970	1999	+	2.05e-06	AGAAAAAGAGAGAGAAAAGAAAAGAAAAGA
	MA1403.1	BPC5	GhDIR36	1929	1958	-	5.67e-08	AAATATAGGGAGAGGGTGAGAGAGATTTAT
	MA1403.1	BPC5	GhDIR36	1931	1960	-	2.92e-06	CAAAATATAGGGAGAGGGTGAGAGAGATTT
	MA1403.1	BPC5	GhDIR36	1933	1962	-	9.5e-06	GCCAAAATATAGGGAGAGGGTGAGAGAGAT
	MA1403.1	BPC5	GhDIR19	1852	1881	+	8.95e-06	ATAGTAAAGCAGAGACAATGAGAGGAACAT
	MA1403.1	BPC5	GhDIR19	1862	1891	+	2.01e-06	AGAGACAATGAGAGGAACATGGATGTTGAG
	MA1403.1	BPC5	GhDIR101	1081	1110	-	6.15e-06	GAATGGAGGAAAACAGAGGGAGAAGCAGAA
	MA1403.1	BPC5	GhDIR101	1263	1292	+	3.3e-06	GAAATGAAGAAGGGAGAAAAACAGAGGGAG
	MA1403.1	BPC5	GhDIR101	1265	1294	+	3.16e-06	AATGAAGAAGGGAGAAAAACAGAGGGAGAA
	MA1403.1	BPC5	GhDIR101	1271	1300	+	7.15e-07	GAAGGGAGAAAAACAGAGGGAGAAGTAGAA
	MA1403.1	BPC5	GhDIR101	1300	1329	+	5.66e-06	AGAGACTGGAAAAAGAAGAAAAAAAAAGAG
	MA1403.1	BPC5	GhDIR8	502	531	-	2.87e-06	AAGGAAATAGAGAGGGAAAAAAATTAAGAA
	MA1403.1	BPC5	GhDIR8	508	537	-	5.67e-07	AGAAAGAAGGAAATAGAGAGGGAAAAAAAT
	MA1403.1	BPC5	GhDIR8	510	539	-	1.14e-06	AAAGAAAGAAGGAAATAGAGAGGGAAAAAA
	MA1403.1	BPC5	GhDIR8	512	541	-	7.67e-07	AGAAAGAAAGAAGGAAATAGAGAGGGAAAA
	MA1403.1	BPC5	GhDIR8	514	543	-	3.54e-08	ACAGAAAGAAAGAAGGAAATAGAGAGGGAA
	MA1403.1	BPC5	GhDIR8	516	545	-	3.01e-06	GAACAGAAAGAAAGAAGGAAATAGAGAGGG
	MA1403.1	BPC5	GhDIR8	518	547	-	5.17e-06	CAGAACAGAAAGAAAGAAGGAAATAGAGAG
	MA1403.1	BPC5	GhDIR8	545	574	-	9.41e-06	AGGGAAGGAATGAAAGAGAGAAGGGTACAG
	MA1403.1	BPC5	GhDIR8	551	580	-	3.02e-06	GGAGAAAGGGAAGGAATGAAAGAGAGAAGG
	MA1403.1	BPC5	GhDIR8	553	582	-	2.53e-06	TGGGAGAAAGGGAAGGAATGAAAGAGAGAA
	MA1403.1	BPC5	GhDIR8	555	584	-	3.6e-06	GATGGGAGAAAGGGAAGGAATGAAAGAGAG
	MA1403.1	BPC5	GhDIR8	595	624	+	2.74e-07	CCAACGTGAAACAAAAAGAGAGAGAGAGAG
	MA1403.1	BPC5	GhDIR8	597	626	+	1.24e-08	AACGTGAAACAAAAAGAGAGAGAGAGAGAA
	MA1403.1	BPC5	GhDIR8	599	628	+	1.27e-07	CGTGAAACAAAAAGAGAGAGAGAGAGAAAA
	MA1403.1	BPC5	GhDIR8	601	630	+	3.56e-07	TGAAACAAAAAGAGAGAGAGAGAGAAAACA
	MA1403.1	BPC5	GhDIR8	603	632	+	4.91e-07	AAACAAAAAGAGAGAGAGAGAGAAAACAAC
	MA1403.1	BPC5	GhDIR8	605	634	+	1.1e-07	ACAAAAAGAGAGAGAGAGAGAAAACAACAC
	MA1403.1	BPC5	GhDIR8	607	636	+	7.13e-08	AAAAAGAGAGAGAGAGAGAAAACAACACCC
	MA1403.1	BPC5	GhDIR8	609	638	+	3.85e-06	AAAGAGAGAGAGAGAGAAAACAACACCCTC
	MA1403.1	BPC5	GhDIR8	611	640	+	3.25e-06	AGAGAGAGAGAGAGAAAACAACACCCTCTA
	MA1403.1	BPC5	GhDIR8	1577	1606	-	1.54e-06	AGAAAGAGAGAAAAGAAAATAGAAAATAAT
	MA1403.1	BPC5	GhDIR8	1579	1608	-	4.79e-06	AAAGAAAGAGAGAAAAGAAAATAGAAAATA
	MA1403.1	BPC5	GhDIR107	775	804	-	4.66e-06	AAAGAATTTCAAGGAAAGTGGGAGTGAGAT
	MA1403.1	BPC5	GhDIR99	273	302	-	8.84e-07	GGAGAGAGAGAAAAAGACATAATAAAAAAA
	MA1403.1	BPC5	GhDIR99	275	304	-	2.41e-06	GAGGAGAGAGAGAAAAAGACATAATAAAAA
	MA1403.1	BPC5	GhDIR99	283	312	-	6.73e-07	AAATTTTGGAGGAGAGAGAGAAAAAGACAT
	MA1403.1	BPC5	GhDIR99	285	314	-	3.05e-06	GGAAATTTTGGAGGAGAGAGAGAAAAAGAC
	MA1403.1	BPC5	GhDIR32	1033	1062	-	5.13e-06	AGAGAGAGAGAGAGAGGAAGTGCAAACAGA
	MA1403.1	BPC5	GhDIR32	1035	1064	-	5.13e-09	AGAGAGAGAGAGAGAGAGGAAGTGCAAACA
	MA1403.1	BPC5	GhDIR32	1037	1066	-	1.06e-09	AGAGAGAGAGAGAGAGAGAGGAAGTGCAAA
	MA1403.1	BPC5	GhDIR32	1039	1068	-	1.19e-11	AAAGAGAGAGAGAGAGAGAGAGGAAGTGCA
	MA1403.1	BPC5	GhDIR32	1041	1070	-	3.28e-12	AAAAAGAGAGAGAGAGAGAGAGAGGAAGTG
	MA1403.1	BPC5	GhDIR32	1043	1072	-	1.17e-09	TAAAAAAGAGAGAGAGAGAGAGAGAGGAAG
	MA1403.1	BPC5	GhDIR32	1045	1074	-	3.07e-07	CTTAAAAAAGAGAGAGAGAGAGAGAGAGGA
	MA1403.1	BPC5	GhDIR32	1047	1076	-	2.93e-08	TACTTAAAAAAGAGAGAGAGAGAGAGAGAG
	MA1403.1	BPC5	GhDIR32	1956	1985	+	7.19e-08	GGTGAAGTTGAGAGGGAGAGGGTGAGACAG
	MA1403.1	BPC5	GhDIR32	1958	1987	+	9.15e-07	TGAAGTTGAGAGGGAGAGGGTGAGACAGAT
	MA1403.1	BPC5	GhDIR32	1960	1989	+	7.53e-08	AAGTTGAGAGGGAGAGGGTGAGACAGATAG
	MA1403.1	BPC5	GhDIR32	1962	1991	+	7.91e-07	GTTGAGAGGGAGAGGGTGAGACAGATAGTT
	MA1403.1	BPC5	GhDIR32	1964	1993	+	1.05e-06	TGAGAGGGAGAGGGTGAGACAGATAGTTCG
	MA1403.1	BPC5	GhDIR32	1966	1995	+	5.65e-06	AGAGGGAGAGGGTGAGACAGATAGTTCGGG
	MA1403.1	BPC5	GhDIR47	428	457	+	8.87e-06	AGAAGGTAAAAGCAATAGAAGGTGAGACAG
	MA1403.1	BPC5	GhDIR47	1879	1908	+	4.84e-06	AAAATTAGAGACAGGAGGAGACAAATTTAG
	MA1403.1	BPC5	GhDIR43	866	895	+	7.09e-06	TGCATTAGCATGAGAAAGTGAGTGAGTGAG
	MA1403.1	BPC5	GhDIR43	870	899	+	2.58e-06	TTAGCATGAGAAAGTGAGTGAGTGAGAGAT
	MA1403.1	BPC5	GhDIR43	872	901	+	1.12e-06	AGCATGAGAAAGTGAGTGAGTGAGAGATAT
	MA1403.1	BPC5	GhDIR43	874	903	+	8.71e-06	CATGAGAAAGTGAGTGAGTGAGAGATATAT
	MA1403.1	BPC5	GhDIR43	876	905	+	6.06e-06	TGAGAAAGTGAGTGAGTGAGAGATATATGT
	MA1403.1	BPC5	GhDIR43	878	907	+	1.48e-06	AGAAAGTGAGTGAGTGAGAGATATATGTAG
	MA1403.1	BPC5	GhDIR43	880	909	+	4.67e-07	AAAGTGAGTGAGTGAGAGATATATGTAGGG
	MA1172.1	MYB3R5	GhDIR41N	1075	1089	-	7.24e-06	CGAATTTTACCGTTA
	MA1172.1	MYB3R5	GhDIR5	1099	1113	-	8.14e-06	AAAAATCAGCCGTTA
	MA1172.1	MYB3R5	GhDIR90	1158	1172	+	6.02e-06	AAATAACTACCGTTA
	MA1172.1	MYB3R5	GhDIR49	708	722	-	1.54e-07	TAAATTTGACCGTTA
	MA1187.1	LCL1	GhDIR90	1099	1108	-	7.28e-06	AGATATTTTA
	MA1187.1	LCL1	GhDIR104	1111	1120	-	7.28e-06	AGATATTTTA
	MA1187.1	LCL1	GhDIR49	1513	1522	+	9.28e-06	AGATATTTAT
	MA1187.1	LCL1	GhDIR39	1071	1080	-	7.28e-06	AGATATTTTA
	MA1187.1	LCL1	GhDIR43	1639	1648	+	3.64e-06	AGATATTTTC
	MA1391.1	MYB33	GhDIR78N	1065	1075	-	6.14e-06	CTAACCGACTT
	MA1391.1	MYB33	GhDIR27	1018	1028	-	3.38e-06	ATAACCGAAAT
	MA1391.1	MYB33	GhDIR30N	1093	1103	-	6.14e-06	CTAACCGACTT
	MA1391.2	MYB33	GhDIR86	612	624	+	3.19e-06	AAATAACCGTTTT
	MA1391.2	MYB33	GhDIR5	109	121	-	2.4e-06	TAATAACCGTTTT
	MA1391.2	MYB33	GhDIR27	1018	1030	-	5.13e-06	CTATAACCGAAAT
	MA1402.1	BPC6	GhDIR1	1972	1992	-	6.13e-06	TTTTCTTTCTCTCCTTTTCTT
	MA1402.1	BPC6	GhDIR1	1974	1994	-	9.56e-06	TCTTTTCTTTCTCTCCTTTTC
	MA1402.1	BPC6	GhDIR1	1976	1996	-	7.99e-06	TTTCTTTTCTTTCTCTCCTTT
	MA1402.1	BPC6	GhDIR1	1980	2000	-	5.4e-07	TTCTTTTCTTTTCTTTCTCTC
	MA1402.1	BPC6	GhDIR55	212	232	-	5.23e-06	CTCACTTTTTTTCTATTTCAA
	MA1402.1	BPC6	GhDIR41N	108	128	+	2.81e-06	CACTTACTTTTTCTATCTCAA
	MA1402.1	BPC6	GhDIR41N	479	499	+	4.64e-07	CTTTTTCTTTTTCTTTCTTTC
	MA1402.1	BPC6	GhDIR41N	483	503	+	6.17e-08	TTCTTTTTCTTTCTTTCTTTC
	MA1402.1	BPC6	GhDIR41N	485	505	+	5.07e-06	CTTTTTCTTTCTTTCTTTCTC
	MA1402.1	BPC6	GhDIR41N	487	507	+	4.95e-07	TTTTCTTTCTTTCTTTCTCCC
	MA1402.1	BPC6	GhDIR41N	546	566	+	6.34e-06	TTCACTCTGTTTCTTTCCTTT
	MA1402.1	BPC6	GhDIR3	1086	1106	+	1.52e-06	TCGTCTCTCTCTCTAAATTTA
	MA1402.1	BPC6	GhDIR35	452	472	+	8.65e-06	AAATATCTATCTATCTATCTA
	MA1402.1	BPC6	GhDIR35	456	476	+	4.73e-06	ATCTATCTATCTATCTATATA
	MA1402.1	BPC6	GhDIR60	534	554	+	1.34e-06	AATATTGTCTTTCTCTCTCTA
	MA1402.1	BPC6	GhDIR60	536	556	+	6.5e-06	TATTGTCTTTCTCTCTCTAAA
	MA1402.1	BPC6	GhDIR60	538	558	+	7.08e-07	TTGTCTTTCTCTCTCTAAATT
	MA1402.1	BPC6	GhDIR60	540	560	+	1.27e-06	GTCTTTCTCTCTCTAAATTTA
	MA1402.1	BPC6	GhDIR33C	1160	1180	-	7.83e-06	TACTAACTCTTTCTATATTTT
	MA1402.1	BPC6	GhDIR61	1313	1333	-	2.56e-06	TCTACTTTCTCTCTTTCCCTT
	MA1402.1	BPC6	GhDIR86	1929	1949	+	5.39e-06	ATAAATCTCTCTCACCCTCTC
	MA1402.1	BPC6	GhDIR86	1931	1951	+	2.22e-06	AAATCTCTCTCACCCTCTCCC
	MA1402.1	BPC6	GhDIR86	1935	1955	+	5.74e-07	CTCTCTCACCCTCTCCCTATA
	MA1402.1	BPC6	GhDIR86	1937	1957	+	1.94e-06	CTCTCACCCTCTCCCTATATT
	MA1402.1	BPC6	GhDIR94	866	886	-	6.75e-06	CTCACTCACTTTCTCACGCTA
	MA1402.1	BPC6	GhDIR94	870	890	-	9.02e-07	CTCACTCACTCACTTTCTCAC
	MA1402.1	BPC6	GhDIR94	874	894	-	4.47e-07	ATCTCTCACTCACTCACTTTC
	MA1402.1	BPC6	GhDIR94	878	898	-	1.43e-06	ATATATCTCTCACTCACTCAC
	MA1402.1	BPC6	GhDIR80	1122	1142	-	9.84e-06	AACTCTTTCTATATTTTTCTC
	MA1402.1	BPC6	GhDIR95	231	251	-	2.76e-06	TTATTTCTCTCTCTATTTTTG
	MA1402.1	BPC6	GhDIR95	233	253	-	8.72e-07	CATTATTTCTCTCTCTATTTT
	MA1402.1	BPC6	GhDIR95	237	257	-	5.05e-06	TTTACATTATTTCTCTCTCTA
	MA1402.1	BPC6	GhDIR58	1963	1983	-	9.29e-06	CTCTCTCTTTTTCTTTTCTCC
	MA1402.1	BPC6	GhDIR58	1967	1987	-	8.06e-06	TTTTCTCTCTCTTTTTCTTTT
	MA1402.1	BPC6	GhDIR58	1969	1989	-	1.18e-06	TCTTTTCTCTCTCTTTTTCTT
	MA1402.1	BPC6	GhDIR58	1971	1991	-	1.31e-06	TTTCTTTTCTCTCTCTTTTTC
	MA1402.1	BPC6	GhDIR58	1973	1993	-	2.21e-06	CTTTTCTTTTCTCTCTCTTTT
	MA1402.1	BPC6	GhDIR58	1975	1995	-	3.04e-07	TTCTTTTCTTTTCTCTCTCTT
	MA1402.1	BPC6	GhDIR36	1929	1949	+	5.39e-06	ATAAATCTCTCTCACCCTCTC
	MA1402.1	BPC6	GhDIR36	1931	1951	+	2.22e-06	AAATCTCTCTCACCCTCTCCC
	MA1402.1	BPC6	GhDIR36	1935	1955	+	5.74e-07	CTCTCTCACCCTCTCCCTATA
	MA1402.1	BPC6	GhDIR36	1937	1957	+	1.94e-06	CTCTCACCCTCTCCCTATATT
	MA1402.1	BPC6	GhDIR101	1268	1288	-	9.33e-06	CTCTGTTTTTCTCCCTTCTTC
	MA1402.1	BPC6	GhDIR8	504	524	+	6.34e-06	CTTAATTTTTTTCCCTCTCTA
	MA1402.1	BPC6	GhDIR8	508	528	+	2.03e-06	ATTTTTTTCCCTCTCTATTTC
	MA1402.1	BPC6	GhDIR8	516	536	+	2.52e-06	CCCTCTCTATTTCCTTCTTTC
	MA1402.1	BPC6	GhDIR8	520	540	+	6.81e-07	CTCTATTTCCTTCTTTCTTTC
	MA1402.1	BPC6	GhDIR8	602	622	-	8.59e-07	CTCTCTCTCTCTTTTTGTTTC
	MA1402.1	BPC6	GhDIR8	604	624	-	9.24e-07	CTCTCTCTCTCTCTTTTTGTT
	MA1402.1	BPC6	GhDIR8	606	626	-	4e-08	TTCTCTCTCTCTCTCTTTTTG
	MA1402.1	BPC6	GhDIR8	608	628	-	5.88e-09	TTTTCTCTCTCTCTCTCTTTT
	MA1402.1	BPC6	GhDIR8	610	630	-	7.44e-07	TGTTTTCTCTCTCTCTCTCTT
	MA1402.1	BPC6	GhDIR8	612	632	-	1.15e-07	GTTGTTTTCTCTCTCTCTCTC
	MA1402.1	BPC6	GhDIR8	614	634	-	4.36e-07	GTGTTGTTTTCTCTCTCTCTC
	MA1402.1	BPC6	GhDIR8	1585	1605	+	6.77e-07	CTATTTTCTTTTCTCTCTTTC
	MA1402.1	BPC6	GhDIR8	1589	1609	+	2.87e-06	TTTCTTTTCTCTCTTTCTTTT
	MA1402.1	BPC6	GhDIR45C	99	119	-	6.99e-06	CTCCCGTTCTATCTCTCTTAT
	MA1402.1	BPC6	GhDIR45C	101	121	-	8.58e-06	ACCTCCCGTTCTATCTCTCTT
	MA1402.1	BPC6	GhDIR104	1278	1298	-	7.02e-06	TTCATTTTTTCTCTCAGTCGC
	MA1402.1	BPC6	GhDIR99	281	301	+	2.94e-08	TTATGTCTTTTTCTCTCTCTC
	MA1402.1	BPC6	GhDIR99	283	303	+	2.72e-07	ATGTCTTTTTCTCTCTCTCCT
	MA1402.1	BPC6	GhDIR99	285	305	+	7.15e-07	GTCTTTTTCTCTCTCTCCTCC
	MA1402.1	BPC6	GhDIR99	287	307	+	4.94e-06	CTTTTTCTCTCTCTCCTCCAA
	MA1402.1	BPC6	GhDIR32	1037	1057	+	2.23e-06	TTTGCACTTCCTCTCTCTCTC
	MA1402.1	BPC6	GhDIR32	1039	1059	+	5.65e-07	TGCACTTCCTCTCTCTCTCTC
	MA1402.1	BPC6	GhDIR32	1041	1061	+	7.57e-10	CACTTCCTCTCTCTCTCTCTC
	MA1402.1	BPC6	GhDIR32	1043	1063	+	2.1e-10	CTTCCTCTCTCTCTCTCTCTC
	MA1402.1	BPC6	GhDIR32	1045	1065	+	8.29e-12	TCCTCTCTCTCTCTCTCTCTC
	MA1402.1	BPC6	GhDIR32	1047	1067	+	2.3e-12	CTCTCTCTCTCTCTCTCTCTT
	MA1402.1	BPC6	GhDIR32	1049	1069	+	4.84e-11	CTCTCTCTCTCTCTCTCTTTT
	MA1402.1	BPC6	GhDIR32	1051	1071	+	1.96e-09	CTCTCTCTCTCTCTCTTTTTT
	MA1402.1	BPC6	GhDIR32	1053	1073	+	1.44e-07	CTCTCTCTCTCTCTTTTTTAA
	MA1402.1	BPC6	GhDIR32	1959	1979	-	6.28e-06	CACCCTCTCCCTCTCAACTTC
	MA1402.1	BPC6	GhDIR32	1963	1983	-	2.68e-06	GTCTCACCCTCTCCCTCTCAA
	MA1402.1	BPC6	GhDIR32	1965	1985	-	1.97e-07	CTGTCTCACCCTCTCCCTCTC
	MA1402.1	BPC6	GhDIR32	1969	1989	-	2.15e-06	CTATCTGTCTCACCCTCTCCC
	MA1402.1	BPC6	GhDIR2	1237	1257	-	2.21e-06	AAGTTTTCCTCTCTCACTTTC
	MA1402.1	BPC6	GhDIR43	875	895	-	3.05e-06	CTCACTCACTCACTTTCTCAT
	MA1402.1	BPC6	GhDIR43	879	899	-	4.47e-07	ATCTCTCACTCACTCACTTTC
	MA1402.1	BPC6	GhDIR43	883	903	-	1.43e-06	ATATATCTCTCACTCACTCAC
	MA1402.1	BPC6	GhDIR22	1472	1492	-	2.97e-06	CTTTTTCTTTTTCTTTATATC
	MA1398.1	KUA1	GhDIR55	546	560	+	3.48e-06	TATAGCTTATCCAAA
	MA1398.1	KUA1	GhDIR35	1412	1426	-	5.55e-06	ATATGCTTATCCACT
	MA1398.1	KUA1	GhDIR89	1576	1590	+	3.06e-06	TTATTATTATCCAAT
	MA1398.1	KUA1	GhDIR77	1426	1440	+	6.02e-06	AAAAATTTATCCATA
	MA1398.1	KUA1	GhDIR12	1830	1844	-	2.03e-06	ACTACTTTATCCATT
	MA1398.1	KUA1	GhDIR48	142	156	-	6.02e-06	CATATTTTATCCAAA
	MA1398.1	KUA1	GhDIR107	1277	1291	+	1.87e-06	AAAATTTTATCCATT
	MA1398.1	KUA1	GhDIR68	1831	1845	-	6.12e-06	ACCACTTTATCCATT
	MA1398.1	KUA1	GhDIR51	1370	1384	-	6.63e-06	AAAAATTTATCCAAA
	MA1398.1	KUA1	GhDIR105	845	859	+	1.7e-06	ATTTTCTTATCCACT
	MA1398.1	KUA1	GhDIR22	972	986	-	8.24e-06	CCATCCTTATCCTAA
	MA1398.2	KUA1	GhDIR55	549	559	+	8.71e-06	AGCTTATCCAA
	MA1398.2	KUA1	GhDIR55	721	731	+	7.49e-06	TTCTTATCCAC
	MA1398.2	KUA1	GhDIR106	1128	1138	+	4.6e-06	AACTTATCCAT
	MA1398.2	KUA1	GhDIR56	970	980	+	4.6e-06	AACTTATCCAT
	MA1398.2	KUA1	GhDIR105	848	858	+	7.49e-06	TTCTTATCCAC
	MA1183.1	RVE6	GhDIR3	638	648	+	9.73e-06	AGATATTTACT
	MA1183.1	RVE6	GhDIR90	1098	1108	-	3.82e-06	AGATATTTTAT
	MA1183.1	RVE6	GhDIR104	1110	1120	-	7.83e-06	AGATATTTTAA
	MA1183.1	RVE6	GhDIR49	1513	1523	+	6.91e-06	AGATATTTATG
	MA1183.1	RVE6	GhDIR39	1070	1080	-	3.82e-06	AGATATTTTAT
	MA1183.1	RVE6	GhDIR43	1639	1649	+	2.45e-06	AGATATTTTCT
	MA1352.1	TRP1	GhDIR28	261	281	+	1.07e-06	AATTTAAAATCTAAACACTAA
	MA1352.1	TRP1	GhDIR28	268	288	+	8.06e-08	AATCTAAACACTAAACCTTAC
	MA1352.1	TRP1	GhDIR28	1114	1134	-	2.23e-07	AACAAAAACCCGAAATCATAA
	MA1352.1	TRP1	GhDIR10	501	521	+	6.16e-06	AATCTAAACCTTAAACCTCTT
	MA1352.1	TRP1	GhDIR10	531	551	+	1.05e-09	CCCATAAACACTAAACCCTAA
	MA1352.1	TRP1	GhDIR10	538	558	+	1.16e-10	ACACTAAACCCTAAACCCTTA
	MA1352.1	TRP1	GhDIR10	545	565	+	2.24e-10	ACCCTAAACCCTTAACCCTTA
	MA1352.1	TRP1	GhDIR10	552	572	+	6.9e-09	ACCCTTAACCCTTAACCCTTA
	MA1352.1	TRP1	GhDIR10	559	579	+	5.45e-09	ACCCTTAACCCTTAACCCCAA
	MA1352.1	TRP1	GhDIR10	566	586	+	6.99e-06	ACCCTTAACCCCAAAACCCTT
	MA1352.1	TRP1	GhDIR10	567	587	+	3.64e-06	CCCTTAACCCCAAAACCCTTA
	MA1352.1	TRP1	GhDIR10	602	622	+	3.58e-07	ACCCTAACCCCTAACCCCTAA
	MA1352.1	TRP1	GhDIR10	609	629	+	4.42e-07	CCCCTAACCCCTAAATCATAA
	MA1352.1	TRP1	GhDIR10	616	636	+	7.09e-06	CCCCTAAATCATAATCCTTAA
	MA1352.1	TRP1	GhDIR10	623	643	+	8.7e-06	ATCATAATCCTTAAACCCATA
	MA1352.1	TRP1	GhDIR10	674	694	+	2.98e-09	CTCCTAAACCTTAAACCCTAA
	MA1352.1	TRP1	GhDIR10	681	701	+	6.94e-09	ACCTTAAACCCTAAACTATAT
	MA1352.1	TRP1	GhDIR10	688	708	+	2.54e-06	ACCCTAAACTATATATCTTAA
	MA1352.1	TRP1	GhDIR10	695	715	+	9.48e-06	ACTATATATCTTAAACCATAG
	MA1352.1	TRP1	GhDIR10	720	740	+	9.1e-08	CTCATAAACCTTAAATCCTAA
	MA1352.1	TRP1	GhDIR10	727	747	+	2.24e-07	ACCTTAAATCCTAAACCATCT
	MA1352.1	TRP1	GhDIR10	744	764	+	1.65e-08	ATCTTAAACCATAAACCTTAA
	MA1352.1	TRP1	GhDIR10	751	771	+	1.83e-08	ACCATAAACCTTAAACTATAA
	MA1352.1	TRP1	GhDIR10	866	886	-	3.47e-06	TCTATAACCCCTAAACAATAA
	MA1352.1	TRP1	GhDIR10	880	900	-	2.79e-06	ATCAAAAACACTAATCTATAA
	MA1352.1	TRP1	GhDIR10	905	925	-	7.18e-06	CATATAACCCCTAAACCCCAA
	MA1352.1	TRP1	GhDIR12	1387	1407	+	4.97e-06	ACACAGAACAGTAAACCTCAA
	MA1352.1	TRP1	GhDIR76	933	953	-	1.99e-07	AACAAAAACCCAAAATCATAA
	MA1352.1	TRP1	GhDIR53	1954	1974	+	5.51e-06	TTCCTTTACCCTAAACCTTGC
	MA1352.1	TRP1	GhDIR53	1961	1981	+	5.48e-07	ACCCTAAACCTTGCATCCTTA
	MA1352.1	TRP1	GhDIR49	1002	1022	-	6.41e-06	GATTTAAAAACTAAATCATAA
	MA1352.1	TRP1	GhDIR27	932	952	-	2.71e-07	AGCAAAAACCCGAAATCATAA
	MA1352.1	TRP1	GhDIR93	173	193	+	7.87e-06	TTGCTAAACCAAAAATTCTAA
	MA1352.1	TRP1	GhDIR30N	1628	1648	-	5.23e-07	GCTTTAAACTCTAAACCATCA
	MA1352.1	TRP1	GhDIR75	71	91	+	5.32e-06	ACTTAAAAATGTAAACACTAA
	MA1352.1	TRP1	GhDIR75	78	98	+	6.73e-08	AATGTAAACACTAAACCTTAA
	MA1352.1	TRP1	GhDIR75	85	105	+	2.31e-08	ACACTAAACCTTAAACCTAAA
	MA1352.1	TRP1	GhDIR75	91	111	+	8.22e-06	AACCTTAAACCTAAATCTCAC
	MA1352.1	TRP1	GhDIR75	916	936	-	9.43e-07	AAAAAAAACCCAAAATCATAA
	MA1352.1	TRP1	GhDIR103	751	771	-	5.48e-06	ACATTAAACCCAAATTCATAT
	MA1352.1	TRP1	GhDIR66	66	86	+	2.19e-06	TAGCTAAACTCTAAATCCCTA
	MA1352.1	TRP1	GhDIR66	114	134	+	1.29e-07	ACCCTAACCCCTAAACATTAA
	MA1352.1	TRP1	GhDIR66	121	141	+	4.38e-06	CCCCTAAACATTAAATCTCAG
	MA1352.1	TRP1	GhDIR66	142	162	+	1.63e-07	CCCTTAAACCATAATCCCTAA
	MA1352.1	TRP1	GhDIR66	149	169	+	1.52e-06	ACCATAATCCCTAAATCCATA
	MA1352.1	TRP1	GhDIR66	248	268	+	1.51e-06	TATATATACCCTAAACCTAAA
	MA1352.1	TRP1	GhDIR66	255	275	+	3.15e-07	ACCCTAAACCTAAAGCCCTAA
	MA1352.1	TRP1	GhDIR25	156	176	+	2.19e-06	ATTTAAAACTCTAAAACTTAA
	MA1352.1	TRP1	GhDIR43	1848	1868	+	9.36e-06	AATATAAACATTAGACCATAG
	MA1259.1	AT1G01250	GhDIR12	1846	1860	+	6.88e-06	TGTTTTGTCGGTGTC
	MA1259.1	AT1G01250	GhDIR73	833	847	+	7.6e-06	GTGCTTGTCGGTGAT
	MA1259.1	AT1G01250	GhDIR68	1847	1861	+	6.88e-06	TGTTTTGTCGGTGTC
	MA1227.1	ERF027	GhDIR53	1563	1583	+	5.88e-06	ACCCGTAAACTCCACCGTCAA
	MA1227.1	ERF027	GhDIR104	1635	1655	+	4.18e-06	TTACGTCAACTCCACCGTCAA
	MA0582.1	RAV1	GhDIR23	1803	1814	-	4.32e-06	ACGCAACAGAAT
	MA0582.1	RAV1	GhDIR62	1907	1918	+	4.32e-06	GTGCAACATAAA
	MA0582.1	RAV1	GhDIR21C	587	598	+	6.14e-06	TAGCAACAGAAA
	MA0582.1	RAV1	GhDIR93	483	494	+	6.55e-06	ATGCAACAGTAA
	MA0582.1	RAV1	GhDIR82	136	147	-	1.02e-06	CAGCAACAGATA
	MA0582.1	RAV1	GhDIR83	596	607	+	6.14e-06	TAGCAACAGAAA
	MA0582.1	RAV1	GhDIR22	630	641	+	6.14e-06	TAGCAACAGAAA
	MA0583.1	RAV1(var.2)	GhDIR105	978	989	+	8.59e-06	TTCACCTGAAAC
	MA1234.1	ERF017	GhDIR53	1571	1584	-	3.54e-06	TTTGACGGTGGAGT
	MA1234.1	ERF017	GhDIR104	1643	1656	-	2.13e-06	ATTGACGGTGGAGT
	MA1248.1	DREB26	GhDIR53	1562	1581	+	1.29e-06	CACCCGTAAACTCCACCGTC
	MA1248.1	DREB26	GhDIR104	1634	1653	+	2.11e-06	TTTACGTCAACTCCACCGTC
	MA1248.1	DREB26	GhDIR32	1547	1566	-	4.99e-06	CTAAAGCCATCAGCACCGCC
	MA1255.1	AT1G22810	GhDIR44	1352	1366	+	2.76e-07	GGTGGTGGTGGTGGT
	MA1255.1	AT1G22810	GhDIR73	1201	1215	-	7.28e-06	GGCAATGACGGTGAT
	MA1255.1	AT1G22810	GhDIR51	1986	2000	-	2.86e-06	GGTTGAGGCGGTGAA
	MA1255.1	AT1G22810	GhDIR9	1639	1653	-	7.21e-06	GATGATGGTGGTGGT
	MA1255.1	AT1G22810	GhDIR20	115	129	+	2.21e-07	GGTGGGGGCGGTGGC
	MA1424.1	ERF019	GhDIR12	1847	1861	-	9e-06	TGACACCGACAAAAC
	MA1424.1	ERF019	GhDIR54	1106	1120	-	9.85e-06	CACCACCGACGAGCT
	MA1263.1	AT1G36060	GhDIR53	1571	1584	-	3.3e-06	TTTGACGGTGGAGT
	MA1263.1	AT1G36060	GhDIR104	1643	1656	-	2.65e-06	ATTGACGGTGGAGT
	MA1263.1	AT1G36060	GhDIR32	1544	1557	+	3.65e-06	ATGGGCGGTGCTGA
	MA1221.1	RAP26	GhDIR5	837	851	-	6.9e-06	GTGCGGCGGTGGTTG
	MA1222.1	AT1G44830	GhDIR44	1351	1365	-	2.04e-06	CCACCACCACCACCT
	MA1222.1	AT1G44830	GhDIR44	1354	1368	-	4.12e-06	ACACCACCACCACCA
	MA1222.1	AT1G44830	GhDIR53	1568	1582	+	5.05e-06	TAAACTCCACCGTCA
	MA1222.1	AT1G44830	GhDIR104	1640	1654	+	7.69e-07	TCAACTCCACCGTCA
	MA1222.1	AT1G44830	GhDIR54	1110	1124	-	6.53e-06	ATTCCACCACCGACG
	MA1216.1	RAP21	GhDIR5	837	849	-	8.99e-06	GCGGCGGTGGTTG
	MA1216.1	RAP21	GhDIR54	1109	1121	+	1.23e-06	TCGTCGGTGGTGG
	MA1679.1	RAP2-1	GhDIR12	1847	1861	-	8.32e-06	TGACACCGACAAAAC
	MA1005.2	ERF3	GhDIR5	839	849	+	7.2e-06	ACCACCGCCGC
	MA1300.1	WRKY6	GhDIR59	1891	1909	-	1.88e-06	CGTTGACTAAAATTTATTT
	MA1300.1	WRKY6	GhDIR37	1835	1853	-	1.19e-06	AGTTGACTTTTTTTATTTA
	MA1300.1	WRKY6	GhDIR77	1574	1592	+	6.32e-06	GGTTGACTTTATTTTAATA
	MA1300.1	WRKY6	GhDIR97C	205	223	+	9.26e-06	CTTTGACCTTTTTAATCCT
	MA1300.1	WRKY6	GhDIR29	1589	1607	+	3.27e-06	GGTTGACTTTTTTTTAATA
	MA1300.1	WRKY6	GhDIR100	1470	1488	+	4.01e-07	CGTTGACTTTAGTTTGATT
	MA1300.1	WRKY6	GhDIR78N	1655	1673	+	9.67e-06	CGTTGACTGTATTGCAGTT
	MA1300.1	WRKY6	GhDIR30N	1700	1718	+	9.67e-06	CGTTGACTGTATTGCAGTT
	MA1300.1	WRKY6	GhDIR7	165	183	+	7.6e-06	TGTTGACTTTTATTATTGA
	MA1300.1	WRKY6	GhDIR2	1891	1909	-	1.88e-06	CGTTGACTAAAATTTATTT
	MA1300.1	WRKY6	GhDIR52	107	125	-	7.6e-06	CTTTGACTTTTTTAATTAA
	MA1233.1	ERF021	GhDIR91	1831	1850	+	5.79e-07	CACCACCAACTTCACCACCT
	MA1233.1	ERF021	GhDIR44	1351	1370	-	3.31e-06	TCACACCACCACCACCACCT
	MA1233.1	ERF021	GhDIR40	1824	1843	+	5.79e-07	CACCACCAACTTCACCACCT
	MA1233.1	ERF021	GhDIR4	1196	1215	+	9.37e-06	CACCACAAACTCCTCCTTCA
	MA1233.1	ERF021	GhDIR53	1563	1582	+	6.46e-06	ACCCGTAAACTCCACCGTCA
	MA1233.1	ERF021	GhDIR104	1635	1654	+	3.64e-06	TTACGTCAACTCCACCGTCA
	MA1233.2	ERF021	GhDIR11	530	544	+	3.37e-06	TTGCCGCCGACAGCC
	MA1230.1	ERF037	GhDIR12	1846	1859	-	9.17e-06	ACACCGACAAAACA
	MA1230.1	ERF037	GhDIR68	1847	1860	-	9.17e-06	ACACCGACAAAACA
	MA1260.1	AT1G77640	GhDIR12	1840	1860	+	4.77e-06	GTAGTTTGTTTTGTCGGTGTC
	MA1260.1	AT1G77640	GhDIR68	1841	1861	+	4.66e-06	GTGGTTTGTTTTGTCGGTGTC
	MA1376.1	DEAR3	GhDIR12	1848	1864	+	9.14e-06	TTTTGTCGGTGTCACAG
	MA1376.1	DEAR3	GhDIR73	835	851	+	8e-06	GCTTGTCGGTGATTTGA
	MA1231.1	ERF15	GhDIR5	835	849	+	6.87e-06	AACAACCACCGCCGC
	MA1002.1	ERF112	GhDIR11	532	541	+	7.79e-06	GCCGCCGACA
	MA1245.2	AT2G33710	GhDIR5	839	849	+	7.49e-06	ACCACCGCCGC
	MA1238.1	ERF38	GhDIR53	1568	1582	-	8.24e-06	TGACGGTGGAGTTTA
	MA1238.1	ERF38	GhDIR104	1640	1654	-	2.76e-06	TGACGGTGGAGTTGA
	MA1238.1	ERF38	GhDIR54	1110	1124	+	3.72e-06	CGTCGGTGGTGGAAT
	MA1238.1	ERF38	GhDIR11	527	541	-	8.24e-06	TGTCGGCGGCAAAAT
	MA1238.2	ERF38	GhDIR12	1848	1860	-	4.56e-06	GACACCGACAAAA
	MA1238.2	ERF38	GhDIR73	835	847	-	6.57e-06	ATCACCGACAAGC
	MA1238.2	ERF38	GhDIR68	1849	1861	-	4.56e-06	GACACCGACAAAA
	MA1253.1	AT3G16280	GhDIR12	1848	1861	+	3.08e-06	TTTTGTCGGTGTCA
	MA1253.1	AT3G16280	GhDIR68	1849	1862	+	6.63e-06	TTTTGTCGGTGTCC
	MA1219.1	CEJ1	GhDIR53	1568	1582	+	6.89e-06	TAAACTCCACCGTCA
	MA1219.1	CEJ1	GhDIR104	1640	1654	+	1.09e-06	TCAACTCCACCGTCA
	MA1219.1	CEJ1	GhDIR32	1546	1560	-	3.54e-06	CCATCAGCACCGCCC
	MA1219.1	CEJ1	GhDIR54	1110	1124	-	6.28e-06	ATTCCACCACCGACG
	MA1308.1	WRKY70	GhDIR37	1843	1855	-	2.18e-06	GAAGTTGACTTTT
	MA1308.1	WRKY70	GhDIR29	1587	1599	+	3.7e-06	ATGGTTGACTTTT
	MA1308.1	WRKY70	GhDIR100	1468	1480	+	1.8e-06	CACGTTGACTTTA
	MA1308.1	WRKY70	GhDIR82	3	15	-	7.84e-06	CTGGTTGACTTTT
	MA1223.1	ERF035	GhDIR12	1846	1859	+	8.53e-06	TGTTTTGTCGGTGT
	MA1223.1	ERF035	GhDIR73	833	846	+	9.63e-06	GTGCTTGTCGGTGA
	MA1223.1	ERF035	GhDIR68	1847	1860	+	8.53e-06	TGTTTTGTCGGTGT
	MA1251.1	DEAR5	GhDIR73	836	854	-	6.43e-06	ACGTCAAATCACCGACAAG
	MA1251.1	DEAR5	GhDIR104	1638	1656	+	9.51e-06	CGTCAACTCCACCGTCAAT
	MA0995.1	ERF039	GhDIR11	533	542	-	2.23e-06	CTGTCGGCGG
	MA0995.2	ERF039	GhDIR11	533	543	+	4.81e-06	CCGCCGACAGC
	MA1237.1	AT4G16750	GhDIR104	1641	1655	+	3.36e-06	CAACTCCACCGTCAA
	MA1237.1	AT4G16750	GhDIR54	1109	1123	-	1.54e-06	TTCCACCACCGACGA
	MA1232.1	AT4G28140	GhDIR53	1562	1581	-	1.65e-06	GACGGTGGAGTTTACGGGTG
	MA1232.1	AT4G28140	GhDIR104	1634	1653	-	4e-06	GACGGTGGAGTTGACGTAAA
	MA1232.1	AT4G28140	GhDIR32	1547	1566	+	5.12e-06	GGCGGTGCTGATGGCTTTAG
	MA1241.1	AT4G32800	GhDIR12	1846	1861	-	7.54e-06	TGACACCGACAAAACA
	MA1241.1	AT4G32800	GhDIR73	833	848	-	8.52e-06	AATCACCGACAAGCAC
	MA1241.1	AT4G32800	GhDIR68	1847	1862	-	9.93e-06	GGACACCGACAAAACA
	MA1252.1	PUCHI	GhDIR5	837	851	+	6.42e-06	CAACCACCGCCGCAC
	MA1236.1	ESE3	GhDIR44	1348	1366	+	6.4e-06	CACAGGTGGTGGTGGTGGT
	MA1236.1	ESE3	GhDIR50	50	68	-	7.16e-06	AGGATGATGAGGTGGCGGA
	MA1225.1	ERF5	GhDIR44	1351	1365	-	4.67e-06	CCACCACCACCACCT
	MA1235.1	AIL7	GhDIR102C	1517	1527	-	4.71e-06	CGAATTTCGAG
	MA1235.1	AIL7	GhDIR94	373	383	+	3.43e-06	CGGTTTTCGAG
	MA1235.1	AIL7	GhDIR43	371	381	+	3.43e-06	CGGTTTTCGAG
	MA1261.1	AT5G67000	GhDIR5	840	854	-	6.33e-06	GTTGTGCGGCGGTGG
GA	MA1185.1	LHY1	GhDIR90	1099	1108	-	7.28e-06	AGATATTTTA
	MA1185.1	LHY1	GhDIR104	1111	1120	-	7.28e-06	AGATATTTTA
	MA1185.1	LHY1	GhDIR49	1513	1522	+	9.28e-06	AGATATTTAT
	MA1185.1	LHY1	GhDIR39	1071	1080	-	7.28e-06	AGATATTTTA
	MA1185.1	LHY1	GhDIR43	1639	1648	+	3.64e-06	AGATATTTTC
	MA1186.1	At1g49010	GhDIR26	550	564	+	9.3e-06	AATATCCTTATCTCT
	MA1186.1	At1g49010	GhDIR55	717	731	+	8.17e-06	TACTTTCTTATCCAC
	MA1186.1	At1g49010	GhDIR86	1491	1505	+	7.5e-06	ATTAATCTCATCCTC
	MA1186.1	At1g49010	GhDIR62	1037	1051	-	5.25e-07	CTTATCCTTATCTTT
	MA1186.1	At1g49010	GhDIR62	1043	1057	-	3.08e-06	ATTTTTCTTATCCTT
	MA1186.1	At1g49010	GhDIR80	1817	1831	+	8.17e-06	CCATTCCTTATCTTC
	MA1186.1	At1g49010	GhDIR39	1299	1313	-	4.62e-06	AGTAATCTTATCTTA
	MA1186.1	At1g49010	GhDIR105	844	858	+	3.15e-06	TATTTTCTTATCCAC
	MA1186.1	At1g49010	GhDIR22	973	987	-	6.97e-06	GCCATCCTTATCCTA
	MA1397.1	At1g74840	GhDIR12	1830	1840	+	2.32e-06	AATGGATAAAG
	MA1397.1	At1g74840	GhDIR107	1281	1291	-	5.49e-06	AATGGATAAAA
	MA1397.1	At1g74840	GhDIR68	1831	1841	+	2.32e-06	AATGGATAAAG
	MA1397.1	At1g74840	GhDIR105	849	859	-	6.62e-06	AGTGGATAAGA
	MA1678.1	NTL8	GhDIR98	917	940	-	5.19e-06	GCTTGCTTCCATCACAAGCAAAGG
	MA1678.1	NTL8	GhDIR98	918	941	+	3.44e-06	CTTTGCTTGTGATGGAAGCAAGCA
	MA1678.1	NTL8	GhDIR48	893	916	-	5.28e-06	GTTTGCTTCCATCACAAGCAAAGG
	MA1678.1	NTL8	GhDIR48	894	917	+	3.91e-06	CTTTGCTTGTGATGGAAGCAAACA
	MA1678.1	NTL8	GhDIR107	1689	1712	+	5.86e-06	ATTTGCTTATATTTTAAGCAATTT
	MA1678.1	NTL8	GhDIR76	799	822	-	1.84e-06	TATACCTTGTCGTTTAAGTAACTC
	MA1678.1	NTL8	GhDIR76	800	823	+	6.84e-06	AGTTACTTAAACGACAAGGTATAG
	MA1678.1	NTL8	GhDIR68	1558	1581	+	9.17e-06	TTAAACTTCGAACTGAAGCTACCA
	MA1678.1	NTL8	GhDIR27	798	821	-	6.9e-06	TATACCTTGTTGCCTAAGTAACTC
	MA1678.1	NTL8	GhDIR75	782	805	-	3.57e-06	TATACCTTGTCGTTTAAGCAACTC
	MA1678.1	NTL8	GhDIR32	1280	1303	-	7.14e-06	CGTTTCTCGACGGTGAAGTAAGAC
	MA1678.1	NTL8	GhDIR32	1281	1304	+	2.6e-06	TCTTACTTCACCGTCGAGAAACGA
	MA1678.1	NTL8	GhDIR47	622	645	-	5.28e-06	GTTTGCTTCCATCACAAGCAAAGG
	MA1678.1	NTL8	GhDIR47	623	646	+	3.91e-06	CTTTGCTTGTGATGGAAGCAAACA
	MA1678.1	NTL8	GhDIR9	193	216	-	4.35e-06	CGTTCCTTAAAAGATAAGCAAAAT
	MA1678.1	NTL8	GhDIR9	194	217	+	2.7e-06	TTTTGCTTATCTTTTAAGGAACGT
	MA1173.1	MYB101	GhDIR71	923	937	+	6.58e-06	AAACCCAACCGAACT
	MA1173.1	MYB101	GhDIR13	873	887	+	6.58e-06	AAACCCAACCGAACT
	MA1173.1	MYB101	GhDIR51	956	970	+	3.81e-06	AATAAAAACCGAATT
	MA0931.1	ABI5	GhDIR102C	943	952	+	8.71e-06	TGCCACGTGT
	MA0931.1	ABI5	GhDIR72	561	570	+	3.46e-06	GGACACGTGT
	MA0931.1	ABI5	GhDIR51	975	984	+	8.71e-06	TGCCACGTGT
	MA0554.1	SOC1	GhDIR1	1541	1555	-	1.97e-06	ATTTTCCATTTTTGA
	MA0554.1	SOC1	GhDIR26	1254	1268	-	6.02e-06	TATTTCTATTTTAGT
	MA0554.1	SOC1	GhDIR41N	1394	1408	-	4.58e-06	TTTTTCCAATTTGGT
	MA0554.1	SOC1	GhDIR60	165	179	+	9.43e-06	TCATTCTATTTATGG
	MA0554.1	SOC1	GhDIR106	1903	1917	-	6.76e-06	TTTTCCTATTTTGGG
	MA0554.1	SOC1	GhDIR106	1904	1918	-	3.98e-07	CTTTTCCTATTTTGG
	MA0554.1	SOC1	GhDIR56	1788	1802	-	6.76e-06	TTTTCCTATTTTGGG
	MA0554.1	SOC1	GhDIR56	1789	1803	-	3.98e-07	CTTTTCCTATTTTGG
	MA0554.1	SOC1	GhDIR86	371	385	+	4.21e-06	ACTTTCTATTTTAGT
	MA0554.1	SOC1	GhDIR62	1724	1738	-	3.79e-06	TTTTTCTTTTTTGAG
	MA0554.1	SOC1	GhDIR74C	1458	1472	-	2.11e-06	TTTTTCTAATTTTAG
	MA0554.1	SOC1	GhDIR97C	598	612	+	6.1e-06	AGTTTCCTTATTAGG
	MA0554.1	SOC1	GhDIR97C	1874	1888	-	5.28e-06	TGTTTCTAATTTTGT
	MA0554.1	SOC1	GhDIR71	251	265	-	1.89e-06	TTTTTCTATTTTTAT
	MA0554.1	SOC1	GhDIR98	1877	1891	-	5.28e-06	TGTTTCTAATTTTGT
	MA0554.1	SOC1	GhDIR92N	1213	1227	+	3.1e-07	TTTTTCTAATTTTGG
	MA0554.1	SOC1	GhDIR92N	1401	1415	-	4.58e-06	TTTTTCCAATTTGGT
	MA0554.1	SOC1	GhDIR92N	1774	1788	-	6.63e-06	TATTTCTATTTTCAG
	MA0554.1	SOC1	GhDIR19	98	112	+	3.41e-06	TTTTTCCAATTTTAT
	MA0554.1	SOC1	GhDIR48	1877	1891	-	5.28e-06	TGTTTCTAATTTTGT
	MA0554.1	SOC1	GhDIR101	1601	1615	+	3.36e-06	AATTTCCATTATTGG
	MA0554.1	SOC1	GhDIR8	1352	1366	-	9.23e-06	ATTTTATTTTTTTGG
	MA0554.1	SOC1	GhDIR5	1732	1746	-	3.79e-06	TTTTTCTTTTTTGAG
	MA0554.1	SOC1	GhDIR21C	1574	1588	-	9.2e-07	ACTTTCTTTTTTGGG
	MA0554.1	SOC1	GhDIR107	86	100	-	4.21e-06	ATTTTCTATTTTAAG
	MA0554.1	SOC1	GhDIR79	851	865	+	4.84e-06	AATTTCCATTTAAGG
	MA0554.1	SOC1	GhDIR49	244	258	-	1.02e-07	TTTTTCCTATTTTGG
	MA0554.1	SOC1	GhDIR49	1219	1233	-	8.74e-06	GTGTTCCATTTTTGT
	MA0554.1	SOC1	GhDIR63	1727	1741	-	9.61e-06	CTTTTCTTTTTTGAG
	MA0554.1	SOC1	GhDIR83	271	285	+	2.96e-06	ACTTTGCATTTTTGG
	MA0554.1	SOC1	GhDIR66	1656	1670	-	7.06e-06	GGTTGCCATTTTTAG
	MA0554.1	SOC1	GhDIR25	434	448	+	6.76e-06	TTTTTCCTTTTTAAT
	MA0554.1	SOC1	GhDIR25	1168	1182	-	7.22e-06	AAATTCCATTTTAGG
	MA0554.1	SOC1	GhDIR22	61	75	+	9.34e-06	ACTTACCTTATTTAG
	MA0554.1	SOC1	GhDIR22	719	733	-	9.83e-06	ATTTTCCTATTTCGT
	MA1182.1	At3g09600	GhDIR3	638	649	+	7.24e-06	AGATATTTACTT
	MA1182.1	At3g09600	GhDIR28	1239	1250	+	7.51e-06	AGATATTTAATT
	MA1182.1	At3g09600	GhDIR90	1097	1108	-	2.79e-06	AGATATTTTATG
	MA1182.1	At3g09600	GhDIR104	1109	1120	-	2.34e-06	AGATATTTTAAT
	MA1182.1	At3g09600	GhDIR49	1513	1524	+	8.1e-06	AGATATTTATGA
	MA1182.1	At3g09600	GhDIR39	1069	1080	-	2.79e-06	AGATATTTTATG
	MA1182.1	At3g09600	GhDIR103	482	493	+	9.53e-06	AGATATTTAAAT
	MA1182.1	At3g09600	GhDIR43	1639	1650	+	8.23e-07	AGATATTTTCTT
	MA1194.1	AT3G10580	GhDIR26	553	567	-	8.99e-06	GAAAGAGATAAGGAT
	MA1194.1	AT3G10580	GhDIR55	548	562	-	3.97e-06	AATTTGGATAAGCTA
	MA1194.1	AT3G10580	GhDIR88	834	848	-	1.93e-06	TATAAAGATAAGATT
	MA1194.1	AT3G10580	GhDIR35	1410	1424	+	9.1e-07	ATAGTGGATAAGCAT
	MA1194.1	AT3G10580	GhDIR87	849	863	-	1e-05	TATAAAGATAAGATC
	MA1194.1	AT3G10580	GhDIR89	1578	1592	-	7.35e-06	ATATTGGATAATAAT
	MA1194.1	AT3G10580	GhDIR62	1034	1048	+	2.53e-06	TTAAAAGATAAGGAT
	MA1194.1	AT3G10580	GhDIR62	1800	1814	+	7.35e-06	AATAAAGATAAGGAA
	MA1194.1	AT3G10580	GhDIR17C	573	587	+	8.38e-06	AATTTAGATAATCAT
	MA1194.1	AT3G10580	GhDIR67	200	214	+	1.45e-06	ATATAGGATAAGGAC
	MA1194.1	AT3G10580	GhDIR92N	1294	1308	+	9.09e-06	AAATTAGATAATATT
	MA1194.1	AT3G10580	GhDIR95	199	213	+	3.62e-06	ATAAAGGATAAGAAC
	MA1194.1	AT3G10580	GhDIR95	1738	1752	-	7.49e-06	GTTTAGGATAAAATT
	MA1194.1	AT3G10580	GhDIR5	1076	1090	-	7.35e-06	AATTTAGATAATATT
	MA1194.1	AT3G10580	GhDIR21C	251	265	-	7.58e-06	GAAAAGGATAAACTT
	MA1194.1	AT3G10580	GhDIR90	304	318	-	8.65e-06	AATAAAGATAAAATT
	MA1194.1	AT3G10580	GhDIR39	1296	1310	+	3.08e-07	AATTAAGATAAGATT
	MA1194.1	AT3G10580	GhDIR22	970	984	+	1.96e-07	GTTTAGGATAAGGAT
	MA1188.1	At3g11280	GhDIR26	553	566	+	2.39e-06	ATCCTTATCTCTTT
	MA1188.1	At3g11280	GhDIR88	834	847	+	4.87e-07	AATCTTATCTTTAT
	MA1188.1	At3g11280	GhDIR87	849	862	+	7.38e-06	GATCTTATCTTTAT
	MA1188.1	At3g11280	GhDIR62	1035	1048	-	8.88e-07	ATCCTTATCTTTTA
	MA1188.1	At3g11280	GhDIR62	1041	1054	-	7.38e-06	TTTCTTATCCTTAT
	MA1188.1	At3g11280	GhDIR62	1801	1814	-	9.83e-07	TTCCTTATCTTTAT
	MA1188.1	At3g11280	GhDIR80	414	427	-	2.73e-06	ATCATTATCATCAT
	MA1188.1	At3g11280	GhDIR39	1297	1310	-	2.8e-07	AATCTTATCTTAAT
	MA1188.1	At3g11280	GhDIR85	166	179	-	5.11e-06	TTCATTATCTTCTT
	MA1188.1	At3g11280	GhDIR82	1101	1114	+	3.97e-06	AACATTATCATCTT
	MA1188.1	At3g11280	GhDIR50	1354	1367	-	5.8e-06	ATTCTCATCCTCAT
	MA1188.1	At3g11280	GhDIR22	971	984	-	1.09e-06	ATCCTTATCCTAAA
	MA1356.1	TRP2	GhDIR55	1927	1947	+	9.71e-06	AAAAAAAAACCCTAACACACC
	MA1356.1	TRP2	GhDIR91	546	566	+	7.64e-06	AATTTAAAACCTTAAACTTAG
	MA1356.1	TRP2	GhDIR59	1163	1183	+	9.24e-06	AATTTTAAAACCTAAATAAAT
	MA1356.1	TRP2	GhDIR69	1467	1487	+	4.97e-06	ATACTTAAATCTTAAATCCGA
	MA1356.1	TRP2	GhDIR28	260	280	+	2.07e-06	AAATTTAAAATCTAAACACTA
	MA1356.1	TRP2	GhDIR28	267	287	+	1.74e-08	AAATCTAAACACTAAACCTTA
	MA1356.1	TRP2	GhDIR28	1115	1135	-	8.41e-06	CAACAAAAACCCGAAATCATA
	MA1356.1	TRP2	GhDIR10	500	520	+	7.04e-07	TAATCTAAACCTTAAACCTCT
	MA1356.1	TRP2	GhDIR10	530	550	+	1.76e-08	TCCCATAAACACTAAACCCTA
	MA1356.1	TRP2	GhDIR10	537	557	+	8.61e-11	AACACTAAACCCTAAACCCTT
	MA1356.1	TRP2	GhDIR10	544	564	+	6.21e-10	AACCCTAAACCCTTAACCCTT
	MA1356.1	TRP2	GhDIR10	545	565	+	5.54e-06	ACCCTAAACCCTTAACCCTTA
	MA1356.1	TRP2	GhDIR10	551	571	+	6.8e-08	AACCCTTAACCCTTAACCCTT
	MA1356.1	TRP2	GhDIR10	552	572	+	2.5e-06	ACCCTTAACCCTTAACCCTTA
	MA1356.1	TRP2	GhDIR10	558	578	+	6.12e-08	AACCCTTAACCCTTAACCCCA
	MA1356.1	TRP2	GhDIR10	559	579	+	3.07e-06	ACCCTTAACCCTTAACCCCAA
	MA1356.1	TRP2	GhDIR10	565	585	+	1.01e-06	AACCCTTAACCCCAAAACCCT
	MA1356.1	TRP2	GhDIR10	566	586	+	3.35e-07	ACCCTTAACCCCAAAACCCTT
	MA1356.1	TRP2	GhDIR10	573	593	+	1.46e-06	ACCCCAAAACCCTTACACCTT
	MA1356.1	TRP2	GhDIR10	581	601	+	1.99e-06	ACCCTTACACCTTAAACACCA
	MA1356.1	TRP2	GhDIR10	588	608	+	6.46e-06	CACCTTAAACACCAACCCTAA
	MA1356.1	TRP2	GhDIR10	601	621	+	5.83e-09	AACCCTAACCCCTAACCCCTA
	MA1356.1	TRP2	GhDIR10	608	628	+	2.79e-08	ACCCCTAACCCCTAAATCATA
	MA1356.1	TRP2	GhDIR10	622	642	+	1.51e-06	AATCATAATCCTTAAACCCAT
	MA1356.1	TRP2	GhDIR10	673	693	+	2.08e-09	ACTCCTAAACCTTAAACCCTA
	MA1356.1	TRP2	GhDIR10	680	700	+	3.01e-10	AACCTTAAACCCTAAACTATA
	MA1356.1	TRP2	GhDIR10	694	714	+	6.6e-06	AACTATATATCTTAAACCATA
	MA1356.1	TRP2	GhDIR10	719	739	+	4.91e-08	ACTCATAAACCTTAAATCCTA
	MA1356.1	TRP2	GhDIR10	726	746	+	1.78e-08	AACCTTAAATCCTAAACCATC
	MA1356.1	TRP2	GhDIR10	743	763	+	7.74e-07	CATCTTAAACCATAAACCTTA
	MA1356.1	TRP2	GhDIR10	750	770	+	1.58e-08	AACCATAAACCTTAAACTATA
	MA1356.1	TRP2	GhDIR10	867	887	-	6.02e-07	ATCTATAACCCCTAAACAATA
	MA1356.1	TRP2	GhDIR10	881	901	-	1.78e-06	AATCAAAAACACTAATCTATA
	MA1356.1	TRP2	GhDIR10	899	919	-	2.76e-06	ACCCCTAAACCCCAAAAAAAT
	MA1356.1	TRP2	GhDIR10	906	926	-	1.72e-06	TCATATAACCCCTAAACCCCA
	MA1356.1	TRP2	GhDIR71	500	520	+	8.24e-06	CTTTTTAAACCCCAAACATAA
	MA1356.1	TRP2	GhDIR46	668	688	+	8.58e-06	TACCCTAAACCCAAATGACCA
	MA1356.1	TRP2	GhDIR13	363	383	-	4.87e-06	AATCTTGAAACCTAAACTAAA
	MA1356.1	TRP2	GhDIR48	795	815	-	8.84e-06	AATAATAAACCCCAAAAAAAA
	MA1356.1	TRP2	GhDIR76	934	954	-	6.2e-07	CAACAAAAACCCAAAATCATA
	MA1356.1	TRP2	GhDIR53	1953	1973	+	2.58e-06	ATTCCTTTACCCTAAACCTTG
	MA1356.1	TRP2	GhDIR53	1960	1980	+	3.24e-06	TACCCTAAACCTTGCATCCTT
	MA1356.1	TRP2	GhDIR70	1062	1082	+	9.33e-06	AATACTAAATCTTGAATCATA
	MA1356.1	TRP2	GhDIR70	1173	1193	+	2.11e-06	ATTCCTAAACTTTAAATCATT
	MA1356.1	TRP2	GhDIR96	1580	1600	-	8.88e-06	ATACATAAACATTAAAATTTA
	MA1356.1	TRP2	GhDIR30N	1629	1649	-	1.56e-06	TGCTTTAAACTCTAAACCATC
	MA1356.1	TRP2	GhDIR75	77	97	+	1.26e-07	AAATGTAAACACTAAACCTTA
	MA1356.1	TRP2	GhDIR75	84	104	+	1.68e-08	AACACTAAACCTTAAACCTAA
	MA1356.1	TRP2	GhDIR75	90	110	+	1.68e-06	AAACCTTAAACCTAAATCTCA
	MA1356.1	TRP2	GhDIR75	91	111	+	7.01e-06	AACCTTAAACCTAAATCTCAC
	MA1356.1	TRP2	GhDIR75	917	937	-	9.84e-07	AAAAAAAAACCCAAAATCATA
	MA1356.1	TRP2	GhDIR105	1926	1946	+	9.71e-06	AAAAAAAAACCCTAACACACC
	MA1356.1	TRP2	GhDIR50	485	505	-	4.01e-06	CACCGTAAACCCTAATTTAAT
	MA1356.1	TRP2	GhDIR103	752	772	-	2.33e-06	TACATTAAACCCAAATTCATA
	MA1356.1	TRP2	GhDIR66	65	85	+	3.1e-06	CTAGCTAAACTCTAAATCCCT
	MA1356.1	TRP2	GhDIR66	73	93	+	8.75e-06	ACTCTAAATCCCTAACTCTTA
	MA1356.1	TRP2	GhDIR66	80	100	+	5.63e-06	ATCCCTAACTCTTAACCCCTA
	MA1356.1	TRP2	GhDIR66	113	133	+	9.53e-09	AACCCTAACCCCTAAACATTA
	MA1356.1	TRP2	GhDIR66	120	140	+	6.91e-07	ACCCCTAAACATTAAATCTCA
	MA1356.1	TRP2	GhDIR66	141	161	+	3.59e-06	GCCCTTAAACCATAATCCCTA
	MA1356.1	TRP2	GhDIR66	148	168	+	1.74e-07	AACCATAATCCCTAAATCCAT
	MA1356.1	TRP2	GhDIR66	247	267	+	9.28e-07	ATATATATACCCTAAACCTAA
	MA1356.1	TRP2	GhDIR66	254	274	+	4.69e-07	TACCCTAAACCTAAAGCCCTA
	MA1356.1	TRP2	GhDIR25	155	175	+	8.45e-07	AATTTAAAACTCTAAAACTTA
	MA1356.1	TRP2	GhDIR11	1461	1481	+	4.94e-06	ATACTTAAATCTTAAATCTCA
	MA1190.1	RVE5	GhDIR3	638	648	+	9.73e-06	AGATATTTACT
	MA1190.1	RVE5	GhDIR90	1098	1108	-	3.45e-06	AGATATTTTAT
	MA1190.1	RVE5	GhDIR104	1110	1120	-	6.19e-06	AGATATTTTAA
	MA1190.1	RVE5	GhDIR49	1513	1523	+	8.83e-06	AGATATTTATG
	MA1190.1	RVE5	GhDIR39	1070	1080	-	3.45e-06	AGATATTTTAT
	MA1190.1	RVE5	GhDIR43	1639	1649	+	2.45e-06	AGATATTTTCT
	MA1187.1	LCL1	GhDIR90	1099	1108	-	7.28e-06	AGATATTTTA
	MA1187.1	LCL1	GhDIR104	1111	1120	-	7.28e-06	AGATATTTTA
	MA1187.1	LCL1	GhDIR49	1513	1522	+	9.28e-06	AGATATTTAT
	MA1187.1	LCL1	GhDIR39	1071	1080	-	7.28e-06	AGATATTTTA
	MA1187.1	LCL1	GhDIR43	1639	1648	+	3.64e-06	AGATATTTTC
	MA1391.1	MYB33	GhDIR78N	1065	1075	-	6.14e-06	CTAACCGACTT
	MA1391.1	MYB33	GhDIR27	1018	1028	-	3.38e-06	ATAACCGAAAT
	MA1391.1	MYB33	GhDIR30N	1093	1103	-	6.14e-06	CTAACCGACTT
	MA1391.2	MYB33	GhDIR86	612	624	+	3.19e-06	AAATAACCGTTTT
	MA1391.2	MYB33	GhDIR5	109	121	-	2.4e-06	TAATAACCGTTTT
	MA1391.2	MYB33	GhDIR27	1018	1030	-	5.13e-06	CTATAACCGAAAT
	MA1399.1	At5g08520	GhDIR88	836	848	-	7.57e-06	TATAAAGATAAGA
	MA1399.1	At5g08520	GhDIR87	851	863	-	7.57e-06	TATAAAGATAAGA
	MA1399.1	At5g08520	GhDIR62	1034	1046	+	7.37e-06	TTAAAAGATAAGG
	MA1399.1	At5g08520	GhDIR62	1040	1052	+	1.75e-06	GATAAGGATAAGA
	MA1399.1	At5g08520	GhDIR62	1800	1812	+	2.88e-06	AATAAAGATAAGG
	MA1399.1	At5g08520	GhDIR67	200	212	+	2.51e-06	ATATAGGATAAGG
	MA1399.1	At5g08520	GhDIR95	199	211	+	4.96e-06	ATAAAGGATAAGA
	MA1399.1	At5g08520	GhDIR39	1296	1308	+	8.34e-06	AATTAAGATAAGA
	MA1399.1	At5g08520	GhDIR105	849	861	-	6.09e-06	CAAGTGGATAAGA
	MA1399.1	At5g08520	GhDIR22	970	982	+	1.36e-06	GTTTAGGATAAGG
	MA1681.1	SRM1	GhDIR26	552	565	-	2.3e-06	AAGAGATAAGGATA
	MA1681.1	SRM1	GhDIR88	833	846	-	6.15e-07	TAAAGATAAGATTT
	MA1681.1	SRM1	GhDIR87	848	861	-	5.63e-06	TAAAGATAAGATCT
	MA1681.1	SRM1	GhDIR62	1036	1049	+	3.67e-07	AAAAGATAAGGATA
	MA1681.1	SRM1	GhDIR62	1802	1815	+	6e-06	TAAAGATAAGGAAC
	MA1681.1	SRM1	GhDIR39	1298	1311	+	5.88e-07	TTAAGATAAGATTA
	MA1398.1	KUA1	GhDIR55	546	560	+	3.48e-06	TATAGCTTATCCAAA
	MA1398.1	KUA1	GhDIR35	1412	1426	-	5.55e-06	ATATGCTTATCCACT
	MA1398.1	KUA1	GhDIR89	1576	1590	+	3.06e-06	TTATTATTATCCAAT
	MA1398.1	KUA1	GhDIR77	1426	1440	+	6.02e-06	AAAAATTTATCCATA
	MA1398.1	KUA1	GhDIR12	1830	1844	-	2.03e-06	ACTACTTTATCCATT
	MA1398.1	KUA1	GhDIR48	142	156	-	6.02e-06	CATATTTTATCCAAA
	MA1398.1	KUA1	GhDIR107	1277	1291	+	1.87e-06	AAAATTTTATCCATT
	MA1398.1	KUA1	GhDIR68	1831	1845	-	6.12e-06	ACCACTTTATCCATT
	MA1398.1	KUA1	GhDIR51	1370	1384	-	6.63e-06	AAAAATTTATCCAAA
	MA1398.1	KUA1	GhDIR105	845	859	+	1.7e-06	ATTTTCTTATCCACT
	MA1398.1	KUA1	GhDIR22	972	986	-	8.24e-06	CCATCCTTATCCTAA
	MA1398.2	KUA1	GhDIR55	549	559	+	8.71e-06	AGCTTATCCAA
	MA1398.2	KUA1	GhDIR55	721	731	+	7.49e-06	TTCTTATCCAC
	MA1398.2	KUA1	GhDIR106	1128	1138	+	4.6e-06	AACTTATCCAT
	MA1398.2	KUA1	GhDIR56	970	980	+	4.6e-06	AACTTATCCAT
	MA1398.2	KUA1	GhDIR105	848	858	+	7.49e-06	TTCTTATCCAC
	MA1183.1	RVE6	GhDIR3	638	648	+	9.73e-06	AGATATTTACT
	MA1183.1	RVE6	GhDIR90	1098	1108	-	3.82e-06	AGATATTTTAT
	MA1183.1	RVE6	GhDIR104	1110	1120	-	7.83e-06	AGATATTTTAA
	MA1183.1	RVE6	GhDIR49	1513	1523	+	6.91e-06	AGATATTTATG
	MA1183.1	RVE6	GhDIR39	1070	1080	-	3.82e-06	AGATATTTTAT
	MA1183.1	RVE6	GhDIR43	1639	1649	+	2.45e-06	AGATATTTTCT
	MA1318.1	WRKY27	GhDIR33C	1522	1534	+	6.93e-06	TGATTTGACTTTT
	MA1318.1	WRKY27	GhDIR33C	1558	1570	+	6.93e-06	TGATTTGACTTTT
	MA1318.1	WRKY27	GhDIR37	1843	1855	-	7.12e-07	GAAGTTGACTTTT
	MA1318.1	WRKY27	GhDIR77	1572	1584	+	4.43e-06	ATGGTTGACTTTA
	MA1318.1	WRKY27	GhDIR29	1587	1599	+	9.09e-07	ATGGTTGACTTTT
	MA1318.1	WRKY27	GhDIR100	1468	1480	+	3.06e-06	CACGTTGACTTTA
	MA1318.1	WRKY27	GhDIR7	163	175	+	5.61e-06	CATGTTGACTTTT
	MA1318.1	WRKY27	GhDIR82	3	15	-	3.16e-06	CTGGTTGACTTTT
	MA1318.1	WRKY27	GhDIR52	115	127	-	6.43e-06	CCCTTTGACTTTT
	MA1352.1	TRP1	GhDIR28	261	281	+	1.07e-06	AATTTAAAATCTAAACACTAA
	MA1352.1	TRP1	GhDIR28	268	288	+	8.06e-08	AATCTAAACACTAAACCTTAC
	MA1352.1	TRP1	GhDIR28	1114	1134	-	2.23e-07	AACAAAAACCCGAAATCATAA
	MA1352.1	TRP1	GhDIR10	501	521	+	6.16e-06	AATCTAAACCTTAAACCTCTT
	MA1352.1	TRP1	GhDIR10	531	551	+	1.05e-09	CCCATAAACACTAAACCCTAA
	MA1352.1	TRP1	GhDIR10	538	558	+	1.16e-10	ACACTAAACCCTAAACCCTTA
	MA1352.1	TRP1	GhDIR10	545	565	+	2.24e-10	ACCCTAAACCCTTAACCCTTA
	MA1352.1	TRP1	GhDIR10	552	572	+	6.9e-09	ACCCTTAACCCTTAACCCTTA
	MA1352.1	TRP1	GhDIR10	559	579	+	5.45e-09	ACCCTTAACCCTTAACCCCAA
	MA1352.1	TRP1	GhDIR10	566	586	+	6.99e-06	ACCCTTAACCCCAAAACCCTT
	MA1352.1	TRP1	GhDIR10	567	587	+	3.64e-06	CCCTTAACCCCAAAACCCTTA
	MA1352.1	TRP1	GhDIR10	602	622	+	3.58e-07	ACCCTAACCCCTAACCCCTAA
	MA1352.1	TRP1	GhDIR10	609	629	+	4.42e-07	CCCCTAACCCCTAAATCATAA
	MA1352.1	TRP1	GhDIR10	616	636	+	7.09e-06	CCCCTAAATCATAATCCTTAA
	MA1352.1	TRP1	GhDIR10	623	643	+	8.7e-06	ATCATAATCCTTAAACCCATA
	MA1352.1	TRP1	GhDIR10	674	694	+	2.98e-09	CTCCTAAACCTTAAACCCTAA
	MA1352.1	TRP1	GhDIR10	681	701	+	6.94e-09	ACCTTAAACCCTAAACTATAT
	MA1352.1	TRP1	GhDIR10	688	708	+	2.54e-06	ACCCTAAACTATATATCTTAA
	MA1352.1	TRP1	GhDIR10	695	715	+	9.48e-06	ACTATATATCTTAAACCATAG
	MA1352.1	TRP1	GhDIR10	720	740	+	9.1e-08	CTCATAAACCTTAAATCCTAA
	MA1352.1	TRP1	GhDIR10	727	747	+	2.24e-07	ACCTTAAATCCTAAACCATCT
	MA1352.1	TRP1	GhDIR10	744	764	+	1.65e-08	ATCTTAAACCATAAACCTTAA
	MA1352.1	TRP1	GhDIR10	751	771	+	1.83e-08	ACCATAAACCTTAAACTATAA
	MA1352.1	TRP1	GhDIR10	866	886	-	3.47e-06	TCTATAACCCCTAAACAATAA
	MA1352.1	TRP1	GhDIR10	880	900	-	2.79e-06	ATCAAAAACACTAATCTATAA
	MA1352.1	TRP1	GhDIR10	905	925	-	7.18e-06	CATATAACCCCTAAACCCCAA
	MA1352.1	TRP1	GhDIR12	1387	1407	+	4.97e-06	ACACAGAACAGTAAACCTCAA
	MA1352.1	TRP1	GhDIR76	933	953	-	1.99e-07	AACAAAAACCCAAAATCATAA
	MA1352.1	TRP1	GhDIR53	1954	1974	+	5.51e-06	TTCCTTTACCCTAAACCTTGC
	MA1352.1	TRP1	GhDIR53	1961	1981	+	5.48e-07	ACCCTAAACCTTGCATCCTTA
	MA1352.1	TRP1	GhDIR49	1002	1022	-	6.41e-06	GATTTAAAAACTAAATCATAA
	MA1352.1	TRP1	GhDIR27	932	952	-	2.71e-07	AGCAAAAACCCGAAATCATAA
	MA1352.1	TRP1	GhDIR93	173	193	+	7.87e-06	TTGCTAAACCAAAAATTCTAA
	MA1352.1	TRP1	GhDIR30N	1628	1648	-	5.23e-07	GCTTTAAACTCTAAACCATCA
	MA1352.1	TRP1	GhDIR75	71	91	+	5.32e-06	ACTTAAAAATGTAAACACTAA
	MA1352.1	TRP1	GhDIR75	78	98	+	6.73e-08	AATGTAAACACTAAACCTTAA
	MA1352.1	TRP1	GhDIR75	85	105	+	2.31e-08	ACACTAAACCTTAAACCTAAA
	MA1352.1	TRP1	GhDIR75	91	111	+	8.22e-06	AACCTTAAACCTAAATCTCAC
	MA1352.1	TRP1	GhDIR75	916	936	-	9.43e-07	AAAAAAAACCCAAAATCATAA
	MA1352.1	TRP1	GhDIR103	751	771	-	5.48e-06	ACATTAAACCCAAATTCATAT
	MA1352.1	TRP1	GhDIR66	66	86	+	2.19e-06	TAGCTAAACTCTAAATCCCTA
	MA1352.1	TRP1	GhDIR66	114	134	+	1.29e-07	ACCCTAACCCCTAAACATTAA
	MA1352.1	TRP1	GhDIR66	121	141	+	4.38e-06	CCCCTAAACATTAAATCTCAG
	MA1352.1	TRP1	GhDIR66	142	162	+	1.63e-07	CCCTTAAACCATAATCCCTAA
	MA1352.1	TRP1	GhDIR66	149	169	+	1.52e-06	ACCATAATCCCTAAATCCATA
	MA1352.1	TRP1	GhDIR66	248	268	+	1.51e-06	TATATATACCCTAAACCTAAA
	MA1352.1	TRP1	GhDIR66	255	275	+	3.15e-07	ACCCTAAACCTAAAGCCCTAA
	MA1352.1	TRP1	GhDIR25	156	176	+	2.19e-06	ATTTAAAACTCTAAAACTTAA
	MA1352.1	TRP1	GhDIR43	1848	1868	+	9.36e-06	AATATAAACATTAGACCATAG
	MA1158.1	MGP	GhDIR55	257	276	+	6.39e-06	AAACAGAAGACAAAATTATG
	MA1158.1	MGP	GhDIR84	908	927	+	2.25e-06	TAAATTAGGACAAAAAAAAC
	MA1158.1	MGP	GhDIR60	907	926	+	2.66e-08	CACTAAAGGACAAAAAAATA
	MA1158.1	MGP	GhDIR86	193	212	-	5.54e-06	GACAAAAGGACGAAATTGAA
	MA1158.1	MGP	GhDIR74C	726	745	-	5.22e-06	AAGAAAATGACAAATCAGAG
	MA1158.1	MGP	GhDIR24	1303	1322	+	7.24e-06	TCAAATAAGACAAATAATCA
	MA1158.1	MGP	GhDIR8	1324	1343	-	9.22e-06	AATAAGAAGACAAAGTCTAA
	MA1158.1	MGP	GhDIR72	421	440	-	4.21e-07	AAATAAAAGACAAAATTACT
	MA1158.1	MGP	GhDIR100	976	995	+	6.02e-07	CACTAAAGGACAAATATATA
	MA1158.1	MGP	GhDIR68	489	508	+	9.15e-06	TGTAAAATGACAAATAATGA
	MA1158.1	MGP	GhDIR90	441	460	+	3.12e-06	AAGAAAATGACAAATCAAAG
	MA1158.1	MGP	GhDIR90	983	1002	-	1.83e-06	TTAAAAATGACAAAAAAAAT
	MA1158.1	MGP	GhDIR90	1103	1122	-	9.35e-06	TGCCACACGACAAAAGATAT
	MA1158.1	MGP	GhDIR81	1308	1327	+	7.24e-06	TCAAATAAGACAAATAATCA
	MA1158.1	MGP	GhDIR39	435	454	+	3.39e-06	AAAAAAATGACAAATTAAAG
	MA1158.1	MGP	GhDIR39	955	974	-	1.83e-06	TTAAAAATGACAAAAAAAAT
	MA1158.1	MGP	GhDIR82	338	357	-	8.12e-06	TCAAAAATGACAAAAAGTTT
	MA1158.1	MGP	GhDIR52	1808	1827	+	7.76e-07	TTGAAAATGACAAAAAAAAA
	MA1158.1	MGP	GhDIR66	1682	1701	-	1.93e-07	GATAAAAAGACAAAAAATCA
	MA1158.1	MGP	GhDIR22	1602	1621	+	9.61e-06	AATATTGAGACAAAAATAAA
	MA1294.1	MYB62	GhDIR1	516	530	+	6.59e-06	AATTGAGTTAGGCAT
	MA1294.1	MYB62	GhDIR35	1222	1236	+	8.3e-07	AAAATAATTAGGTAA
	MA1294.1	MYB62	GhDIR14	298	312	+	5.47e-06	AAGTAAATTAGGTAA
	MA1294.1	MYB62	GhDIR97C	483	497	-	1.23e-06	TAAAAAGTTAGGTGA
	MA1294.1	MYB62	GhDIR67	412	426	+	3.7e-06	AAGTAAATTAGGTAG
	MA1294.1	MYB62	GhDIR46	946	960	+	5.96e-06	AGAGGAGTTAGGCAG
	MA1294.1	MYB62	GhDIR95	1566	1580	-	8.79e-06	TTAGTAGTTAGGTAA
	MA1294.1	MYB62	GhDIR5	48	62	+	2.62e-06	TTAAAAGTTAGGTTA
	MA1294.1	MYB62	GhDIR47	1368	1382	+	8.66e-06	GAATTAATTAGGTAA
	MA0552.1	PIF1	GhDIR94	1532	1545	-	3.01e-06	TGAATGACACGTGC
	MA0552.1	PIF1	GhDIR43	1539	1552	-	3.01e-06	TGAATGACACGTGC
	MA1293.1	MYB57	GhDIR35	1224	1237	-	7.17e-06	ATTACCTAATTATT
	MA1293.1	MYB57	GhDIR97C	482	495	+	2.53e-06	TTCACCTAACTTTT
	MA1293.1	MYB57	GhDIR71	1622	1635	+	5.61e-06	CTGACCTAACTTAT
	MA1293.1	MYB57	GhDIR95	1565	1578	+	7.75e-07	TTTACCTAACTACT
	MA1293.1	MYB57	GhDIR47	1370	1383	-	4.89e-06	TTTACCTAATTAAT
	MA1177.1	MYB65	GhDIR3	1207	1219	-	6.43e-06	AATCTAACCGTCA
	MA1177.1	MYB65	GhDIR60	663	675	-	6.43e-06	AATCTAACCGTCA
	MA1177.1	MYB65	GhDIR31	1041	1053	+	6.43e-06	AATCTAACCGTCA
	MA1177.1	MYB65	GhDIR27	1019	1031	-	5.3e-06	TCTATAACCGAAA
	MA1177.1	MYB65	GhDIR32	1497	1509	-	3.2e-06	ACCTTAACCGCAA
	MA1373.1	IDD2	GhDIR60	907	921	+	5.1e-07	CACTAAAGGACAAAA
	MA1373.1	IDD2	GhDIR56	1453	1467	+	8.69e-06	AATTTAACGAAAAAA
	MA1373.1	IDD2	GhDIR28	608	622	+	1.42e-06	AAGAAAAAGAAAAAA
	MA1373.1	IDD2	GhDIR77	1275	1289	+	5.68e-06	AAGAAAAGGAAAAAA
	MA1373.1	IDD2	GhDIR71	989	1003	+	8.75e-06	AGGAAAAAGAAAAAT
	MA1373.1	IDD2	GhDIR98	175	189	-	4.93e-06	AATAAAAAAACAAAA
	MA1373.1	IDD2	GhDIR95	257	271	+	4.81e-07	AAGAAAACGAAAAAA
	MA1373.1	IDD2	GhDIR73	744	758	+	7.01e-06	AATTAAAAAACAAAA
	MA1373.1	IDD2	GhDIR72	426	440	-	6.41e-07	AAATAAAAGACAAAA
	MA1373.1	IDD2	GhDIR100	976	990	+	2.35e-06	CACTAAAGGACAAAT
	MA1373.1	IDD2	GhDIR90	1108	1122	-	8.41e-06	TGCCACACGACAAAA
	MA1373.1	IDD2	GhDIR15	1814	1828	-	5.08e-06	TATAAAAAAACAAAA
	MA1373.1	IDD2	GhDIR105	64	78	+	7.19e-07	CACAAAACAACAAAA
	MA1373.1	IDD2	GhDIR105	554	568	-	2.96e-06	AAGAAAAAAACAAAA
	MA1373.1	IDD2	GhDIR85	254	268	+	4.71e-06	AAAAAAAAGAAAAAA
	MA1373.1	IDD2	GhDIR66	1687	1701	-	1.61e-06	GATAAAAAGACAAAA
	MA1373.1	IDD2	GhDIR25	1064	1078	+	8.15e-06	AATTAGAAGAAAAAA
	MA1373.1	IDD2	GhDIR43	747	761	-	4.71e-06	AAAAAAAAGAAAAAA
	MA0551.1	HY5	GhDIR102C	941	956	+	1.37e-06	AATGCCACGTGTAATC
	MA0551.1	HY5	GhDIR102C	941	956	-	1.37e-06	GATTACACGTGGCATT
	MA0551.1	HY5	GhDIR94	1528	1543	+	7.25e-06	AATGGCACGTGTCATT
	MA0551.1	HY5	GhDIR94	1528	1543	-	7.25e-06	AATGACACGTGCCATT
	MA0551.1	HY5	GhDIR51	973	988	+	1.37e-06	AATGCCACGTGTAATC
	MA0551.1	HY5	GhDIR51	973	988	-	1.37e-06	GATTACACGTGGCATT
	MA1037.1	MYB24	GhDIR91	302	310	-	4.03e-06	GAGTTAGGT
	MA1037.1	MYB24	GhDIR97C	485	493	-	8.94e-06	AAGTTAGGT
	MA1037.1	MYB24	GhDIR71	1625	1633	-	8.94e-06	AAGTTAGGT
	MA1037.1	MYB24	GhDIR24	441	449	-	4.03e-06	GAGTTAGGT
	MA1037.1	MYB24	GhDIR19	447	455	+	4.03e-06	GAGTTAGGT
	MA1037.1	MYB24	GhDIR5	52	60	+	8.94e-06	AAGTTAGGT
	MA1037.1	MYB24	GhDIR49	356	364	+	4.03e-06	GAGTTAGGT
JA	MA1185.1	LHY1	GhDIR90	1099	1108	-	7.28e-06	AGATATTTTA
	MA1185.1	LHY1	GhDIR104	1111	1120	-	7.28e-06	AGATATTTTA
	MA1185.1	LHY1	GhDIR49	1513	1522	+	9.28e-06	AGATATTTAT
	MA1185.1	LHY1	GhDIR39	1071	1080	-	7.28e-06	AGATATTTTA
	MA1185.1	LHY1	GhDIR43	1639	1648	+	3.64e-06	AGATATTTTC
	MA1248.1	DREB26	GhDIR53	1562	1581	+	1.29e-06	CACCCGTAAACTCCACCGTC
	MA1248.1	DREB26	GhDIR104	1634	1653	+	2.11e-06	TTTACGTCAACTCCACCGTC
	MA1248.1	DREB26	GhDIR32	1547	1566	-	4.99e-06	CTAAAGCCATCAGCACCGCC
	MA1221.1	RAP26	GhDIR5	837	851	-	6.9e-06	GTGCGGCGGTGGTTG
	MA1186.1	At1g49010	GhDIR26	550	564	+	9.3e-06	AATATCCTTATCTCT
	MA1186.1	At1g49010	GhDIR55	717	731	+	8.17e-06	TACTTTCTTATCCAC
	MA1186.1	At1g49010	GhDIR86	1491	1505	+	7.5e-06	ATTAATCTCATCCTC
	MA1186.1	At1g49010	GhDIR62	1037	1051	-	5.25e-07	CTTATCCTTATCTTT
	MA1186.1	At1g49010	GhDIR62	1043	1057	-	3.08e-06	ATTTTTCTTATCCTT
	MA1186.1	At1g49010	GhDIR80	1817	1831	+	8.17e-06	CCATTCCTTATCTTC
	MA1186.1	At1g49010	GhDIR39	1299	1313	-	4.62e-06	AGTAATCTTATCTTA
	MA1186.1	At1g49010	GhDIR105	844	858	+	3.15e-06	TATTTTCTTATCCAC
	MA1186.1	At1g49010	GhDIR22	973	987	-	6.97e-06	GCCATCCTTATCCTA
	MA1181.1	MYB113	GhDIR62	64	74	+	6.71e-06	AAATCAGTTAT
	MA1181.1	MYB113	GhDIR97C	1901	1911	+	7.26e-06	AATTTAGTTAT
	MA1181.1	MYB113	GhDIR71	846	856	+	7.26e-06	AATTTAGTTAT
	MA1181.1	MYB113	GhDIR13	797	807	+	7.26e-06	AATTTAGTTAT
	MA1181.1	MYB113	GhDIR15	336	346	-	8.94e-06	GAGTCAGTTAC
	MA1181.1	MYB113	GhDIR63	224	234	+	5.96e-06	AAGTTAGTTAC
	MA1397.1	At1g74840	GhDIR12	1830	1840	+	2.32e-06	AATGGATAAAG
	MA1397.1	At1g74840	GhDIR107	1281	1291	-	5.49e-06	AATGGATAAAA
	MA1397.1	At1g74840	GhDIR68	1831	1841	+	2.32e-06	AATGGATAAAG
	MA1397.1	At1g74840	GhDIR105	849	859	-	6.62e-06	AGTGGATAAGA
	MA1182.1	At3g09600	GhDIR3	638	649	+	7.24e-06	AGATATTTACTT
	MA1182.1	At3g09600	GhDIR28	1239	1250	+	7.51e-06	AGATATTTAATT
	MA1182.1	At3g09600	GhDIR90	1097	1108	-	2.79e-06	AGATATTTTATG
	MA1182.1	At3g09600	GhDIR104	1109	1120	-	2.34e-06	AGATATTTTAAT
	MA1182.1	At3g09600	GhDIR49	1513	1524	+	8.1e-06	AGATATTTATGA
	MA1182.1	At3g09600	GhDIR39	1069	1080	-	2.79e-06	AGATATTTTATG
	MA1182.1	At3g09600	GhDIR103	482	493	+	9.53e-06	AGATATTTAAAT
	MA1182.1	At3g09600	GhDIR43	1639	1650	+	8.23e-07	AGATATTTTCTT
	MA0574.1	MYB15	GhDIR18	1295	1307	-	4.9e-06	CGGAGGTTGGTGG
	MA0574.1	MYB15	GhDIR77	1875	1887	+	2.06e-06	CGGTGGTTGGTGG
	MA0574.1	MYB15	GhDIR29	1878	1890	+	2.06e-06	CGGTGGTTGGTGG
	MA1356.1	TRP2	GhDIR55	1927	1947	+	9.71e-06	AAAAAAAAACCCTAACACACC
	MA1356.1	TRP2	GhDIR91	546	566	+	7.64e-06	AATTTAAAACCTTAAACTTAG
	MA1356.1	TRP2	GhDIR59	1163	1183	+	9.24e-06	AATTTTAAAACCTAAATAAAT
	MA1356.1	TRP2	GhDIR69	1467	1487	+	4.97e-06	ATACTTAAATCTTAAATCCGA
	MA1356.1	TRP2	GhDIR28	260	280	+	2.07e-06	AAATTTAAAATCTAAACACTA
	MA1356.1	TRP2	GhDIR28	267	287	+	1.74e-08	AAATCTAAACACTAAACCTTA
	MA1356.1	TRP2	GhDIR28	1115	1135	-	8.41e-06	CAACAAAAACCCGAAATCATA
	MA1356.1	TRP2	GhDIR10	500	520	+	7.04e-07	TAATCTAAACCTTAAACCTCT
	MA1356.1	TRP2	GhDIR10	530	550	+	1.76e-08	TCCCATAAACACTAAACCCTA
	MA1356.1	TRP2	GhDIR10	537	557	+	8.61e-11	AACACTAAACCCTAAACCCTT
	MA1356.1	TRP2	GhDIR10	544	564	+	6.21e-10	AACCCTAAACCCTTAACCCTT
	MA1356.1	TRP2	GhDIR10	545	565	+	5.54e-06	ACCCTAAACCCTTAACCCTTA
	MA1356.1	TRP2	GhDIR10	551	571	+	6.8e-08	AACCCTTAACCCTTAACCCTT
	MA1356.1	TRP2	GhDIR10	552	572	+	2.5e-06	ACCCTTAACCCTTAACCCTTA
	MA1356.1	TRP2	GhDIR10	558	578	+	6.12e-08	AACCCTTAACCCTTAACCCCA
	MA1356.1	TRP2	GhDIR10	559	579	+	3.07e-06	ACCCTTAACCCTTAACCCCAA
	MA1356.1	TRP2	GhDIR10	565	585	+	1.01e-06	AACCCTTAACCCCAAAACCCT
	MA1356.1	TRP2	GhDIR10	566	586	+	3.35e-07	ACCCTTAACCCCAAAACCCTT
	MA1356.1	TRP2	GhDIR10	573	593	+	1.46e-06	ACCCCAAAACCCTTACACCTT
	MA1356.1	TRP2	GhDIR10	581	601	+	1.99e-06	ACCCTTACACCTTAAACACCA
	MA1356.1	TRP2	GhDIR10	588	608	+	6.46e-06	CACCTTAAACACCAACCCTAA
	MA1356.1	TRP2	GhDIR10	601	621	+	5.83e-09	AACCCTAACCCCTAACCCCTA
	MA1356.1	TRP2	GhDIR10	608	628	+	2.79e-08	ACCCCTAACCCCTAAATCATA
	MA1356.1	TRP2	GhDIR10	622	642	+	1.51e-06	AATCATAATCCTTAAACCCAT
	MA1356.1	TRP2	GhDIR10	673	693	+	2.08e-09	ACTCCTAAACCTTAAACCCTA
	MA1356.1	TRP2	GhDIR10	680	700	+	3.01e-10	AACCTTAAACCCTAAACTATA
	MA1356.1	TRP2	GhDIR10	694	714	+	6.6e-06	AACTATATATCTTAAACCATA
	MA1356.1	TRP2	GhDIR10	719	739	+	4.91e-08	ACTCATAAACCTTAAATCCTA
	MA1356.1	TRP2	GhDIR10	726	746	+	1.78e-08	AACCTTAAATCCTAAACCATC
	MA1356.1	TRP2	GhDIR10	743	763	+	7.74e-07	CATCTTAAACCATAAACCTTA
	MA1356.1	TRP2	GhDIR10	750	770	+	1.58e-08	AACCATAAACCTTAAACTATA
	MA1356.1	TRP2	GhDIR10	867	887	-	6.02e-07	ATCTATAACCCCTAAACAATA
	MA1356.1	TRP2	GhDIR10	881	901	-	1.78e-06	AATCAAAAACACTAATCTATA
	MA1356.1	TRP2	GhDIR10	899	919	-	2.76e-06	ACCCCTAAACCCCAAAAAAAT
	MA1356.1	TRP2	GhDIR10	906	926	-	1.72e-06	TCATATAACCCCTAAACCCCA
	MA1356.1	TRP2	GhDIR71	500	520	+	8.24e-06	CTTTTTAAACCCCAAACATAA
	MA1356.1	TRP2	GhDIR46	668	688	+	8.58e-06	TACCCTAAACCCAAATGACCA
	MA1356.1	TRP2	GhDIR13	363	383	-	4.87e-06	AATCTTGAAACCTAAACTAAA
	MA1356.1	TRP2	GhDIR48	795	815	-	8.84e-06	AATAATAAACCCCAAAAAAAA
	MA1356.1	TRP2	GhDIR76	934	954	-	6.2e-07	CAACAAAAACCCAAAATCATA
	MA1356.1	TRP2	GhDIR53	1953	1973	+	2.58e-06	ATTCCTTTACCCTAAACCTTG
	MA1356.1	TRP2	GhDIR53	1960	1980	+	3.24e-06	TACCCTAAACCTTGCATCCTT
	MA1356.1	TRP2	GhDIR70	1062	1082	+	9.33e-06	AATACTAAATCTTGAATCATA
	MA1356.1	TRP2	GhDIR70	1173	1193	+	2.11e-06	ATTCCTAAACTTTAAATCATT
	MA1356.1	TRP2	GhDIR96	1580	1600	-	8.88e-06	ATACATAAACATTAAAATTTA
	MA1356.1	TRP2	GhDIR30N	1629	1649	-	1.56e-06	TGCTTTAAACTCTAAACCATC
	MA1356.1	TRP2	GhDIR75	77	97	+	1.26e-07	AAATGTAAACACTAAACCTTA
	MA1356.1	TRP2	GhDIR75	84	104	+	1.68e-08	AACACTAAACCTTAAACCTAA
	MA1356.1	TRP2	GhDIR75	90	110	+	1.68e-06	AAACCTTAAACCTAAATCTCA
	MA1356.1	TRP2	GhDIR75	91	111	+	7.01e-06	AACCTTAAACCTAAATCTCAC
	MA1356.1	TRP2	GhDIR75	917	937	-	9.84e-07	AAAAAAAAACCCAAAATCATA
	MA1356.1	TRP2	GhDIR105	1926	1946	+	9.71e-06	AAAAAAAAACCCTAACACACC
	MA1356.1	TRP2	GhDIR50	485	505	-	4.01e-06	CACCGTAAACCCTAATTTAAT
	MA1356.1	TRP2	GhDIR103	752	772	-	2.33e-06	TACATTAAACCCAAATTCATA
	MA1356.1	TRP2	GhDIR66	65	85	+	3.1e-06	CTAGCTAAACTCTAAATCCCT
	MA1356.1	TRP2	GhDIR66	73	93	+	8.75e-06	ACTCTAAATCCCTAACTCTTA
	MA1356.1	TRP2	GhDIR66	80	100	+	5.63e-06	ATCCCTAACTCTTAACCCCTA
	MA1356.1	TRP2	GhDIR66	113	133	+	9.53e-09	AACCCTAACCCCTAAACATTA
	MA1356.1	TRP2	GhDIR66	120	140	+	6.91e-07	ACCCCTAAACATTAAATCTCA
	MA1356.1	TRP2	GhDIR66	141	161	+	3.59e-06	GCCCTTAAACCATAATCCCTA
	MA1356.1	TRP2	GhDIR66	148	168	+	1.74e-07	AACCATAATCCCTAAATCCAT
	MA1356.1	TRP2	GhDIR66	247	267	+	9.28e-07	ATATATATACCCTAAACCTAA
	MA1356.1	TRP2	GhDIR66	254	274	+	4.69e-07	TACCCTAAACCTAAAGCCCTA
	MA1356.1	TRP2	GhDIR25	155	175	+	8.45e-07	AATTTAAAACTCTAAAACTTA
	MA1356.1	TRP2	GhDIR11	1461	1481	+	4.94e-06	ATACTTAAATCTTAAATCTCA
	MA1308.1	WRKY70	GhDIR37	1843	1855	-	2.18e-06	GAAGTTGACTTTT
	MA1308.1	WRKY70	GhDIR29	1587	1599	+	3.7e-06	ATGGTTGACTTTT
	MA1308.1	WRKY70	GhDIR100	1468	1480	+	1.8e-06	CACGTTGACTTTA
	MA1308.1	WRKY70	GhDIR82	3	15	-	7.84e-06	CTGGTTGACTTTT
	MA1190.1	RVE5	GhDIR3	638	648	+	9.73e-06	AGATATTTACT
	MA1190.1	RVE5	GhDIR90	1098	1108	-	3.45e-06	AGATATTTTAT
	MA1190.1	RVE5	GhDIR104	1110	1120	-	6.19e-06	AGATATTTTAA
	MA1190.1	RVE5	GhDIR49	1513	1523	+	8.83e-06	AGATATTTATG
	MA1190.1	RVE5	GhDIR39	1070	1080	-	3.45e-06	AGATATTTTAT
	MA1190.1	RVE5	GhDIR43	1639	1649	+	2.45e-06	AGATATTTTCT
	MA1354.1	AT4G12670	GhDIR59	1146	1174	+	4.76e-06	TTTAAAATTAAATAATAAATTTTAAAACC
	MA1354.1	AT4G12670	GhDIR35	344	372	+	6.1e-06	CTAAACTCAGACCTTAAATGTTTAAGCCC
	MA1354.1	AT4G12670	GhDIR61	1675	1703	-	9.27e-06	TAAAACATTGAATTTTAAAATTACAATTT
	MA1354.1	AT4G12670	GhDIR28	257	285	+	2.83e-07	ATAAAATTTAAAATCTAAACACTAAACCT
	MA1354.1	AT4G12670	GhDIR28	271	299	+	3.48e-06	CTAAACACTAAACCTTACCCATGACAACA
	MA1354.1	AT4G12670	GhDIR74C	700	728	+	4.27e-06	AAAAATGCTAAAAGCTAAAATTAAAACTC
	MA1354.1	AT4G12670	GhDIR10	504	532	+	2.06e-06	CTAAACCTTAAACCTCTTAACCCCTATCC
	MA1354.1	AT4G12670	GhDIR10	512	540	+	7.22e-06	TAAACCTCTTAACCCCTATCCCATAAACA
	MA1354.1	AT4G12670	GhDIR10	520	548	+	2.47e-09	TTAACCCCTATCCCATAAACACTAAACCC
	MA1354.1	AT4G12670	GhDIR10	527	555	+	1.3e-09	CTATCCCATAAACACTAAACCCTAAACCC
	MA1354.1	AT4G12670	GhDIR10	534	562	+	3.72e-12	ATAAACACTAAACCCTAAACCCTTAACCC
	MA1354.1	AT4G12670	GhDIR10	541	569	+	5.41e-13	CTAAACCCTAAACCCTTAACCCTTAACCC
	MA1354.1	AT4G12670	GhDIR10	542	570	+	5.64e-06	TAAACCCTAAACCCTTAACCCTTAACCCT
	MA1354.1	AT4G12670	GhDIR10	548	576	+	4.19e-12	CTAAACCCTTAACCCTTAACCCTTAACCC
	MA1354.1	AT4G12670	GhDIR10	549	577	+	6.55e-07	TAAACCCTTAACCCTTAACCCTTAACCCC
	MA1354.1	AT4G12670	GhDIR10	555	583	+	1.96e-09	CTTAACCCTTAACCCTTAACCCCAAAACC
	MA1354.1	AT4G12670	GhDIR10	556	584	+	3.31e-09	TTAACCCTTAACCCTTAACCCCAAAACCC
	MA1354.1	AT4G12670	GhDIR10	562	590	+	4.45e-07	CTTAACCCTTAACCCCAAAACCCTTACAC
	MA1354.1	AT4G12670	GhDIR10	563	591	+	3.14e-07	TTAACCCTTAACCCCAAAACCCTTACACC
	MA1354.1	AT4G12670	GhDIR10	570	598	+	9.25e-07	TTAACCCCAAAACCCTTACACCTTAAACA
	MA1354.1	AT4G12670	GhDIR10	584	612	+	6.87e-06	CTTACACCTTAAACACCAACCCTAACCCC
	MA1354.1	AT4G12670	GhDIR10	598	626	+	2.22e-06	ACCAACCCTAACCCCTAACCCCTAAATCA
	MA1354.1	AT4G12670	GhDIR10	604	632	+	3.84e-06	CCTAACCCCTAACCCCTAAATCATAATCC
	MA1354.1	AT4G12670	GhDIR10	605	633	+	1.3e-08	CTAACCCCTAACCCCTAAATCATAATCCT
	MA1354.1	AT4G12670	GhDIR10	612	640	+	2.29e-12	CTAACCCCTAAATCATAATCCTTAAACCC
	MA1354.1	AT4G12670	GhDIR10	619	647	+	2.31e-06	CTAAATCATAATCCTTAAACCCATAATTT
	MA1354.1	AT4G12670	GhDIR10	670	698	+	9.59e-09	TTAACTCCTAAACCTTAAACCCTAAACTA
	MA1354.1	AT4G12670	GhDIR10	677	705	+	6.08e-10	CTAAACCTTAAACCCTAAACTATATATCT
	MA1354.1	AT4G12670	GhDIR10	684	712	+	1.29e-09	TTAAACCCTAAACTATATATCTTAAACCA
	MA1354.1	AT4G12670	GhDIR10	716	744	+	2.7e-07	TTAACTCATAAACCTTAAATCCTAAACCA
	MA1354.1	AT4G12670	GhDIR10	747	775	+	7.79e-06	TTAAACCATAAACCTTAAACTATAATGAT
	MA1354.1	AT4G12670	GhDIR10	855	883	-	1.43e-06	ATAACCCCTAAACAATAATTATTAAAATT
	MA1354.1	AT4G12670	GhDIR40	692	720	+	8.07e-06	CTTAACATTAAAATTAAAGTCTAAAATTT
	MA1354.1	AT4G12670	GhDIR4	1675	1703	-	9.27e-06	TAAAACATTGAATTTTAAAATTACAATTT
	MA1354.1	AT4G12670	GhDIR53	1957	1985	+	9.2e-06	CTTTACCCTAAACCTTGCATCCTTACTTG
	MA1354.1	AT4G12670	GhDIR70	1177	1205	+	7.43e-06	CTAAACTTTAAATCATTCTAATTACATCC
	MA1354.1	AT4G12670	GhDIR64	89	117	-	1.93e-06	TATAACTCGAAATCAAAACCATTCAAATC
	MA1354.1	AT4G12670	GhDIR93	176	204	+	4.77e-06	CTAAACCAAAAATTCTAAAAATTTTATGG
	MA1354.1	AT4G12670	GhDIR30N	1617	1645	-	1.66e-06	TTAAACTCTAAACCATCACCAAAAAAGCT
	MA1354.1	AT4G12670	GhDIR75	67	95	+	2.35e-07	ATAAACTTAAAAATGTAAACACTAAACCT
	MA1354.1	AT4G12670	GhDIR75	74	102	+	5.6e-07	TAAAAATGTAAACACTAAACCTTAAACCT
	MA1354.1	AT4G12670	GhDIR75	81	109	+	2.54e-09	GTAAACACTAAACCTTAAACCTAAATCTC
	MA1354.1	AT4G12670	GhDIR75	88	116	+	2.16e-06	CTAAACCTTAAACCTAAATCTCACCCATC
	MA1354.1	AT4G12670	GhDIR66	37	65	+	6.14e-06	CCAATACCGTAACCCGACCCCTAAATCCC
	MA1354.1	AT4G12670	GhDIR66	69	97	+	7.67e-10	CTAAACTCTAAATCCCTAACTCTTAACCC
	MA1354.1	AT4G12670	GhDIR66	77	105	+	1.87e-06	TAAATCCCTAACTCTTAACCCCTAATGTC
	MA1354.1	AT4G12670	GhDIR66	84	112	+	2.5e-06	CTAACTCTTAACCCCTAATGTCTAACCCT
	MA1354.1	AT4G12670	GhDIR66	90	118	+	7.49e-06	CTTAACCCCTAATGTCTAACCCTAACCCT
	MA1354.1	AT4G12670	GhDIR66	110	138	+	1.61e-09	CCTAACCCTAACCCCTAAACATTAAATCT
	MA1354.1	AT4G12670	GhDIR66	116	144	+	3.64e-06	CCTAACCCCTAAACATTAAATCTCAGCCC
	MA1354.1	AT4G12670	GhDIR66	124	152	+	1.31e-07	CTAAACATTAAATCTCAGCCCTTAAACCA
	MA1354.1	AT4G12670	GhDIR66	138	166	+	1.16e-08	TCAGCCCTTAAACCATAATCCCTAAATCC
	MA1354.1	AT4G12670	GhDIR66	145	173	+	5.93e-06	TTAAACCATAATCCCTAAATCCATATATA
	MA1354.1	AT4G12670	GhDIR66	251	279	+	3.59e-07	ATATACCCTAAACCTAAAGCCCTAAATTA
	MA1354.1	AT4G12670	GhDIR66	258	286	+	6.94e-06	CTAAACCTAAAGCCCTAAATTAACTATAG
	MA1354.1	AT4G12670	GhDIR25	145	173	+	4.1e-06	TAAAATAATAAATTTAAAACTCTAAAACT
	MA1354.1	AT4G12670	GhDIR25	152	180	+	6.22e-06	ATAAATTTAAAACTCTAAAACTTAAACGT
	MA1394.1	MYB73	GhDIR26	348	358	+	7.97e-06	TAACGGTATTA
	MA1394.1	MYB73	GhDIR41N	1075	1085	+	5.05e-06	TAACGGTAAAA
	MA1394.1	MYB73	GhDIR3	1205	1215	-	5.65e-06	TAACCGTCATA
	MA1394.1	MYB73	GhDIR60	661	671	-	5.65e-06	TAACCGTCATA
	MA1394.1	MYB73	GhDIR46	976	986	-	7.23e-06	TAACTGTAAAA
	MA1394.1	MYB73	GhDIR58	903	913	+	2.52e-06	TAACCGTAACA
	MA1394.1	MYB73	GhDIR58	1470	1480	+	6.41e-06	TAACTGTAATA
	MA1394.1	MYB73	GhDIR101	916	926	+	8.34e-06	TAACGGTATAA
	MA1394.1	MYB73	GhDIR31	1045	1055	+	5.65e-06	TAACCGTCATA
	MA1394.1	MYB73	GhDIR27	1017	1027	-	3.94e-06	TAACCGAAATA
	MA1394.1	MYB73	GhDIR39	1443	1453	+	8.34e-06	TAACGGTATAA
	MA1394.2	MYB73	GhDIR49	707	718	+	8.34e-08	TTAACGGTCAAA
	MA1394.2	MYB73	GhDIR39	1168	1179	+	6.31e-06	TTAACGGTTAAA
	MA1187.1	LCL1	GhDIR90	1099	1108	-	7.28e-06	AGATATTTTA
	MA1187.1	LCL1	GhDIR104	1111	1120	-	7.28e-06	AGATATTTTA
	MA1187.1	LCL1	GhDIR49	1513	1522	+	9.28e-06	AGATATTTAT
	MA1187.1	LCL1	GhDIR39	1071	1080	-	7.28e-06	AGATATTTTA
	MA1187.1	LCL1	GhDIR43	1639	1648	+	3.64e-06	AGATATTTTC
	MA1037.1	MYB24	GhDIR91	302	310	-	4.03e-06	GAGTTAGGT
	MA1037.1	MYB24	GhDIR97C	485	493	-	8.94e-06	AAGTTAGGT
	MA1037.1	MYB24	GhDIR71	1625	1633	-	8.94e-06	AAGTTAGGT
	MA1037.1	MYB24	GhDIR24	441	449	-	4.03e-06	GAGTTAGGT
	MA1037.1	MYB24	GhDIR19	447	455	+	4.03e-06	GAGTTAGGT
	MA1037.1	MYB24	GhDIR5	52	60	+	8.94e-06	AAGTTAGGT
	MA1037.1	MYB24	GhDIR49	356	364	+	4.03e-06	GAGTTAGGT
	MA1398.1	KUA1	GhDIR55	546	560	+	3.48e-06	TATAGCTTATCCAAA
	MA1398.1	KUA1	GhDIR35	1412	1426	-	5.55e-06	ATATGCTTATCCACT
	MA1398.1	KUA1	GhDIR89	1576	1590	+	3.06e-06	TTATTATTATCCAAT
	MA1398.1	KUA1	GhDIR77	1426	1440	+	6.02e-06	AAAAATTTATCCATA
	MA1398.1	KUA1	GhDIR12	1830	1844	-	2.03e-06	ACTACTTTATCCATT
	MA1398.1	KUA1	GhDIR48	142	156	-	6.02e-06	CATATTTTATCCAAA
	MA1398.1	KUA1	GhDIR107	1277	1291	+	1.87e-06	AAAATTTTATCCATT
	MA1398.1	KUA1	GhDIR68	1831	1845	-	6.12e-06	ACCACTTTATCCATT
	MA1398.1	KUA1	GhDIR51	1370	1384	-	6.63e-06	AAAAATTTATCCAAA
	MA1398.1	KUA1	GhDIR105	845	859	+	1.7e-06	ATTTTCTTATCCACT
	MA1398.1	KUA1	GhDIR22	972	986	-	8.24e-06	CCATCCTTATCCTAA
	MA1398.2	KUA1	GhDIR55	549	559	+	8.71e-06	AGCTTATCCAA
	MA1398.2	KUA1	GhDIR55	721	731	+	7.49e-06	TTCTTATCCAC
	MA1398.2	KUA1	GhDIR106	1128	1138	+	4.6e-06	AACTTATCCAT
	MA1398.2	KUA1	GhDIR56	970	980	+	4.6e-06	AACTTATCCAT
	MA1398.2	KUA1	GhDIR105	848	858	+	7.49e-06	TTCTTATCCAC
	MA1183.1	RVE6	GhDIR3	638	648	+	9.73e-06	AGATATTTACT
	MA1183.1	RVE6	GhDIR90	1098	1108	-	3.82e-06	AGATATTTTAT
	MA1183.1	RVE6	GhDIR104	1110	1120	-	7.83e-06	AGATATTTTAA
	MA1183.1	RVE6	GhDIR49	1513	1523	+	6.91e-06	AGATATTTATG
	MA1183.1	RVE6	GhDIR39	1070	1080	-	3.82e-06	AGATATTTTAT
	MA1183.1	RVE6	GhDIR43	1639	1649	+	2.45e-06	AGATATTTTCT
	MA1352.1	TRP1	GhDIR28	261	281	+	1.07e-06	AATTTAAAATCTAAACACTAA
	MA1352.1	TRP1	GhDIR28	268	288	+	8.06e-08	AATCTAAACACTAAACCTTAC
	MA1352.1	TRP1	GhDIR28	1114	1134	-	2.23e-07	AACAAAAACCCGAAATCATAA
	MA1352.1	TRP1	GhDIR10	501	521	+	6.16e-06	AATCTAAACCTTAAACCTCTT
	MA1352.1	TRP1	GhDIR10	531	551	+	1.05e-09	CCCATAAACACTAAACCCTAA
	MA1352.1	TRP1	GhDIR10	538	558	+	1.16e-10	ACACTAAACCCTAAACCCTTA
	MA1352.1	TRP1	GhDIR10	545	565	+	2.24e-10	ACCCTAAACCCTTAACCCTTA
	MA1352.1	TRP1	GhDIR10	552	572	+	6.9e-09	ACCCTTAACCCTTAACCCTTA
	MA1352.1	TRP1	GhDIR10	559	579	+	5.45e-09	ACCCTTAACCCTTAACCCCAA
	MA1352.1	TRP1	GhDIR10	566	586	+	6.99e-06	ACCCTTAACCCCAAAACCCTT
	MA1352.1	TRP1	GhDIR10	567	587	+	3.64e-06	CCCTTAACCCCAAAACCCTTA
	MA1352.1	TRP1	GhDIR10	602	622	+	3.58e-07	ACCCTAACCCCTAACCCCTAA
	MA1352.1	TRP1	GhDIR10	609	629	+	4.42e-07	CCCCTAACCCCTAAATCATAA
	MA1352.1	TRP1	GhDIR10	616	636	+	7.09e-06	CCCCTAAATCATAATCCTTAA
	MA1352.1	TRP1	GhDIR10	623	643	+	8.7e-06	ATCATAATCCTTAAACCCATA
	MA1352.1	TRP1	GhDIR10	674	694	+	2.98e-09	CTCCTAAACCTTAAACCCTAA
	MA1352.1	TRP1	GhDIR10	681	701	+	6.94e-09	ACCTTAAACCCTAAACTATAT
	MA1352.1	TRP1	GhDIR10	688	708	+	2.54e-06	ACCCTAAACTATATATCTTAA
	MA1352.1	TRP1	GhDIR10	695	715	+	9.48e-06	ACTATATATCTTAAACCATAG
	MA1352.1	TRP1	GhDIR10	720	740	+	9.1e-08	CTCATAAACCTTAAATCCTAA
	MA1352.1	TRP1	GhDIR10	727	747	+	2.24e-07	ACCTTAAATCCTAAACCATCT
	MA1352.1	TRP1	GhDIR10	744	764	+	1.65e-08	ATCTTAAACCATAAACCTTAA
	MA1352.1	TRP1	GhDIR10	751	771	+	1.83e-08	ACCATAAACCTTAAACTATAA
	MA1352.1	TRP1	GhDIR10	866	886	-	3.47e-06	TCTATAACCCCTAAACAATAA
	MA1352.1	TRP1	GhDIR10	880	900	-	2.79e-06	ATCAAAAACACTAATCTATAA
	MA1352.1	TRP1	GhDIR10	905	925	-	7.18e-06	CATATAACCCCTAAACCCCAA
	MA1352.1	TRP1	GhDIR12	1387	1407	+	4.97e-06	ACACAGAACAGTAAACCTCAA
	MA1352.1	TRP1	GhDIR76	933	953	-	1.99e-07	AACAAAAACCCAAAATCATAA
	MA1352.1	TRP1	GhDIR53	1954	1974	+	5.51e-06	TTCCTTTACCCTAAACCTTGC
	MA1352.1	TRP1	GhDIR53	1961	1981	+	5.48e-07	ACCCTAAACCTTGCATCCTTA
	MA1352.1	TRP1	GhDIR49	1002	1022	-	6.41e-06	GATTTAAAAACTAAATCATAA
	MA1352.1	TRP1	GhDIR27	932	952	-	2.71e-07	AGCAAAAACCCGAAATCATAA
	MA1352.1	TRP1	GhDIR93	173	193	+	7.87e-06	TTGCTAAACCAAAAATTCTAA
	MA1352.1	TRP1	GhDIR30N	1628	1648	-	5.23e-07	GCTTTAAACTCTAAACCATCA
	MA1352.1	TRP1	GhDIR75	71	91	+	5.32e-06	ACTTAAAAATGTAAACACTAA
	MA1352.1	TRP1	GhDIR75	78	98	+	6.73e-08	AATGTAAACACTAAACCTTAA
	MA1352.1	TRP1	GhDIR75	85	105	+	2.31e-08	ACACTAAACCTTAAACCTAAA
	MA1352.1	TRP1	GhDIR75	91	111	+	8.22e-06	AACCTTAAACCTAAATCTCAC
	MA1352.1	TRP1	GhDIR75	916	936	-	9.43e-07	AAAAAAAACCCAAAATCATAA
	MA1352.1	TRP1	GhDIR103	751	771	-	5.48e-06	ACATTAAACCCAAATTCATAT
	MA1352.1	TRP1	GhDIR66	66	86	+	2.19e-06	TAGCTAAACTCTAAATCCCTA
	MA1352.1	TRP1	GhDIR66	114	134	+	1.29e-07	ACCCTAACCCCTAAACATTAA
	MA1352.1	TRP1	GhDIR66	121	141	+	4.38e-06	CCCCTAAACATTAAATCTCAG
	MA1352.1	TRP1	GhDIR66	142	162	+	1.63e-07	CCCTTAAACCATAATCCCTAA
	MA1352.1	TRP1	GhDIR66	149	169	+	1.52e-06	ACCATAATCCCTAAATCCATA
	MA1352.1	TRP1	GhDIR66	248	268	+	1.51e-06	TATATATACCCTAAACCTAAA
	MA1352.1	TRP1	GhDIR66	255	275	+	3.15e-07	ACCCTAAACCTAAAGCCCTAA
	MA1352.1	TRP1	GhDIR25	156	176	+	2.19e-06	ATTTAAAACTCTAAAACTTAA
	MA1352.1	TRP1	GhDIR43	1848	1868	+	9.36e-06	AATATAAACATTAGACCATAG
	MA1293.1	MYB57	GhDIR35	1224	1237	-	7.17e-06	ATTACCTAATTATT
	MA1293.1	MYB57	GhDIR97C	482	495	+	2.53e-06	TTCACCTAACTTTT
	MA1293.1	MYB57	GhDIR71	1622	1635	+	5.61e-06	CTGACCTAACTTAT
	MA1293.1	MYB57	GhDIR95	1565	1578	+	7.75e-07	TTTACCTAACTACT
	MA1293.1	MYB57	GhDIR47	1370	1383	-	4.89e-06	TTTACCTAATTAAT
	MA1317.1	WRKY50	GhDIR57	1778	1790	-	5.83e-06	ATTTGACTTTGTT
	MA1317.1	WRKY50	GhDIR41N	1194	1206	+	3.01e-06	GCTTGACTTTTTT
	MA1317.1	WRKY50	GhDIR34	526	538	-	5.59e-06	TTTTGACTTTGTA
	MA1317.1	WRKY50	GhDIR33C	1524	1536	+	3.48e-06	ATTTGACTTTTCA
	MA1317.1	WRKY50	GhDIR33C	1560	1572	+	3.48e-06	ATTTGACTTTTCA
	MA1317.1	WRKY50	GhDIR86	366	378	+	2.73e-06	CTTTGACTTTCTA
	MA1317.1	WRKY50	GhDIR86	1404	1416	-	6.82e-06	TCTTGACTTTTAA
	MA1317.1	WRKY50	GhDIR37	1841	1853	-	3.99e-07	AGTTGACTTTTTT
	MA1317.1	WRKY50	GhDIR102C	811	823	+	1.84e-06	TCTTGACTTTTTT
	MA1317.1	WRKY50	GhDIR102C	886	898	-	2.67e-06	CTTTGACTTTATT
	MA1317.1	WRKY50	GhDIR77	1574	1586	+	5.95e-06	GGTTGACTTTATT
	MA1317.1	WRKY50	GhDIR74C	1868	1880	-	3.37e-06	GTTTGACTTTTCA
	MA1317.1	WRKY50	GhDIR97C	205	217	+	6.92e-06	CTTTGACCTTTTT
	MA1317.1	WRKY50	GhDIR29	1589	1601	+	3.43e-07	GGTTGACTTTTTT
	MA1317.1	WRKY50	GhDIR100	1470	1482	+	6.21e-06	CGTTGACTTTAGT
	MA1317.1	WRKY50	GhDIR107	1847	1859	-	5.83e-06	ATTTGACTTTGTT
	MA1317.1	WRKY50	GhDIR31	1677	1689	-	6.36e-06	CTTTGACTTTAAT
	MA1317.1	WRKY50	GhDIR78N	1730	1742	-	6.46e-06	TTTTGACTATTTT
	MA1317.1	WRKY50	GhDIR78N	1774	1786	-	6.46e-06	TTTTGACTATTTT
	MA1317.1	WRKY50	GhDIR51	917	929	-	2.67e-06	CTTTGACTTTATT
	MA1317.1	WRKY50	GhDIR30N	1775	1787	-	6.46e-06	TTTTGACTATTTT
	MA1317.1	WRKY50	GhDIR32	110	122	+	9.42e-06	TTTTGACTTCTTT
	MA1317.1	WRKY50	GhDIR105	542	554	+	8.72e-06	AATTGACTTTTGT
	MA1317.1	WRKY50	GhDIR7	165	177	+	8.45e-07	TGTTGACTTTTAT
	MA1317.1	WRKY50	GhDIR9	1036	1048	+	7.45e-06	TATTGACTTTTAC
	MA1317.1	WRKY50	GhDIR82	1	13	-	2.73e-06	GGTTGACTTTTCC
	MA1317.1	WRKY50	GhDIR52	113	125	-	5.08e-08	CTTTGACTTTTTT
SA	MA1185.1	LHY1	GhDIR90	1099	1108	-	7.28e-06	AGATATTTTA
	MA1185.1	LHY1	GhDIR104	1111	1120	-	7.28e-06	AGATATTTTA
	MA1185.1	LHY1	GhDIR49	1513	1522	+	9.28e-06	AGATATTTAT
	MA1185.1	LHY1	GhDIR39	1071	1080	-	7.28e-06	AGATATTTTA
	MA1185.1	LHY1	GhDIR43	1639	1648	+	3.64e-06	AGATATTTTC
	MA1248.1	DREB26	GhDIR53	1562	1581	+	1.29e-06	CACCCGTAAACTCCACCGTC
	MA1248.1	DREB26	GhDIR104	1634	1653	+	2.11e-06	TTTACGTCAACTCCACCGTC
	MA1248.1	DREB26	GhDIR32	1547	1566	-	4.99e-06	CTAAAGCCATCAGCACCGCC
	MA1038.1	MYB3	GhDIR23	1346	1356	+	8.18e-06	GGGTAGGTATG
	MA1221.1	RAP26	GhDIR5	837	851	-	6.9e-06	GTGCGGCGGTGGTTG
	MA1186.1	At1g49010	GhDIR26	550	564	+	9.3e-06	AATATCCTTATCTCT
	MA1186.1	At1g49010	GhDIR55	717	731	+	8.17e-06	TACTTTCTTATCCAC
	MA1186.1	At1g49010	GhDIR86	1491	1505	+	7.5e-06	ATTAATCTCATCCTC
	MA1186.1	At1g49010	GhDIR62	1037	1051	-	5.25e-07	CTTATCCTTATCTTT
	MA1186.1	At1g49010	GhDIR62	1043	1057	-	3.08e-06	ATTTTTCTTATCCTT
	MA1186.1	At1g49010	GhDIR80	1817	1831	+	8.17e-06	CCATTCCTTATCTTC
	MA1186.1	At1g49010	GhDIR39	1299	1313	-	4.62e-06	AGTAATCTTATCTTA
	MA1186.1	At1g49010	GhDIR105	844	858	+	3.15e-06	TATTTTCTTATCCAC
	MA1186.1	At1g49010	GhDIR22	973	987	-	6.97e-06	GCCATCCTTATCCTA
	MA1294.1	MYB62	GhDIR1	516	530	+	6.59e-06	AATTGAGTTAGGCAT
	MA1294.1	MYB62	GhDIR35	1222	1236	+	8.3e-07	AAAATAATTAGGTAA
	MA1294.1	MYB62	GhDIR14	298	312	+	5.47e-06	AAGTAAATTAGGTAA
	MA1294.1	MYB62	GhDIR97C	483	497	-	1.23e-06	TAAAAAGTTAGGTGA
	MA1294.1	MYB62	GhDIR67	412	426	+	3.7e-06	AAGTAAATTAGGTAG
	MA1294.1	MYB62	GhDIR46	946	960	+	5.96e-06	AGAGGAGTTAGGCAG
	MA1294.1	MYB62	GhDIR95	1566	1580	-	8.79e-06	TTAGTAGTTAGGTAA
	MA1294.1	MYB62	GhDIR5	48	62	+	2.62e-06	TTAAAAGTTAGGTTA
	MA1294.1	MYB62	GhDIR47	1368	1382	+	8.66e-06	GAATTAATTAGGTAA
	MA1397.1	At1g74840	GhDIR12	1830	1840	+	2.32e-06	AATGGATAAAG
	MA1397.1	At1g74840	GhDIR107	1281	1291	-	5.49e-06	AATGGATAAAA
	MA1397.1	At1g74840	GhDIR68	1831	1841	+	2.32e-06	AATGGATAAAG
	MA1397.1	At1g74840	GhDIR105	849	859	-	6.62e-06	AGTGGATAAGA
	MA1085.2	WRKY40	GhDIR57	1781	1790	+	5.98e-06	AAAGTCAAAT
	MA1085.2	WRKY40	GhDIR88	742	751	-	8.97e-06	TAAGTCAAAA
	MA1085.2	WRKY40	GhDIR88	1734	1743	-	8.97e-06	TAAGTCAAAA
	MA1085.2	WRKY40	GhDIR35	413	422	-	8.97e-06	TAAGTCAAAA
	MA1085.2	WRKY40	GhDIR87	757	766	-	8.97e-06	TAAGTCAAAA
	MA1085.2	WRKY40	GhDIR87	1740	1749	-	8.97e-06	TAAGTCAAAA
	MA1085.2	WRKY40	GhDIR34	529	538	+	1.64e-06	AAAGTCAAAA
	MA1085.2	WRKY40	GhDIR33C	1524	1533	-	5.98e-06	AAAGTCAAAT
	MA1085.2	WRKY40	GhDIR33C	1560	1569	-	5.98e-06	AAAGTCAAAT
	MA1085.2	WRKY40	GhDIR86	366	375	-	2.99e-06	AAAGTCAAAG
	MA1085.2	WRKY40	GhDIR102C	889	898	+	2.99e-06	AAAGTCAAAG
	MA1085.2	WRKY40	GhDIR74C	1871	1880	+	7.32e-06	AAAGTCAAAC
	MA1085.2	WRKY40	GhDIR107	1850	1859	+	5.98e-06	AAAGTCAAAT
	MA1085.2	WRKY40	GhDIR31	1680	1689	+	2.99e-06	AAAGTCAAAG
	MA1085.2	WRKY40	GhDIR51	920	929	+	2.99e-06	AAAGTCAAAG
	MA1085.2	WRKY40	GhDIR7	165	174	-	5.98e-06	AAAGTCAACA
	MA1085.2	WRKY40	GhDIR52	116	125	+	2.99e-06	AAAGTCAAAG
	MA0589.1	ZAP1	GhDIR14	991	1001	+	5.91e-06	TTGACCGAGGA
	MA0589.1	ZAP1	GhDIR92N	192	202	-	9.54e-06	TTGACCGATTC
	MA1296.1	WRKY46	GhDIR86	366	376	+	4.36e-06	CTTTGACTTTC
	MA1296.1	WRKY46	GhDIR37	1843	1853	-	7.75e-06	AGTTGACTTTT
	MA1296.1	WRKY46	GhDIR73	367	377	+	8.77e-06	CTTTGGCTTTT
	MA1296.1	WRKY46	GhDIR100	1470	1480	+	5.11e-06	CGTTGACTTTA
	MA1296.1	WRKY46	GhDIR52	115	125	-	2.14e-06	CTTTGACTTTT
	MA1296.1	WRKY46	GhDIR22	161	171	+	8.77e-06	CTTTGGCTTTT
[truncated: 1,613 more rows]
