# Supplementary material for: Evolution, expression and functional analysis of cultivated allotetraploid cotton DIR genes
Source: BMC Plant Biol. 2021 Feb 10;21:89. doi: 10.1186/s12870-021-02859-0 (PMC7876823; doi:10.1186/s12870-021-02859-0)
Supplement: Supplementary file 8 — Additional file 8: Table S1. Characteristics of 107 GbDIR proteins. Table S2. Characteristics of 107 GhDIR proteins. Table S3. List of DIR genes used in the phylogenetic tree. Table S4. Ka, Ks and Ka/Ks values calculated for homologous DIR gene pairs in Gossypium barbadense. Table S5. Ka, Ks and Ka/Ks values calculated for homologous DIR gene pairs in Gossypium hirsutum. Table S6. List of DIRs with biochemical and/or physiological functions in literatures. Table S7. List of DIR genes identified in Gossypium arboreum, Gossypium raimondii, Glycine max, Theobroma cacao and Vitis vinifera. Table S8. JASPAR matrices used to identify potential TFBS. Table S9. List of motif occurrences in Gossypium barbadense. Table S10. List of motif occurrences in Gossypium hirsutum. Table S11. FPKM values of DIR genes in response to Verticillium dahliae and water in Gossypium hirsutum cultivar ND601. Table S12. FPKM values of DIR genes in response to Verticillium dahliae and water in six Gossypium hirsutum cultivars. Table S13. RPKM values of DIR genes during cotton fiber development in Gossypium barbadense. Table S14. RPKM values of DIR genes during cotton fiber development in Gossypium hirsutum [file 12870_2021_2859_MOESM8_ESM.zip › Additional file 8/Table S11.xlsx]

## Sheet: Sheet1
Supplementary Table 11. FPKM values of DIR genes in response to Verticillium dahliae and water in Gossypium hirsutum cultivar ND601.
Name	Gene ID	CK_2h			CK_6h			CK_12h			CK_24h			CK_48h			Vd_2h			Vd_6h			Vd_12h			Vd_24h			Vd_48h
		R1	R2		R1	R2		R1	R2		R1	R2		R1	R2		R1	R2		R1	R2		R1	R2		R1	R2		R1	R2
GhDIR1	GH_A01G0033	0.714587	0.841564		0.49622	0.694189		0.877338	0.925832		0.7962	0.711088		0.675389	0.629394		0.687307	0.349752		0.316818	0.549119		1.10439	0.543636		0.311064	0.115615		0.162803	0.269608
GhDIR2	GH_A01G0414	10.445	15.0479		10.742	26.5448		13.0211	9.92289		10.7732	15.9053		23.3722	31.8587		7.63394	1.33622		1.42481	2.00988		3.93267	3.19089		1.93857	2.03352		0.535663	1.97328
GhDIR3	GH_A01G0465	477.502	405.409		615.331	945.952		730.886	713.311		537.55	486.171		303.454	357.773		174.185	212.954		72.656	58.9004		524.586	113.606		108.852	103.393		44.7346	76.8406
GhDIR4	GH_A01G0466	98.2089	84.9618		44.098	75.0249		52.2864	43.4864		40.2354	35.2662		35.604	35.0168		25.3674	24.3832		14.103	19.2323		47.7683	20.1241		16.2449	17.7851		18.9169	17.5747
GhDIR5	GH_A01G0468	5.18099	5.84826		3.27686	9.26078		2.57092	0.742711		0.546366	0.250251		0.12235	0.384763		6.39632	11.2768		2.51664	1.9122		12.405	5.60394		1.56409	0.484191		0	0
GhDIR6	GH_A01G1770	0	0		0	0		0	0		0	0.126341		0	0		0	0.367233		0	0.214552		0.171626	0		0	0		0	0
GhDIR7	GH_A01G1771	0	0.126922		0	0		0	0		0.139327	0		0	0.130653		0	0		0.197451	0.433357		0	0		0	0		0	0
GhDIR8	GH_A01G1772	0	0		0	0		0.220818	0		0.128993	0.354889		0.231566	0.243117		0	0.172141		0.182855	0		0.160425	0		0.134679	0		0	0
GhDIR9	GH_A01G1774	0.292681	0.13797		0.116282	0		0.647334	0		0.302922	0		0	0		0.574831	0.40166		0.429158	0		0.188551	0.35315		0.156762	0		0	0
GhDIR10	GH_A02G1092	0.245329	0.228665		0.390825	0.458931		0.322329	0.878447		0	0.230308		0	0.355398		0	0.670601		0	0.390751		0	0		0	0.148664		0.3134	0
GhDIR11	GH_A02G1159	0.541369	0.634611		0.430656	0.304479		0.476724	1.29833		0.278654	0.637902		0.498828	0.261307		0	0.185382		0.789803	0.216679		5.20065	4.07887		0.434651	0.493586		0	0
GhDIR12	GH_A02G1160	78.2462	74.7831		54.0154	60.8423		70.2328	67.6928		50.1291	94.9702		75.245	48.8649		52.2078	48.9269		41.2342	77.3378		75.2795	56.84		54.8854	40.8335		14.2869	13.8262
GhDIR13	GH_A03G0486	1.05535	1.26123		0.324713	0.422236		0.419367	0		0.895732	0.526411		0.518363	0.314068		0.412898	0.330513		0.462294	0.127174		0	0.389733		0.173256	0.0974251		0	0
GhDIR14	GH_A03G2271	2.2794	1.88496		1.38678	1.70895		2.83222	1.17852		2.06919	1.64243		2.09979	0.906099		1.22207	0.918083		0.977501	0.858208		1.54463	1.13134		2.00934	0.814739		0.85856	0.236706
GhDIR15	GH_A04G0071	1887.79	1612.98		1051.02	2068.7		913.375	789.813		955.467	986.172		572.748	609.134		1448.78	1831.37		1312.3	1185.83		2021.18	1302.97		901.857	911.877		761.338	988.495
GhDIR16	GH_A04G0072	1.62626	1.25539		0	0.222212		0	0.118733		0.306256	0.279871		0	0		0.581129	8.92954		0	0		0.762558	0.713638		0.158385	0.360535		0.189905	0.263266
GhDIR17C	GH_A04G0073	NA	NA		NA	NA		NA	NA		NA	NA		NA	NA		NA	NA		NA	NA		NA	NA		NA	NA		NA	NA
GhDIR18	GH_A04G0074	26.4144	24.8168		4.19582	10.2145		1.60556	1.09223		1.2526	0.572052		0.697451	0.291271		15.4479	33.3766		4.65766	2.43195		9.16307	3.6439		1.61734	1.1051		0.776065	2.42378
GhDIR19	GH_A04G0075	48.5496	36.3862		20.6938	31.4894		18.776	16.0741		12.5474	13.6458		9.94062	11.2713		14.0762	22.8902		3.28479	5.02487		13.3503	6.05181		5.13091	5.10708		3.95865	5.64963
GhDIR20	GH_A04G0076	47.3951	52.2008		37.8822	45.9654		52.3145	43.5679		42.7449	52.7718		41.1496	33.9331		22.1816	37.7301		17.2999	14.8349		28.8539	21.8634		25.8775	39.0467		17.6555	25.8537
GhDIR21C	GH_A04G0077	0	0		0	0		0	0		0	0		0	0		0	0		0.761518	0		0	0		0	0		0	0
GhDIR22	GH_A04G0078	1004.96	831.646		417.783	629.215		324.457	207.281		163.62	175.906		97.0852	84.9055		246.374	377.094		128.862	52.7734		230.636	185.475		133.592	124.507		79.5466	118.496
GhDIR23	GH_A04G0079	91.9222	84.434		23.7363	52.0941		45.2233	27.5485		10.3339	8.72379		9.06686	6.99051		21.3894	36.6936		4.87946	0.972782		15.0118	5.28366		1.94081	2.21019		0	0.538619
GhDIR24	GH_A04G0080	215.089	179.993		143.497	309.841		194.54	138.956		82.828	74.9388		55.5171	64.2253		65.1583	60.7413		24.8409	11.6734		76.4239	20.2237		19.7316	23.207		4.65639	15.6199
GhDIR25	GH_A04G1401	0	0		0	0		0	0.0926584		0	0		0	0		0	0.159337		0.168815	0		0	0		0	0		0	0
GhDIR26	GH_A04G1402	0.122664	0		0.293119	0.642504		0.537215	0.976052		0.376507	0.230308		0.676543	0.355398		0.15889	0		0.355845	0.586126		0	0.147718		0.131213	0.297329		0.1567	0.215014
GhDIR27	GH_A04G1470	4.55182	2.84933		3.0715	2.06965		6.20141	4.74597		2.13262	5.20535		2.03452	1.99716		0.899554	0.756067		2.01471	1.76849		3.53839	3.15998		1.62449	1.67784		0.883965	0.732281
GhDIR28	GH_A04G1499	0.278535	0.130851		0.553709	0.209014		1.59693	0.780452		0.430928	0.131449		0.513675	0.806549		0.363521	0		0.610631	0.22332		0.536273	0.167941		0	0.16946		0.178554	0
GhDIR29	GH_A04G1500	0	0		0	0		0	0		0	0		0	0		0	0		0	0		0	0		0	0		0	0
GhDIR30N	GH_A05G1971	0	0		0	0		0	0		0	0		0	0		0	0		0	0		0	0		0	0		0	0
GhDIR31	GH_A05G2936	0.278535	0.523406		0.110742	0.522535		1.10557	0.445973		0.143643	1.31449		1.15577	0.134425		0.363521	0.190888		0.610631	0		1.2513	0.839707		0.149121	0		0	0.49332
GhDIR32	GH_A05G2938	0	0.0310025		0.0281384	0		0.0146576	0		0.0340232	0.0951666		0.220509	0.0169351		0	0.0938205		0	0.106775		0.084219	0.0417206		0.0185735	0.0206556		0	0
GhDIR33C	GH_A05G3044	0	0.0615781		0	0		0	0		0	0		0	0		0	0		0.191916	0		0	0.162582		0	0		0	0.114944
GhDIR34	GH_A07G0413	0	0		0	0		0	0		0	0		0	0.127088		0	0		0	0		0	0		0	0		0	0
GhDIR35	GH_A08G0156	2.31094	3.28601		2.03472	1.9109		4.1531	3.67629		2.61199	4.33745		3.57707	2.46687		1.2598	1.49584		0.705347	2.90467		2.62918	2.34333		1.82136	1.03161		1.24274	0.213061
GhDIR36	GH_A08G1196	0	0		0	0		0	0		0.181016	0.164751		0	0.166459		0	0		0	0		0	0		0	0		0	0.624643
GhDIR37	GH_A08G2528	1.61062	1.52944		2.42799	10.6761		12.7614	9.48888		17.7986	22.661		17.1503	22.5261		2.12319	0.886417		1.42669	0.521177		1.88258	3.50245		1.20882	0		0	0
GhDIR38	GH_A09G2292	0.507961	0.593054		1.5166	1.33131		1.44864	2.7326		1.5624	1.19382		1.16828	0.490502		0.824076	0.347383		1.10736	0		0.161935	0.611925		0	0.770332		0.162379	0.669586
GhDIR39	GH_A10G0630	2.06901	3.75593		3.83938	1.44876		2.31033	3.53189		2.41697	2.08214		2.41599	1.46458		0.899554	0.567051		2.01471	0.663184		2.47688	3.15998		0	0.335568		0.176793	0
GhDIR40	GH_A10G1296	2.85604	3.17176		1.93751	4.37681		2.24038	1.49535		4.09057	4.49735		4.1093	2.09228		3.08866	1.1756		1.4821	1.3587		1.62067	1.76662		1.66289	1.87194		2.52321	2.37413
GhDIR41N	GH_A10G2322	4.72771	2.58758		0.653922	1.96229		0.864513	0.429093		2.65693	1.94312		0.83083	1.31856		5.22473	3.83126		1.55999	1.57278		2.73022	2.51172		1.35902	1.74978		1.61494	1.25032
GhDIR42	GH_A10G2323	27.2604	28.1199		12.91	21.594		11.9707	5.78802		18.1803	18.0641		13.2259	14.5075		26.8386	20.43		13.1585	10.2362		6.8151	8.9989		4.69717	3.99996		7.24816	8.40583
GhDIR43	GH_A10G2324	23.4812	23.4813		7.67147	14.1607		8.15865	3.69577		15.8771	13.8615		9.11039	9.98972		25.3214	20.1421		14.2968	16.5597		7.91677	11.3212		4.81924	4.42888		11.6141	14.9498
GhDIR44	GH_A10G2565	0	0		0	0		0	0		0	0		0	0.130653		0	0		0	0.216679		0	0		0	0		0	0
GhDIR45C	GH_A10G2566	NA	NA		NA	NA		NA	NA		NA	NA		NA	NA		NA	NA		NA	NA		NA	NA		NA	NA		NA	NA
GhDIR46	GH_A11G2125	0	0		0	0.0977345		0.114627	0.104088		0	0		0.120079	0		0	0.178516		0	0		0.16664	0.157182		0	0.158383		0	0
GhDIR47	GH_A11G3135	0	0		0	0		0	0		0	0		0	0		0	0		0.203544	0		0.178758	0.335883		0	0		0	0
GhDIR48	GH_A11G3136	0.452819	0.427875		0.11988	0.340484		0.535187	0.606796		0.313149	0.286026		0.418471	0.582542		0	0		0	0		0	0		0	0.184183		0.194016	0
GhDIR49	GH_A11G3332	0.37437	0		0	0.0934106		0.109402	0.496868		0	0.703381		1.26232	0.24102		0.647193	0		0.18118	0.795726		0.47683	0.300607		0.133503	0.151317		0	1.09514
GhDIR50	GH_A11G3336	1.12311	0.582162		0.298133	4.29689		0.547011	0.496868		0.383425	0		0	0.48204		3.55956	4.09482		3.80479	3.97863		1.74838	1.20243		1.86905	2.11844		2.07335	2.40931
GhDIR51	GH_A11G3591	1.7173	1.48632		1.66101	1.92751		1.71909	1.56168		2.13354	1.03639		1.01481	2.01392		0.15889	1.3412		0.889611	0.781501		1.5606	0.886306		0.262426	0.445993		1.0969	0.645041
GhDIR52	GH_A11G3592	6.43334	7.61461		9.95202	8.98135		17.8883	12.4087		10.8915	10.1079		10.1236	11.1116		4.48927	6.08835		3.41119	4.7313		12.7566	10.132		5.02923	4.94931		2.05507	3.47204
GhDIR53	GH_A12G2034	0.295684	0		0	0		0.392636	0.593663		0	0.699677		0	0.427983		0.774839	0		0.216931	0.713707		0	0.17841		0.31677	0		0	0
GhDIR54	GH_A12G2524	23.6061	24.9395		25.6168	29.4489		34.0228	35.1555		42.3961	41.2608		40.6422	41.9361		23.0064	6.64262		9.78949	4.71579		13.8549	10.5675		8.49963	5.027		1.36265	0.829643
GhDIR55	GH_A12G2901	11.4096	12.7642		4.32555	8.92222		5.02771	1.79082		5.94362	5.56455		3.70278	5.14915		12.2691	11.9352		5.18149	4.37493		5.05908	3.95704		1.80408	1.62411		4.06916	4.92055
GhDIR56	GH_A13G0137	0.134082	0.125664		0	0		0	0.107138		0	0.252682		0	0.258885		0	0		0.1955	0		0	0		0	0		0	0
GhDIR57	GH_A13G2413	45.5029	53.5465		35.9112	25.4684		84.1352	89.6024		40.0705	32.7145		41.8795	32.702		23.3446	20.341		15.9858	11.561		55.784	30.2167		12.8649	14.2795		8.59949	9.78354
GhDIR58	GH_D01G0032	17.1826	16.0187		9.42818	10.4128		10.5006	8.40755		10.9239	11.0811		9.98401	9.50385		7.15608	7.34479		3.7113	3.44447		7.65185	5.43636		5.11527	4.20066		2.40135	3.61275
GhDIR59	GH_D01G0405	65.9995	66.6395		40.1173	62.8908		34.1792	24.5495		33.4729	28.6582		35.4019	41.3772		8.62247	2.20913		9.44148	2.58875		13.7642	10.4179		3.60552	1.78372		0.563742	1.04138
GhDIR60	GH_D01G0456	363.732	353.805		588.915	838.287		593.549	512.791		436.217	418.336		238.26	271.299		144.406	231.883		102.65	89.5776		596.024	204.676		161.906	189.84		58.9907	92.1636
GhDIR61	GH_D01G0457	99.0365	99.597		52.6543	79.5782		54.4751	45.8042		43.6476	38.5196		27.466	25.963		40.6599	29.6756		20.1471	19.6745		59.6219	33.4293		18.9032	17.9529		9.54683	19.2834
GhDIR62	GH_D01G0458	NA	NA		NA	NA		NA	NA		NA	NA		NA	NA		NA	NA		NA	NA		NA	NA		NA	NA		NA	NA
GhDIR63	GH_D01G0459	NA	NA		NA	NA		NA	NA		NA	NA		NA	NA		NA	NA		NA	NA		NA	NA		NA	NA		NA	NA
GhDIR64	GH_D01G1884	0	0.125664		0	0		0	0		0	0		0.123517	0		0	0		0	0		0	0		0	0		0	0
GhDIR65	GH_D01G1886	0	0		0	0		0	0		0	0		0	0		0	0		0	0.216679		0	0		0	0.164529		0	0
GhDIR66	GH_D01G1891	0	0		0	0		0	0		0	0		0	0		0	0		0.446365	0		0	0		0	0		0	0
GhDIR67	GH_D02G2445	1.87715	2.13629		2.45354	3.11632		2.24217	2.24989		1.65535	1.64243		1.72924	1.29443		0.349162	1.1017		0.5865	1.71642		1.88789	0.808097		1.86581	1.14063		0.343424	0.710118
GhDIR68	GH_D03G0903	113.318	99.4204		68.1799	71.2981		80.049	101.751		54.5	109.985		105.098	56.8167		77.966	79.6653		66.5941	116.219		96.5209	73.8119		85.1718	74.8883		27.7235	28.824
GhDIR69	GH_D03G0905	5.143	7.10764		4.41422	2.13135		10.6071	2.27208		13.5147	11.0995		16.3366	8.23116		5.11334	2.96611		3.75157	1.51675		8.84111	5.54726		2.17325	3.78416		0.520119	0.956473
GhDIR70	GH_D03G0967	0.858651	0.685995		0.488532	0.73429		0.859545	0.878447		0.251005	1.38185		1.35309	1.06619		0.794449	0.670601		0	0		0.624242	1.62489		0	0.297329		0	0.215014
GhDIR71	GH_D03G1491	0.985276	1.2011		0.19703	0.427117		0.353592	0.321901		0.329579	0.304326		0.074909	0.158819		0.417776	0.222889		0	0.128672		0.204531	0.295654		0.0876204	0.0985574		0.311931	0
GhDIR72	GH_D04G1047	NA	NA		NA	NA		NA	NA		NA	NA		NA	NA		NA	NA		NA	NA		NA	NA		NA	NA		NA	NA
GhDIR73	GH_D04G1748	1.16701	2.16928		2.41836	2.966		4.38451	2.87241		3.92894	2.51493		2.78606	1.24003		1.05532	0.318674		0.506445	0.370862		0.592025	0.561873		0.873532	0.564945		0	0.407615
GhDIR74C	GH_D04G1749	0.841681	3.48055		1.3291	2.23831		4.5925	3.9786		4.49727	2.03377		2.75395	3.24279		1.70314	2.33658		3.17946	3.82281		5.05402	3.06368		3.39492	5.21093		4.93412	3.12122
GhDIR75	GH_D04G1809	6.48289	5.43963		5.04604	5.89851		7.53897	6.1808		8.67266	10.0203		8.6467	7.45605		2.69866	2.64624		2.8206	1.32637		5.30759	4.82313		2.51058	2.18119		1.59114	1.46456
GhDIR76	GH_D04G1838	1.37934	0.906605		1.97454	1.55224		1.94554	2.09706		2.70132	1.43147		3.43325	0.932006		0	0		0.805886	0.442123		0.707679	0.33263		0.886087	0.335568		0.176793	0
GhDIR77	GH_D04G1841	41.0438	38.2964		37.8335	41.4944		37.8403	36.8353		32.723	31.0817		29.2572	31.6026		40.2406	38.4456		41.1782	40.1133		43.2364	44.7095		39.8588	47.0361		42.5016	51.8962
GhDIR78N	GH_D05G2009	1.2414	0.647575		0.219393	0.517413		0.851174	0.110371		0.710874	0.390401		0.381472	0.399431		0.179911	0.567051		0	0.442123		0.707679	0.831575		0.295362	0		0.353586	0
GhDIR79	GH_D05G2959	0.696337	0.261703		0.332226	0.836056		0.982727	1.00344		0.861855	1.18304		1.28419	1.20982		0	0		0.203544	0.22332		0.357515	0.167941		0.149121	0		0	0
GhDIR80	GH_D05G3051	0.130097	0.294995		0	0.38561		0.166908	0.0506941		0.129509	0		0.11832	0.0629499		0.0821251	0.0880364		0.0919453	0		0	0		0	0		0	0
GhDIR81	GH_D05G3987	1374.15	1164.82		1341.46	2472.94		1352.28	1115.9		895.92	859.079		473.988	437.635		623.064	845.818		509.903	245.141		842.222	602.884		723.114	771.541		422.955	570.936
GhDIR82	GH_D05G3988	0.452819	0.28525		0.359641	0.113495		0	0.121359		0	0.286026		0	0.145636		0.396099	0		1.10897	0		0.389918	0.546585		2.10254	1.65764		1.74615	0.538619
GhDIR83	GH_D05G3989	243.918	235.046		297.064	466.917		377.173	294.539		260.384	260.856		145.907	134.859		191.316	205.028		357.088	312.506		464.197	576.465		655.832	703.762		592.525	731.714
GhDIR84	GH_D07G0418	0	0		0	0		0	0		0	0		0	0		0.1712	0.360369		0	0		0	0		0	0		0	0.232024
GhDIR85	GH_D08G0163	0	0		0	0		0	0		0	0		0	0		0	0		0	0		0	0		0	0		0	0
GhDIR86	GH_D08G1361	0	0		0	0		0	0.208176		0	0		0.120079	0.125942		0	0		0	0.208415		0	0		0	0.158383		0	0
GhDIR87	GH_D09G0187	0	0		0	0		0	0		0	0		0	0		0	0		0.383424	0.210421		0	0.317267		0	0		0.168484	0
GhDIR88	GH_D09G0189	0	0		0	0		0	0		0	0		0	0		0	0.180185		0	0.210421		0	1.11044		0.140881	0		0	0
GhDIR89	GH_D09G2228	1.14291	0.593054		2.62878	4.2792		1.22577	1.82173		0.911402	0.716294		1.16828	1.10363		0.32963	0.173692		0.9228	0.810478		1.45742	0.458943		0.407625	0.154066		0.324757	0.223195
GhDIR90	GH_D10G0671	2.89661	4.27399		5.92361	3.93234		2.79671	5.29783		3.41219	2.47254		3.05178	3.72802		1.97902	1.1341		0.604414	0.442123		2.6538	2.99367		1.62449	0.335568		0.176793	0.488187
GhDIR91	GH_D10G1584	6.31792	6.6607		2.56028	5.8572		2.83781	1.29144		4.96091	4.97921		3.00295	3.84979		4.19176	2.82145		0.617541	0.27174		1.08045	1.1431		1.29336	0.623979		1.20675	0.593532
GhDIR92N	GH_D10G2418	0	0		0	0		0.0791102	0		0	0		0	0		0.116873	0.124386		0	0.143921		0.114516	0.109904		0.097693	0		0	0
GhDIR93	GH_D10G2419	19.5433	23.8319		8.16425	16.89		8.13668	4.15649		10.9973	9.88242		11.6351	12.6638		24.3873	14.8828		12.8771	15.3542		4.85039	6.89916		2.66884	3.16415		3.78165	5.29567
GhDIR94	GH_D10G2420	27.9455	28.775		11.484	19.0955		10.7299	6.30985		15.8195	15.8341		11.7961	12.1785		29.043	23.5906		13.1531	13.7698		7.84545	12.2241		3.95425	7.05852		10.4454	15.7315
GhDIR95	GH_D10G2676	0	0		0	0.101493		0.119181	0		0	0		0	0		0.176322	0		0.197451	0.433357		0.520065	0.163155		0	0.164529		0	0
GhDIR96	GH_D11G2313	0.26088	0.122036		0	0		0.573137	0.208176		0.133961	0.122763		0.120079	0.125942		0	0		0	0.208415		0	0		0.27919	0.158383		0	0
GhDIR97C	GH_D11G3166	0	0		0	0		0	0		0	0		0	0		0	0		0	0		0	0		0	0		0	0.234342
GhDIR98	GH_D11G3167	2.68165	3.5186		2.88024	2.31211		1.88814	2.67845		2.75892	3.28487		1.97627	2.7183		1.22207	1.28532		0.977501	0.858208		0.343252	0.161619		0.430573	0.162948		0.171712	0.710118
GhDIR99	GH_D11G3342	0.24958	0.931459		0	0.280232		1.42223	0.596242		0.127808	0		0.229513	0.24102		0	0.68247		0.543541	1.98931		0.953661	1.65334		1.86905	2.26976		1.4354	1.09514
GhDIR100	GH_D11G3343	3.86849	2.79438		3.9751	21.2042		4.59489	4.17369		5.11233	3.86859		2.40989	1.2051		4.53035	2.21803		3.80479	1.39252		5.72197	2.85576		3.87159	5.90137		2.8708	5.4757
GhDIR101	GH_D11G3344	27.5786	29.9231		26.0369	45.0239		46.8241	30.7064		22.1108	15.8261		22.2628	14.7022		7.28092	5.97161		7.79075	6.36581		21.7753	7.06426		7.34268	9.38167		5.10364	6.35182
GhDIR102C	GH_D11G3611	2.41921	3.51543		4.14205	3.05878		3.28742	3.79923		4.28958	5.4396		5.6442	4.6614		1.08332	1.39694		0.910047	1.32692		0.803106	1.7109		0.650147	0.24908		0.524197	2.22986
GhDIR103	GH_D11G3612	6.68077	5.42253		4.63114	5.18511		5.31228	6.69674		3.41941	5.22823		4.66367	2.98698		2.88596	3.04417		3.59073	2.56279		5.82708	3.72498		2.91166	1.64977		0.948493	2.17002
GhDIR104	GH_D12G2034	0	0		0	0		0.291057	0		0	0.208187		0.102086	0		0	0.15181		0.160595	0		0	0		0	0		0	0
GhDIR105	GH_D12G2924	16.396	19.4944		6.35316	9.67621		5.6835	2.2551		7.47198	5.95642		6.09415	6.37514		21.8475	17.6732		7.47099	6.36353		5.90227	6.08776		2.70612	3.85726		7.06748	8.68332
GhDIR106	GH_D13G0138	0.402247	0.502657		0.640054	1.20632		0.472036	0.214276		0.965621	1.64243		0.988137	0.906099		0.872904	0.183617		0.1955	0		0.514878	0.484858		0	0		0	0
GhDIR107	GH_D13G2408	57.5337	56.6181		30.7876	20.2386		66.2775	68.5673		18.5732	16.5111		24.5388	15.895		16.7343	19.2798		9.96009	7.60268		51.2102	26.8294		9.35927	9.74531		6.84895	7.94848
