# Supplementary material for: Evolution, expression and functional analysis of cultivated allotetraploid cotton DIR genes
Source: BMC Plant Biol. 2021 Feb 10;21:89. doi: 10.1186/s12870-021-02859-0 (PMC7876823; doi:10.1186/s12870-021-02859-0)
Supplement: Supplementary file 8 — Additional file 8: Table S1. Characteristics of 107 GbDIR proteins. Table S2. Characteristics of 107 GhDIR proteins. Table S3. List of DIR genes used in the phylogenetic tree. Table S4. Ka, Ks and Ka/Ks values calculated for homologous DIR gene pairs in Gossypium barbadense. Table S5. Ka, Ks and Ka/Ks values calculated for homologous DIR gene pairs in Gossypium hirsutum. Table S6. List of DIRs with biochemical and/or physiological functions in literatures. Table S7. List of DIR genes identified in Gossypium arboreum, Gossypium raimondii, Glycine max, Theobroma cacao and Vitis vinifera. Table S8. JASPAR matrices used to identify potential TFBS. Table S9. List of motif occurrences in Gossypium barbadense. Table S10. List of motif occurrences in Gossypium hirsutum. Table S11. FPKM values of DIR genes in response to Verticillium dahliae and water in Gossypium hirsutum cultivar ND601. Table S12. FPKM values of DIR genes in response to Verticillium dahliae and water in six Gossypium hirsutum cultivars. Table S13. RPKM values of DIR genes during cotton fiber development in Gossypium barbadense. Table S14. RPKM values of DIR genes during cotton fiber development in Gossypium hirsutum [file 12870_2021_2859_MOESM8_ESM.zip › Additional file 8/Table S12.xlsx]

## Sheet: Sheet1
Supplementary Table 12. FPKM values of DIR genes in response to Verticillium dahliae and water in six Gossypium hirsutum cultivars.
Name	Gene ID	T1-AusSiV2			T2-Xinmian33B			T3-Nongdamian7			T4-Nongdamian8			S1-Handan333			S2-Xiangmian18
		CK_12h	Vd_12h		CK_12h	Vd_12h		CK_12h	Vd_12h		CK_12h	Vd_12h		CK_12h	Vd_12h		CK_12h	Vd_12h
GhDIR1	GH_A01G0033	2.24991	2.78514		2.37814	2.68169		1.42055	3.87841		3.59044	2.29641		1.60935	2.56061		3.78754	1.27747
GhDIR2	GH_A01G0414	6.84865	13.8652		11.2873	8.77648		8.24599	4.99875		13.2802	6.83904		10.4811	4.72632		18.4417	2.87373
GhDIR3	GH_A01G0465	570.535	763.942		518.614	459.618		688.437	599.59		1186.49	654.776		738.958	632.639		741.216	188.711
GhDIR4	GH_A01G0466	55.6003	89.9659		49.4645	38.6474		59.6085	61.3852		79.7117	55.8502		90.5695	54.7036		58.5308	15.8295
GhDIR5	GH_A01G0468	7.54504	9.0217		2.40344	10.2517		1.37041	5.13612		19.2015	6.47393		3.179	6.49837		5.08177	1.79314
GhDIR6	GH_A01G1770	0	0		0	0		0	0		0	0		0	0		0	0
GhDIR7	GH_A01G1771	0	0		0	0		0	0		0	0		0	0		0	0
GhDIR8	GH_A01G1772	0	0		0	0		0	0.392943		0	1.12453		0	0.0557291		0	0
GhDIR9	GH_A01G1774	1.09105	0.580476		0.483258	0.177698		1.44334	0.951188		0.152002	0.42981		1.18921	0.231261		1.5924	0.0721091
GhDIR10	GH_A02G1092	0.0986349	1.58416		1.31065	0.84339		1.12097	0.644931		0.649287	0.64113		1.69327	0.164641		1.13368	0.0684488
GhDIR11	GH_A02G1159	1.34007	7.6421		10.9808	5.34729		11.8454	4.23505		2.61373	9.76635		30.3539	0.994156		3.63667	1.16245
GhDIR12	GH_A02G1160	23.6687	43.4485		16.7554	25.2757		8.67926	28.7893		21.6962	28.9494		12.716	15.067		22.703	13.1258
GhDIR13	GH_A03G0486	0.453644	1.21431		0.954427	1.37918		0.859267	0.247182		0.442402	0.804191		0.648976	0.462747		1.68973	0.209874
GhDIR14	GH_A03G2271	1.97428	4.78893		1.24266	1.71775		1.90259	2.71768		2.12802	3.92969		3.64196	0.809413		1.1943	0.432655
GhDIR15	GH_A04G0071	3319.24	2867.91		2209.83	2090.8		2366.98	2693.7		3087.06	2913.94		2308.07	2873.25		2577.35	1963
GhDIR16	GH_A04G0072	4.22653	17.0949		0.875247	3.37928		4.57467	3.94793		6.1024	4.54093		12.6425	3.48165		1.33187	3.19969
GhDIR17C	GH_A04G0073	2.6239	2.37699		0	0.808506		0.895505	4.45144		0.518692	1.50859		4.15953	0.0789157		0.362261	2.75594
GhDIR18	GH_A04G0074	18.2652	28.5329		6.41806	13.9248		9.60442	15.1736		21.1964	22.2424		23.1119	15.692		9.50056	17.4912
GhDIR19	GH_A04G0075	54.3485	47.4392		56.59	31.1475		61.5266	43.8471		63.0464	37.3814		63.9559	36.3362		47.3909	22.1023
GhDIR20	GH_A04G0076	89.3274	236.404		125.41	57.2815		142.103	50.2398		99.6475	69.4829		527.761	35.7087		162.148	18.9552
GhDIR21C	GH_A04G0077	92.954	110.749		168.061	69.4528		64.9895	48.188		54.4159	0.310326		104.054	63.6025		0.111779	0
GhDIR22	GH_A04G0078	22.2625	31.4792		41.0903	14.8109		19.2789	21.9255		36.6268	22.3736		15.4079	18.225		21.0572	10.7105
GhDIR23	GH_A04G0079	47.4673	476.298		105.418	73.0418		186.831	51.3288		285.543	75.9784		429.039	35.1526		295.51	18.4158
GhDIR24	GH_A04G0080	146.455	321.615		178.452	143.742		179.329	116.887		357.659	148.414		231.119	105.149		239.074	32.4396
GhDIR25	GH_A04G1401	0.287159	0.133681		0	0.0545642		0.181307	0		4.90074	1.01811		0	0		0.0611204	0
GhDIR26	GH_A04G1402	0.345222	2.20404		0.393195	0.112452		0.124553	0.257973		1.65929	0.582846		0.423317	0.384163		0.440874	0
GhDIR27	GH_A04G1470	0.475216	8.18543		1.33309	1.62536		1.66691	1.72624		5.48404	1.37285		1.88844	0.705094		4.92252	0.14657
GhDIR28	GH_A04G1499	0.349061	0.974992		1.85531	0.663265		0.734636	0.912945		0.93613	0.756303		0.83227	0.194218		1.70881	0.16149
GhDIR29	GH_A04G1500	26.0931	30.3071		28.8357	31.6286		36.2485	33.7594		34.4675	31.5515		29.176	28.6185		28.6101	28.5779
GhDIR30N	GH_A05G1971	0.369613	1.62234		0.140325	0.963176		0.53341	0.966696		0.7724	0.99844		0.755375	0.705094		1.41607	0.512994
GhDIR31	GH_A05G2936	1.1149	119.226		1.19928	2.11846		7.37446	4.58218		36.5788	6.83904		85.9757	2.95395		10.9836	0.0736853
GhDIR32	GH_A05G2938	0.0123607	1.65724		0.0164248	0.0422768		0.0156087	0.0646572		1.44653	0.0438246		1.59148	0.02751		0.173641	0
GhDIR33C	GH_A05G3044	0	0		0	0		0	0		0	0		0	0		0	0
GhDIR34	GH_A07G0413	0	0		0	0		0	0		0	0		0	0		0	0
GhDIR35	GH_A08G0156	0.0981367	3.76907		0.586813	0.615363		1.05335	0.898344		1.0049	0.869853		4.21179	0.436826		0.877294	0.136206
GhDIR36	GH_A08G1196	0	0		0	0		0	0		0	0		0.146304	0		0	0
GhDIR37	GH_A08G2528	5.28957	10.7041		2.07993	3.07681		0.681579	12.0699		9.00103	8.48397		0.154432	2.46261		14.3375	1.04879
GhDIR38	GH_A09G2292	1.20815	3.23398		2.8763	4.76348		5.14892	2.56736		3.46099	2.61767		1.94441	1.79257		2.12148	1.25761
GhDIR39	GH_A10G0630	2.16487	9.51279		3.3678	2.10695		10.5348	3.31439		4.47992	3.80655		6.79838	1.64522		4.38307	0.659563
GhDIR40	GH_A10G1296	2.40914	6.01212		3.20123	4.90789		1.94499	4.08011		3.40861	4.1074		3.55948	2.41719		7.71683	1.26074
GhDIR41N	GH_A10G2322	7.63363	3.81974		2.82065	3.76974		2.4743	5.49845		2.03031	4.53493		1.92716	4.27007		5.36961	2.49292
GhDIR42	GH_A10G2323	47.0158	52.9436		33.0662	52.5456		21.2942	39.9502		31.9483	42.5806		18.8222	25.0991		51.6921	16.6075
GhDIR43	GH_A10G2324	41.2318	38.9271		24.2848	44.9477		13.2783	35.3652		22.6615	37.0016		13.1362	22.5458		37.3737	15.5811
GhDIR44	GH_A10G2565	0	0		0	0		0	0		0	0		0	0		0	0
GhDIR45C	GH_A10G2566	1.17974	0.969188		1.93648	1.26589		0.788684	0.272253		0	0.0820147		10.3249	0		0.443123	0.866855
GhDIR46	GH_A11G2125	0	0		0	0		0	0		0	0		0	0		0	0
GhDIR47	GH_A11G3135	0	0		0	0		0	0		0	0		0	0		0	0
GhDIR48	GH_A11G3136	0.444139	0.232605		0.442625	0.759533		0.350526	0		0.324849	0.328059		0.238267	0.0617797		0.283599	0
GhDIR49	GH_A11G3332	0.647702	81.551		1.3903	1.24966		5.09611	3.90928		26.5294	2.94412		44.5478	7.65118		7.88987	0.345754
GhDIR50	GH_A11G3336	1.69399	2.57456		1.12548	0.908843		0.62915	0.130309		1.09324	0.529941		3.27872	1.05342		1.39981	0.82981
GhDIR51	GH_A11G3591	1.1343	1.99741		0.851921	1.91168		2.30422	2.90219		1.15429	1.45711		1.97548	2.03058		3.33804	1.16363
GhDIR52	GH_A11G3592	6.79096	10.038		4.01787	8.36391		4.63196	6.80633		7.17859	7.43991		7.09128	4.68864		6.83676	1.99514
GhDIR53	GH_A12G2034	0.0552019	0.308378		0.0733516	0		0.278828	0.144377		0.161502	0.065239		0.236913	0.430001		0.140994	0.153232
GhDIR54	GH_A12G2524	27.2035	69.6034		27.9831	32.3315		29.9084	21.8391		37.0284	24.0192		48.6837	13.9672		55.9341	4.08177
GhDIR55	GH_A12G2901	33.7712	28.4399		19.5197	30.2611		10.9434	26.071		18.1916	27.511		10.174	19.5038		33.5497	11.0572
GhDIR56	GH_A13G0137	0	0.273194		0.0866435	0.594713		0	0.341078		0.763069	1.15591		0.0932812	0.43536		0.832715	0.180999
GhDIR57	GH_A13G2413	49.1881	172.911		91.4507	90.178		232.201	116.674		138.252	90.6542		186.798	65.5479		76.0687	46.4541
GhDIR58	GH_D01G0032	18.4465	25.2953		18.3404	19.0186		14.708	16.5434		17.6361	13.7214		14.6962	9.67449		27.3533	5.13078
GhDIR59	GH_D01G0405	2.6745	3.96387		0.870329	2.55133		24.6747	14.561		37.0474	11.8046		16.9442	9.59668		83.0184	4.62106
GhDIR60	GH_D01G0456	624.881	610.518		447.476	457.368		473.101	631.552		1029.42	748.786		582.596	762.094		507.478	280.012
GhDIR61	GH_D01G0457	77.8827	97.7827		59.7082	47.617		89.2794	92.1814		150	82.8081		106.735	60.7556		76.0631	25.7963
GhDIR62	GH_D01G0458	0	0.0681841		0.0648738	0		0	0.063845		0.214254	0		0	0		0.062349	0
GhDIR63	GH_D01G0459	1.13692	0.721736		0.343348	1.06052		0.717833	0.810967		1.73872	0.488598		0.147861	0.632585		0.923959	0.502079
GhDIR64	GH_D01G1884	0	0		0	0		0	0		0	0		0	0		0	0
GhDIR65	GH_D01G1886	0	0		0	0		0	0		0	0		0	0		0	0
GhDIR66	GH_D01G1891	0	0		0	0		0	0		0	0		0	0		0	0
GhDIR67	GH_D02G2445	2.02623	3.91822		0.759405	1.89545		2.09941	1.49472		1.14001	3.25427		3.27033	1.09849		0.86255	0.288436
GhDIR68	GH_D03G0903	17.674	36.3033		18.3348	22.3887		9.46235	23.7884		14.439	27.1172		13.6771	13.0542		18.7432	13.1258
GhDIR69	GH_D03G0905	7.70542	21.1328		22.3326	13.4955		48.9327	20.299		11.4351	36.1619		62.1457	4.2873		7.9864	12.6319
GhDIR70	GH_D03G0967	0.394539	1.72191		1.17958	1.23697		1.24553	0.322466		1.37072	0.291423		1.12885	0.274402		1.13368	0.205346
GhDIR71	GH_D03G1491	0.457202	0.266052		0.911286	0.347499		0.481115	0.249121		0.167202	0.945581		0.327033	0.127193		1.16776	0.15864
GhDIR72	GH_D04G1047	0.0506017	0		0	0		0	0		0	0.119605		0	0		0.0646221	0
GhDIR73	GH_D04G1748	4.11594	13.0339		3.75213	5.29272		6.10399	3.75522		45.2969	15.2151		34.9869	21.9957		37.1612	4.58337
GhDIR74C	GH_D04G1749	3.57017	3.43303		1.71095	1.66815		2.4389	2.29611		7.791	3.32011		4.85624	4.94982		3.88667	2.27448
GhDIR75	GH_D04G1809	3.43212	15.0435		4.35007	9.02978		6.26756	5.80018		11.8177	7.92512		4.90994	4.05429		10.3171	1.24584
GhDIR76	GH_D04G1838	1.90841	5.89589		4.38014	4.21963		4.45461	2.26878		6.34471	3.34893		4.63297	2.18803		7.60695	1.04344
GhDIR77	GH_D04G1841	29.6431	30.9744		30.3723	32.2106		36.3037	36.7302		31.6929	31.2774		28.3424	31.2556		27.8375	29.4957
GhDIR78N	GH_D05G2009	1.58405	2.28602		1.47341	2.04675		1.73358	1.79529		1.00412	2.4337		1.43521	1.29267		3.50645	0.659563
GhDIR79	GH_D05G2959	0.159271	58.7233		0.493821	0.786857		1.87714	1.18026		23.2986	2.57248		22.3294	1.24066		4.27142	0.368426
GhDIR80	GH_D05G3051	0.064555	0		0.17156	0.147196		0	0		0.0472165	0.152585		0.0461758	0.0359184		0.123662	0.134396
GhDIR81	GH_D05G3987	4347.78	3750.84		2674.56	2014.66		3669.73	2742.79		4310.35	2955.48		3937.12	2384.7		3362.49	1615.05
GhDIR82	GH_D05G3988	0.277587	0.15507		0.147542	0.253178		0.210316	0.217803		0.568486	0.328059		0.317689	0.185339		0	0.154107
GhDIR83	GH_D05G3989	560.328	445.687		421.474	300.379		475.703	347.225		493.4	473.618		844.78	331.968		599.036	321.404
GhDIR84	GH_D07G0418	0	0		0	0		0	0		0	0		0	0		0	0
GhDIR85	GH_D08G0163	0	0		0	0		0	0		0	0		0	0		0	0
GhDIR86	GH_D08G1361	0	0		0	0		0	0		0	0		0.219456	0		0	0
GhDIR87	GH_D09G0187	0	0		0	0		0	0		0	0		0	0		0	0
GhDIR88	GH_D09G0189	0	0		0	0		0	0		0	0		0	0		0	0
GhDIR89	GH_D09G2228	0.453056	1.8279		1.93983	1.54957		1.71631	0.724128		2.13551	1.54681		2.44851	1.23239		1.60718	0.27947
GhDIR90	GH_D10G0671	1.63686	6.26812		4.20975	2.46814		9.33467	3.59059		4.47992	2.30889		4.00349	2.05653		1.61836	1.4657
GhDIR91	GH_D10G1584	6.75348	14.5063		9.3413	14.0033		6.53318	9.29645		9.18591	9.10163		4.85897	4.74649		20.326	2.74073
GhDIR92N	GH_D10G2418	0.0819876	0		0	0		0	0		0	0		0	0		0	0
GhDIR93	GH_D10G2419	52.6015	52.8326		35.1416	60.3927		21.896	45.6624		37.7958	45.1461		17.5346	30.0482		58.7917	20.8696
GhDIR94	GH_D10G2420	43.868	56.0947		30.7397	60.7858		20.2354	46.8309		33.0606	51.7743		22.9247	29.2041		58.2167	18.8288
GhDIR95	GH_D10G2676	0	0.0729496		0	0		0	0		0	0		0	0.232504		0	0
GhDIR96	GH_D11G2313	0	0		0	0		0	0		0	0.120864		0	0		0	0
GhDIR97C	GH_D11G3166	0	0		0	0		0	0		0	0		0	0		0	0
GhDIR98	GH_D11G3167	0.571502	2.75726		0.690368	2.96164		1.77138	2.71768		1.52002	2.51746		1.04056	1.27193		2.654	0.648982
GhDIR99	GH_D11G3342	2.44134	117.108		2.913	3.01054		11.1989	5.99422		31.9956	7.53694		50.6775	9.9798		11.9621	2.00537
GhDIR100	GH_D11G3343	1.84346	1.73957		1.78752	0.965646		1.57287	0.977319		4.81027	1.29541		1.14042	0.776206		2.03609	0.414905
GhDIR101	GH_D11G3344	11.9576	48.8471		32.7713	16.9272		30.325	12.3142		58.4521	20.7855		64.9328	8.42738		40.531	4.56395
GhDIR102C	GH_D11G3611	3.92482	3.50448		3.59083	3.59437		2.51868	5.21668		9.60027	5.62697		1.38069	2.00477		6.90216	2.94692
GhDIR103	GH_D11G3612	5.25432	3.46139		5.20347	5.2557		3.94342	5.834		5.07577	6.61976		5.74394	4.19219		6.96336	3.5775
GhDIR104	GH_D12G2034	0	0		0.0617698	0.0529977		0	0		0	0		0	0		0	0
GhDIR105	GH_D12G2924	36.4138	31.5335		26.9042	40.8502		10.1092	30.8989		18.3621	30.5423		11.0635	22.6608		35.6342	13.7541
GhDIR106	GH_D13G0138	0.571502	1.59631		0.276147	1.00696		0.656065	0.611478		0.760009	0.368408		0.594606	0.231261		0.9289	0.144218
GhDIR107	GH_D13G2408	39.915	124.658		60.7337	61.6575		174.054	106.085		100.325	85.5781		173.017	54.0572		49.6909	55.7311
