# Supplementary material for: Evolution, expression and functional analysis of cultivated allotetraploid cotton DIR genes
Source: BMC Plant Biol. 2021 Feb 10;21:89. doi: 10.1186/s12870-021-02859-0 (PMC7876823; doi:10.1186/s12870-021-02859-0)
Supplement: Supplementary file 8 — Additional file 8: Table S1. Characteristics of 107 GbDIR proteins. Table S2. Characteristics of 107 GhDIR proteins. Table S3. List of DIR genes used in the phylogenetic tree. Table S4. Ka, Ks and Ka/Ks values calculated for homologous DIR gene pairs in Gossypium barbadense. Table S5. Ka, Ks and Ka/Ks values calculated for homologous DIR gene pairs in Gossypium hirsutum. Table S6. List of DIRs with biochemical and/or physiological functions in literatures. Table S7. List of DIR genes identified in Gossypium arboreum, Gossypium raimondii, Glycine max, Theobroma cacao and Vitis vinifera. Table S8. JASPAR matrices used to identify potential TFBS. Table S9. List of motif occurrences in Gossypium barbadense. Table S10. List of motif occurrences in Gossypium hirsutum. Table S11. FPKM values of DIR genes in response to Verticillium dahliae and water in Gossypium hirsutum cultivar ND601. Table S12. FPKM values of DIR genes in response to Verticillium dahliae and water in six Gossypium hirsutum cultivars. Table S13. RPKM values of DIR genes during cotton fiber development in Gossypium barbadense. Table S14. RPKM values of DIR genes during cotton fiber development in Gossypium hirsutum [file 12870_2021_2859_MOESM8_ESM.zip › Additional file 8/Table S13.xlsx]

## Sheet: Sheet1
Supplementary Table 13. RPKM values of DIR genes during cotton fiber development in Gossypium barbadense.
Name	Gene ID	Pima90-53								Hai7124
		0 DPA_ovule	5 DPA_fiber	10 DPA_fiber	15 DPA_fiber	20 DPA_fiber	25 DPA_fiber	30 DPA_fiber		0 DPA_ovule	5 DPA_fiber	10 DPA_fiber	15 DPA_fiber	20 DPA_fiber	25 DPA_fiber	30 DPA_fiber
GbDIR1	GB_A01G0031	2.94402	1.79591	5.33957	22.8837	26.164	13.4852	11.746		2.962	2.11401	5.69001	47.177	12.2941	8.02021	12.2454
GbDIR2	GB_A01G0405	0	0.153212	0	0	0.096359	0	0		0.164372	0.397479	0	0	0.167313	0	0
GbDIR3	GB_A01G0457	0	0	0	0	0.183684	0	0		0	0	0	0	0	0	0
GbDIR4	GB_A01G0458	0	2.74282	5.53256	0.630733	0.766683	0	0		0	4.66476	13.3946	1.41388	0	0	0
GbDIR5	GB_A01G0460	0	0	0	0	0	0	0		0	0	0	0	0	0	0.0880248
GbDIR6	GB_A01G1875	0.514612	1.27444	0	0	0	0	0		0.321712	0.544567	0	0	0	0	0
GbDIR7	GB_A01G1877	0	0	0	0	0	0	0		0	0	0	0	0	0	0
GbDIR8	GB_A01G1878	3.6849	2.16786	10.1402	1.57033	0.181791	0.180419	0.158726		1.70557	2.39962	0.405451	0.211737	0	0.247574	0.170605
GbDIR9	GB_A01G1881	2.85763	1.81142	0.386422	0.162998	0.297197	0	0.25949		4.05574	2.53359	0.0736493	0.0769232	0.0860062	0	0
GbDIR10	GB_A01G1882	2.03667	0.890086	5.02226	1.3816	0.2799	0.277788	0.0814626		2.78519	2.84797	0.416177	0.362231	0.486003	0.931788	1.31339
GbDIR11	GB_A02G1109	1.60504	0.782779	0.139661	0.147278	0	0	0		0.99249	0.960002	0.33273	0.0695042	0.0777112	0	0
GbDIR12	GB_A02G1171	0.147823	0.452221	0.147921	0	2.27532	0	0		0	0	0	0	0	0	0
GbDIR13	GB_A02G1172	0.073125	0.0745684	0.365868	1.00313	4.22083	0.372354	1.22844		0	0	0.278927	1.96645	4.96732	4.08761	5.80964
GbDIR14	GB_A03G0473	0	0	0	0	0	0	0		0	0	0	0	0	0	0
GbDIR15	GB_A03G2361	0.0735161	0.149934	0	0.155153	0	0	0		0.080428	0	0	0	0	0	0
GbDIR16	GB_A04G0072	0	0	0.0768527	0	0.394049	0.097769	0		0	0	0	0	0	0.268321	0
GbDIR17	GB_A04G0073	0.707015	0.240323	0.707484	0.414481	0.302292	0	0		0.515659	0.332519	0	0.156484	0	0.365938	0.661947
GbDIR18	GB_A04G0074	0	0	0	0	0	0	0		0	0	0	0	0	0	0
GbDIR19	GB_A04G0075	0	0	0	0	0.100764	0	0		0	0	0	0	0	0	0
GbDIR20	GB_A04G0076	0	0	0	0	0	0	0		0	0	0	0	0	0	0
GbDIR21C	GB_A04G0078	0	0	0	0	0	0	0		0	0	0	0	0	0	0
GbDIR22	GB_A04G0079	0	0	0	0	0	0	0		0	0	0	0	0	0	0
GbDIR23	GB_A04G1443	0	0	0	0	0	0	0		0	0	0	0	0	0.078866	0
GbDIR24	GB_A04G1444	0	0	0	0	0	0	0		0	0	0	0	0	0	0.168007
GbDIR25	GB_A04G1520	0	0	0	0.236525	23.7672	53.1677	148.358		0	0	0	3.19984	28.5382	79.353	157.842
GbDIR26C	GB_A04G1549	NA	NA	NA	NA	NA	NA	NA		NA	NA	NA	NA	NA	NA	NA
GbDIR27	GB_A04G1551	2.02832	3.37065	5.41245	8.48215	2.79441	1.81701	2.43987		2.9587	2.78235	5.08623	6.21018	1.3385	1.74971	1.44688
GbDIR28	GB_A04G1553	0	0	0	0	0	0	0		0	0	0	0	0	0	0
GbDIR29	GB_A04G1844	0.0776695	0	0	0	0	0	0		0	0	0	0	0	0	0
GbDIR30N	GB_A05G2000	0	2.05711	8.22408	6.46501	0.383341	0.0951122	0		0.245218	1.34408	6.69729	2.45569	0.0832017	0	0
GbDIR31	GB_A05G2984	0.225369	0	0.0751729	0	0	0	0		0	0	0	0	0	0	0
GbDIR32	GB_A05G2988	0	0	0	0	0	0	0		0	0.0160926	0	0	0	0	0
GbDIR33C	GB_A05G3087	0	0	0	0	0	0	0		0	0	0	0	0	0	0
GbDIR34	GB_A07G0406	1.38202	22.0296	0.727864	0.0767558	0	0	0		0	0	0	0	0	0	0
GbDIR35	GB_A08G1272	0	0	0	0	2.48819	0.644195	1.13348		0	0	0	0	4.0386	1.66973	2.94424
GbDIR36	GB_A08G2643	0	0	0	0	0	0	0		0	0	0	0	0	0	0
GbDIR37	GB_A08G2645	NA	NA	NA	NA	NA	NA	NA		NA	NA	NA	NA	NA	NA	NA
GbDIR38C	GB_A09G2394	1.56707	1.16218	0.142556	0.075165	0.0913663	0	0		1.01306	1.20603	0.135851	0.0709447	0.0793218	0	0
GbDIR39	GB_A10G0635	0	0	0	0	0	0	0		0.0817394	0	0	0	0.0832017	0	0
GbDIR40	GB_A10G1356	0.0558842	0	0	0.0589709	0	0	0		0.0611384	0.0591371	0	0	0	0	0
GbDIR41N	GB_A10G2475	0.0577626	0	0	0	0	0	0		0.0631935	0	0	0	0	0	0
GbDIR42	GB_A10G2476	0	0	0	0	0.0480482	0	0		0	0	0	0	0	0	0
GbDIR43	GB_A10G2477	0.0419131	0	0	0	0	0	0		0.183415	0	0	0	0	0.0488104	0
GbDIR44	GB_A11G2160	0.0723553	0.368917	0	0	0	0	0		0	0	0.0689978	0	0	0	0
GbDIR45	GB_A11G3205	0	0	0	0	0	0	0		0	0	0	0	0	0	0
GbDIR46	GB_A11G3207	0.392786	0.160215	0	0	0	0	0.0879796		0.257829	0.249389	0.299648	0.156484	0.174961	0	0
GbDIR47	GB_A11G3419	0.0705	0.0718916	0.0705468	0.0743941	0	0	0		0.154257	0.0746037	0.0672286	0	0	0	0
GbDIR48	GB_A11G3422	NA	NA	NA	NA	NA	NA	NA		NA	NA	NA	NA	NA	NA	NA
GbDIR49	GB_A11G3425	0	0.287566	0.0705468	0	0	0	0		0	0	0.134457	0	0	0	0
GbDIR50	GB_A11G3653	0.767627	0.640455	0	0	0.358045	0.177672	0.234463		1.29787	0.738463	0	0.0695042	0.388556	0.40634	0.168007
GbDIR51	GB_A11G3654	0.981965	0.643723	0.280748	0.0740145	1.52945	0.089289	0.628426		0.690614	1.9298	0.200657	0	4.0616	4.2475	1.43534
GbDIR52	GB_A12G2120	0	0	0	0	0.0996254	0	0		0	0	0	0	0	0	0
GbDIR53	GB_A12G2623	0.205187	0.0697455	0	0.0721734	0.0877299	0	0		0	0	0.0652218	0	0	0	0
GbDIR54	GB_A12G3000	0	0	0	0.0580274	0.14107	0.210008	0.0615857		0	0	0.104877	0.438155	0.122473	0.128078	0
GbDIR55	GB_A13G0135	0.220548	0.0749671	0	0	0	0	0		0.160856	0.0777953	0	0	0	0	0
GbDIR56	GB_A13G2564	17.6342	12.4041	1.65656	0.683569	4.24686	0.0916264	0.322438		19.6072	13.5576	1.23546	0.788563	3.52671	2.76609	0.953065
GbDIR57	GB_D01G0031	4.86288	3.56502	3.62986	5.57529	4.55172	3.31274	5.53447		4.85998	2.9763	3.23353	7.12106	5.97143	7.68348	10.1254
GbDIR58	GB_D01G0433	0.695099	1.18136	0.154569	0.0814992	0.0990657	0	0		0.760452	0.817288	0	0.0769232	0	0	0
GbDIR59	GB_D01G0479	0	0	0	0	0.0918422	0	0		0	0	0	0	0	0	0
GbDIR60	GB_D01G1975	0.0735161	0.449803	0	0	0	0	0		0.321712	0.0777953	0	0	0	0	0
GbDIR61	GB_D01G1977	0	0	0	0	0	0	0		0	0	0	0	0	0	0
GbDIR62N	GB_D01G1979	0	0	0.143298	0	0	0	0		0	0	0	0	0.15947	0.333538	0.344764
GbDIR63	GB_D01G1982	0	0	0	0	0	0	0		0	0	0	0	0	0	0
GbDIR64	GB_D03G0914	0.219375	0	0.146347	0.154328	0.937963	0	0.737063		0.240001	0	0	0.436989	3.09439	1.95865	2.55272
GbDIR65	GB_D03G0915	0	0	0	0	4.36102	0	0.165553		0	0	0.211445	0	0	0	0.355885
GbDIR66	GB_D03G0980	0.767627	0.284647	0.0698306	0	0	0	0		0.305382	0.516924	0	0	0	0	0
GbDIR67	GB_D03G1516	0	0	0	0	0	0	0		0	0	0	0	0	0	0
GbDIR68	GB_D04G1047	NA	NA	NA	NA	NA	NA	NA		NA	NA	NA	NA	NA	NA	NA
GbDIR69	GB_D04G1838	0	0	0	0	0	0	0.227533		0	0	0	0	0	0.157732	0.244562
GbDIR70	GB_D04G1900	0.149429	0.533326	1.34576	0.867257	0.862518	0.380449	5.77366		0.326957	0.553446	1.21121	1.93479	2.66245	5.74265	16.009
GbDIR71	GB_D04G1929	0	0.0761894	0.149529	0.157683	17.3462	26.5363	31.7133		0	0	0.213743	0.0744148	20.5508	28.0172	28.7803
GbDIR72	GB_D04G1932	28.5723	31.1185	33.3253	28.3959	15.621	13.3864	16.839		30.8744	28.6493	34.0581	22.9994	17.6042	18.0826	20.5801
GbDIR73N	GB_D05G2025	0.0747147	0.228568	0	0	0.191671	0	0		0	0.0790637	0	0	0.0832017	0	0
GbDIR74	GB_D05G2967	0	0.0766058	0	0.0792724	0.289077	0.191264	0.2524		0.082186	0.0794957	0	0	0.334625	0.437426	1.35645
GbDIR75	GB_D05G2969	0	0	0.103433	0	0	0	0		0	0.109381	0	0	0	0	0
GbDIR76	GB_D05G2970	NA	NA	NA	NA	NA	NA	NA		NA	NA	NA	NA	NA	NA	NA
GbDIR77	GB_D07G0412	1.30929	25.8125	0.509505	0	0	0	0		1.90985	27.3251	0	0	0	0	0
GbDIR78	GB_D08G0154	102.065	598.846	978.389	501.146	118.003	63.5503	14.6966		97.4564	689.033	1006.13	564.636	108.787	69.5375	16.7158
GbDIR79	GB_D08G1416	0.217066	0.147567	0	0	0.835281	0	0.0810338		0.158316	0.0765669	0	0.0720649	1.85321	1.51672	0.348393
GbDIR80	GB_D09G0187	0.145476	0	0	0	0	0	0		0	0	0	0	0	0	0
GbDIR81	GB_D09G2242	8.40521	6.17411	0.498945	0.225495	0.0913663	0	0.159549		6.93556	6.63316	0.475477	0	0.317287	0.165905	0.342978
GbDIR82	GB_D10G0663	0	0	0	0	0	0	0		0	0	0	0	0	0	0
GbDIR83	GB_D10G1582	0	0	0	0	0	0	0		0	0	0	0	0	0	0
GbDIR84N	GB_D10G2436	0.0580064	0	0	0	0	0	0		0	0	0	0	0	0	0
GbDIR85	GB_D10G2437	0	0	0	0	0	0	0		0	0	0	0	0	0	0
GbDIR86	GB_D10G2438	0.0419131	5.21433	5.45232	4.55551	0.860181	1.28053	0.610224		0.137561	3.14905	7.47406	5.38509	2.28703	1.56193	0.15136
GbDIR87	GB_D10G2688	NA	NA	NA	NA	NA	NA	NA		NA	NA	NA	NA	NA	NA	NA
GbDIR88	GB_D10G2693	0	0.15074	0.147921	0	0.0948049	0.0940895	0		0	0	0	0	0.164614	0.0860742	0
GbDIR89C	GB_D11G2354	NA	NA	NA	NA	NA	NA	NA		NA	NA	NA	NA	NA	NA	NA
GbDIR90	GB_D11G2355	0	0.0737834	0	0	0	0	0		0	0	0	0	0	0	0
GbDIR91	GB_D11G3209	0	0	0	0	0	0	0		0	0	0	0	0	0	0
GbDIR92	GB_D11G3210	0	0	0	0	0	0	0		0	0	0	0	0	0	0
GbDIR93	GB_D11G3388	0	0.0718916	1.76367	0.371971	0	0	0		0	0.149207	1.4118	0.351085	0	0	0
GbDIR94	GB_D11G3392	0	0	0	0	0	0	0		0	0	0	0	0	0	0
GbDIR95	GB_D11G3393	0	0	0	0	0	0	0		0	0	0	0	0	0	0.084865
GbDIR96	GB_D11G3678	0	0	0	0.0960719	0.233559	0.231797	1.12159		0	0	0.260455	0	0.304154	1.37833	0.986344
GbDIR97	GB_D11G3679	0	0	0	0.0740145	2.60907	2.67867	3.61345		0	0	0	0.209576	3.43674	5.55442	3.71501
GbDIR98	GB_D12G2114	0	0	0	0	0	0	0		0	0	0	0	0	0	0
GbDIR99	GB_D12G2629	0.0239504	0.0244231	0.143798	0.126366	0	0	0		0.0262022	0	0.022839	0	0	0	0
GbDIR100	GB_D12G3008	0	0	0	0	0.0705348	0.140005	0.0615857		0	0	0.0524383	0	0	0	0
GbDIR101	GB_D13G0132	0.147032	0	0	0	0	0	0		0.080428	0	0	0.073221	0	0	0
GbDIR102	GB_D13G2493	11.5127	8.42512	1.49087	1.07193	8.86028	0.60347	1.21351		12.5951	11.3229	1.29158	0.876849	2.26243	1.89279	2.60866
GbDIR103	GB_scaffold20222_objG0001	NA	NA	NA	NA	NA	NA	NA		NA	NA	NA	NA	NA	NA	NA
GbDIR104	GB_scaffold28243_objG0001	1.38202	0.445043	2.98424	0.92107	1.2129	0.092596	0.0814626		1.19365	0.923665	0.346814	0.0724462	0	0.338832	0.350236
GbDIR105	GB_scaffold29846_objG0001	0	0	0	0.0767558	0.2799	0	0.0814626		0	0	0	0	0	0.084708	0
GbDIR106	GB_scaffold5871_objG0001	0.0735161	0	0	0.0775767	1.13157	0	0		0	0	0	0	0	0	0
GbDIR107	GB_scaffold8704_objG0001	0	0	0	0.157683	15.8128	22.3514	35.2277		0.0817394	0	0	0.372074	21.9652	26.277	33.3671
