# Supplementary material for: Evolution, expression and functional analysis of cultivated allotetraploid cotton DIR genes
Source: BMC Plant Biol. 2021 Feb 10;21:89. doi: 10.1186/s12870-021-02859-0 (PMC7876823; doi:10.1186/s12870-021-02859-0)
Supplement: Supplementary file 8 — Additional file 8: Table S1. Characteristics of 107 GbDIR proteins. Table S2. Characteristics of 107 GhDIR proteins. Table S3. List of DIR genes used in the phylogenetic tree. Table S4. Ka, Ks and Ka/Ks values calculated for homologous DIR gene pairs in Gossypium barbadense. Table S5. Ka, Ks and Ka/Ks values calculated for homologous DIR gene pairs in Gossypium hirsutum. Table S6. List of DIRs with biochemical and/or physiological functions in literatures. Table S7. List of DIR genes identified in Gossypium arboreum, Gossypium raimondii, Glycine max, Theobroma cacao and Vitis vinifera. Table S8. JASPAR matrices used to identify potential TFBS. Table S9. List of motif occurrences in Gossypium barbadense. Table S10. List of motif occurrences in Gossypium hirsutum. Table S11. FPKM values of DIR genes in response to Verticillium dahliae and water in Gossypium hirsutum cultivar ND601. Table S12. FPKM values of DIR genes in response to Verticillium dahliae and water in six Gossypium hirsutum cultivars. Table S13. RPKM values of DIR genes during cotton fiber development in Gossypium barbadense. Table S14. RPKM values of DIR genes during cotton fiber development in Gossypium hirsutum [file 12870_2021_2859_MOESM8_ESM.zip › Additional file 8/Table S14.xlsx]

## Sheet: Sheet1
Supplementary Table 14. RPKM values of DIR genes during cotton fiber development in Gossypium hirsutum.
Name	Gene ID	HY405								ND13
		0 DPA_ovule	5 DPA_fiber	10 DPA_fiber	15 DPA_fiber	20 DPA_fiber	25 DPA_fiber	30 DPA_fiber		0 DPA_ovule	5 DPA_fiber	10 DPA_fiber	15 DPA_fiber	20 DPA_fiber	25 DPA_fiber	30 DPA_fiber
GhDIR1	GH_A01G0033	2.37822	2.86171	4.67794	11.63	8.40367	6.10896	6.0207		2.69113	2.33602	4.74823	8.88655	13.8251	7.24328	6.57225
GhDIR2	GH_A01G0414	0	0	0	0	0	0	0		0	0	0	0	0	0	0
GhDIR3	GH_A01G0465	0	0	0	0	0	0	0		0	0	0	0	0	0	0
GhDIR4	GH_A01G0466	0	4.28438	8.24812	0.82831	0	0	0		0	7.27833	12.3716	1.35316	0	0	0
GhDIR5	GH_A01G0468	0	0	0	0	0	0	0		0	0	0	0	0	0	0
GhDIR6	GH_A01G1770	0.730029	0.610963	0	0	0	0	0		0.492389	0.628208	0	0	0	0	0
GhDIR7	GH_A01G1771	0	0	0	0	0	0	0		0	0	0	0	0	0	0
GhDIR8	GH_A01G1772	8.44425	2.41456	0.202318	0	0.154117	0	0.138137		1.96629	2.36161	1.9201	0	0	0.0891644	0.389406
GhDIR9	GH_A01G1774	1.6191	1.09115	0	0.233517	0	0.0949701	0		4.35997	1.18795	0	0	0	0	0
GhDIR10	GH_A02G1092	1.07796	0.811929	0.199237	0.0703318	0	0	0.0680166		1.26864	0.536687	0.140063	0	0	0	0
GhDIR11	GH_A02G1159	0	0.245699	0	0	0.080373	0	0.0720391		0.0707195	0.126317	0.0741733	0	0	0.0929994	0
GhDIR12	GH_A02G1160	0.0806829	0.0607713	0.487141	58.1483	79.677	55.2999	79.4691		0.209901	0.124973	0.51369	20.8368	52.7413	135.531	121.756
GhDIR13	GH_A03G0486	0	0	0	0	0	0	0		0	0	0	0	0	0	0
GhDIR14	GH_A03G2271	0	0.0610963	0	0	0	0	0		0.0703413	0.0628208	0	0	0	0	0.100996
GhDIR15	GH_A04G0071	0	0	0	0	0	0	0		0	0	0	0	0	0	0
GhDIR16	GH_A04G0072	0	0	0	0	0	0.191013	0.227106		0.0743154	0	0	0.0937786	0.240769	0.195456	0.533509
GhDIR17C	GH_A04G0073	NA	NA	NA	NA	NA	NA	NA		NA	NA	NA	NA	NA	NA	NA
GhDIR18	GH_A04G0074	0.173353	0.0652857	0	0	0	0	0.153134		0.0751647	0	0.0788357	0	0	0	0
GhDIR19	GH_A04G0075	0	0	0	0	0	0	0		0	0	0	0	0	0	0
GhDIR20	GH_A04G0076	0	0.0652857	0	0	0	0	0		0	0.0671285	0	0.0948504	0	0	0.107921
GhDIR21C	GH_A04G0077	0	0	0	0	0	0	0		0	0	0	0	0	0	0.170146
GhDIR22	GH_A04G0078	0	0.0652857	0	0.0791735	0.0854251	0.0965982	0.0765672		0	0	0.0788357	0	0.0811736	0	0
GhDIR23	GH_A04G0079	0	0	0	0	0	0	0		0	0	0	0	0	0	0
GhDIR24	GH_A04G0080	0	0	0	0	0	0	0.0765672		0.0751647	0	0	0	0	0	0
GhDIR25	GH_A04G1401	0	0	0	0	0	0	0		0	0	0	0	0	0	0
GhDIR26	GH_A04G1402	0	0	0	0	0	0	0		0	0	0	0	0	0	0
GhDIR27	GH_A04G1470	0	0	0	0.225903	9.91209	28.7563	68.9625		0	0	0.0749796	0.541266	4.32338	32.8096	61.4828
GhDIR28	GH_A04G1499	2.40373	7.24208	8.07871	16.2024	14.3776	17.0894	20.9409		4.52837	4.42938	6.70965	13.0614	12.2648	21.646	18.6798
GhDIR29	GH_A04G1500	0	0	0	0	0	0	0		0	0	0	0	0	0	0
GhDIR30N	GH_A05G1971	0.164874	1.11766	4.05296	1.58132	0.162493	0	0		0.142976	1.40459	3.82396	3.51823	0.386016	0	0
GhDIR31	GH_A05G2936	0.580211	0	0	0	0	0	0.21966		0.287515	0	0	0	0	0	0
GhDIR32	GH_A05G2938	0	0	0	0	0	0	0		0.0145507	0.012995	0	0	0	0	0
GhDIR33C	GH_A05G3044	0	0	0	0	0	0	0		0	0	0	0	0	0	0
GhDIR34	GH_A07G0413	1.76563	21.8828	0.0692234	0	0	0	0		2.3663	26.1055	0.072996	0	0	0	0
GhDIR35	GH_A08G0156	1.45555	19.0417	95.5472	66.4777	3.62409	1.53679	0.406038		2.5909	27.1735	104.935	67.0659	13.2727	1.92199	0.19077
GhDIR36	GH_A08G1196	0	0	0	0.0850022	16.5085	33.1871	85.1634		0	0	0	0	7.23341	22.9224	77.978
GhDIR37	GH_A08G2528	0	0	0	0	0	0	0		0	0	0	0	0	0	0
GhDIR38	GH_A09G2292	0.628741	0.710363	0.271155	0.0717894	0.154916	0.087589	0.208279		0.954163	0.426075	0.428899	0.172008	0.220809	0.179253	0.195712
GhDIR39	GH_A10G0630	0	0	0	0	0	0	0		0	0	0	0	0	0	0
GhDIR40	GH_A10G1296	0.18498	0.0464431	0.106368	0.112645	0	0.137436	0.0544686		0.267354	0.191016	0	0	0	0.140633	0.0767732
GhDIR41N	GH_A10G2322	0	0	0	0	0	0	0		0	0.0493592	0.0579674	0	0	0	0
GhDIR42	GH_A10G2323	0	0	0	0	0	0	0		0	0	0	0	0	0	0
GhDIR43	GH_A10G2324	0	0	0	0	0	0	0		0	0	0	0	0	0	0
GhDIR44	GH_A10G2565	0	0	0	0	0	0	0		0	0	0	0	0	0	0
GhDIR45C	GH_A10G2566	NA	NA	NA	NA	NA	NA	NA		NA	NA	NA	NA	NA	NA	NA
GhDIR46	GH_A11G2125	0	0.180395	0	0	0	0	0.0705225		0	0.123658	0	0	0	0	0
GhDIR47	GH_A11G3135	0	0	0	0	0	0	0		0	0	0	0	0	0	0
GhDIR48	GH_A11G3136	0.260029	0.130571	0	0.0791735	0	0	0.0765672		0.225494	0	0	0.0948504	0	0	0
GhDIR49	GH_A11G3332	0.0777866	0	0	0	0	0	0		0.0674555	0.120487	0	0	0	0	0
GhDIR50	GH_A11G3336	0	0.468718	0.0670935	0	0	0	0		0.134911	0.0602435	0.07075	0	0	0	0
GhDIR51	GH_A11G3591	1.23195	0.637944	0.0664123	0.351659	0.15177	0.943916	1.56438		2.13666	0.775215	0.280127	0	0.576868	0.439033	0.575214
GhDIR52	GH_A11G3592	16.3292	10.9587	0.801014	0.777597	5.18652	4.74366	10.4596		11.5432	18.82	1.61895	0.338751	0.869717	5.73654	9.63582
GhDIR53	GH_A12G2034	0.171394	0	0	0	0	0	0		0	0	0	0	0	0	0.106702
GhDIR54	GH_A12G2524	0.0754646	0.170522	0	0	0	0	0		0.0654419	0	0.068638	0	0	0	0
GhDIR55	GH_A12G2901	0	0	0	0	0	0	0		0	0	0	0	0	0	0.0755448
GhDIR56	GH_A13G0137	0.0811143	0.0610963	0	0	0	0	0		0.0703413	0	0	0	0	0	0
GhDIR57	GH_A13G2413	32.3221	23.9267	6.16487	8.92256	3.44384	3.18622	12.7679		45.453	23.8025	7.80102	3.73691	2.45433	3.16977	3.85635
GhDIR58	GH_D01G0032	1.62415	1.33255	0.750472	2.51675	1.20052	1.55148	2.20332		2.31387	1.30278	0.976025	1.74557	1.11361	0.893008	1.40834
GhDIR59	GH_D01G0405	0	0	0	0	0	0	0		0	0.131994	0	0	0	0	0
GhDIR60	GH_D01G0456	0	0	0	0	0	0	0		0	0	0	0	0	0	0
GhDIR61	GH_D01G0457	0	0	0	0.0753009	0	0	0		0	0	0	0	0	0	0
GhDIR62	GH_D01G0458	NA	NA	NA	NA	NA	NA	NA		NA	NA	NA	NA	NA	NA	NA
GhDIR63	GH_D01G0459	NA	NA	NA	NA	NA	NA	NA		NA	NA	NA	NA	NA	NA	NA
GhDIR64	GH_D01G1884	0.162229	0	0	0	0	0	0		0.140683	0.188462	0	0	0	0	0
GhDIR65	GH_D01G1886	0.0815504	0	0	0	0	0	0		0	0	0	0	0	0	0
GhDIR66	GH_D01G1891	0	0	0	0	0	0	0		0	0	0	0	0	0	0
GhDIR67	GH_D02G2445	2.10897	1.16083	0.209891	0	0	0	0		2.88399	2.82694	0.22133	0	0	0.0925021	0
GhDIR68	GH_D03G0903	0.0806829	0.303856	0	3.31644	0.159036	0.449593	0.570182		0.0699671	0.124973	0.366921	2.03071	2.19126	0.73608	0.401834
GhDIR69	GH_D03G0905	0.0815504	0.184274	0	0	0.160746	0	0.0720391		0	0	0.22252	0	0	0	0.101539
GhDIR70	GH_D03G0967	0.615975	0.289975	0	0.281327	0	0	0		1.33541	0.596319	0.0700317	0.168516	0	0	0
GhDIR71	GH_D03G1491	0	0	0	0	0	0	0		0	0	0	0	0	0	0
GhDIR72	GH_D04G1047	NA	NA	NA	NA	NA	NA	NA		NA	NA	NA	NA	NA	NA	NA
GhDIR73	GH_D04G1748	0	0	0	0	0	0	0		0	0	0	0	0	0	0
GhDIR74C	GH_D04G1749	0	0	0	0	0	0	0.452678		0	0	0	0	0	0	1.4037
GhDIR75	GH_D04G1809	0.247311	0.24837	0.711045	2.48493	18.768	89.8521	321.145		0.357441	0.191535	0.224939	1.17274	15.5178	87.7116	297.868
GhDIR76	GH_D04G1838	0.164874	0.620924	0.0711045	0.376504	10.4808	18.7421	25.6334		0.0714882	0.191535	0	0.0902109	8.87836	26.4169	33.5641
GhDIR77	GH_D04G1841	38.6057	34.4891	32.8529	25.7752	17.8527	17.8838	19.8136		38.9909	41.6465	37.5107	31.4444	22.0462	17.3863	22.0071
GhDIR78N	GH_D05G2009	0	0.186277	0	0	0	0	0		0.142976	0.191535	0.0749796	0	0	0	0
GhDIR79	GH_D05G2959	0	0	0	0	0	0	0.14644		0	0.128388	0	0	0	0.094524	0.103203
GhDIR80	GH_D05G3051	0	0	0	0	0	0	0		0	0	0	0	0	0	0
GhDIR81	GH_D05G3987	0	0	0	0	0	0	0		0	0	0	0	0	0	0
GhDIR82	GH_D05G3988	0.346706	0	0.0747613	0	0	0	0		0.225494	0.335643	0	0	0	0	0
GhDIR83	GH_D05G3989	0	0.0652857	0	0	0	0	0		0	0	0	0	0	0	0
GhDIR84	GH_D07G0418	1.36435	11.9691	0	0	0	0	0		1.46154	15.539	0.218988	0	0	0	0
GhDIR85	GH_D08G0163	0.076608	1.50025	0	0	0	0	0		0	0	0	0	0	0	0
GhDIR86	GH_D08G1361	0	0	0	0	1.73098	1.86841	5.50075		0	0	0	0	0.373826	1.82083	4.57245
GhDIR87	GH_D09G0187	0	0	0	0	0	0	0		0	0	0	0	0	0	0
GhDIR88	GH_D09G0189	0	0	0	0.0733088	0	0	0		0	0	0	0	0	0.27457	0
GhDIR89	GH_D09G2228	17.369	8.64275	0.54231	0.0717894	0	0.525534	1.38853		32.1689	13.6344	1.14373	0.0860042	0.147206	0.268879	0.097856
GhDIR90	GH_D10G0671	0	0	0	0	0	0	0		0	0	0	0	0	0	0
GhDIR91	GH_D10G1584	0	0	0	0	0	0	0		0	0	0	0	0	0	0
GhDIR92N	GH_D10G2418	0	0	0	0	0	0	0		0	0	0	0	0	0	0
GhDIR93	GH_D10G2419	0	0	0	0	0	0	0		0	0	0	0	0	0	0
GhDIR94	GH_D10G2420	0.18498	0.522485	0.957309	0.887081	0.501351	0.0515387	0.0817028		0.160412	0.429786	1.30391	1.26515	0.346473	0.21095	0.0575799
GhDIR95	GH_D10G2676	0	0.245699	0	0	0	0	0		0	0.315793	0	0	0	0	0
GhDIR96	GH_D11G2313	0	0	0	0	0	0	0		0	0	0	0	0	0	0.0994011
GhDIR97C	GH_D11G3166	0	0	0	0	0	0	0		0	0	0	0	0	0	0
GhDIR98	GH_D11G3167	0.892258	0.855348	0.139928	0.222279	0.0799432	0	0		1.82887	1.1936	0.295107	0	0	0.185004	0
GhDIR99	GH_D11G3342	0	0.11718	0.134187	0.0710531	0	0.0866907	0		0.0674555	0.120487	0	0	0	0	0
GhDIR100	GH_D11G3343	0	0	0	0	0	0	0		0	0	0	0	0	0	0
GhDIR101	GH_D11G3344	0	0.0585898	0	0	1.07329	2.34065	14.9797		0	0	0	0.0851221	0.437089	1.15319	18.6925
GhDIR102C	GH_D11G3611	0	0.0756623	0	0	0.990026	1.00756	2.48463		0	0	0	0	0.470377	0.687333	1.37582
GhDIR103	GH_D11G3612	0	0.174872	0	0.0706906	2.44072	1.55247	6.28945		0	0.299681	0	0	0.797241	1.9416	0.867224
GhDIR104	GH_D12G2034	0	0	0	0	0	0	0		0	0	0	0	0	0	0
GhDIR105	GH_D12G2924	0	0	0	0	0	0	0		0	0	0	0	0	0	0
GhDIR106	GH_D13G0138	0	0.122193	0	0	0	0	0		0.211024	0	0.0737767	0	0	0	0
GhDIR107	GH_D13G2408	8.44348	4.89643	1.35344	2.3206	1.62013	2.41495	15.1814		11.2099	5.15038	1.83497	1.06298	0.979681	4.09014	3.16321
