# Supplementary material for: Evolution, expression and functional analysis of cultivated allotetraploid cotton DIR genes
Source: BMC Plant Biol. 2021 Feb 10;21:89. doi: 10.1186/s12870-021-02859-0 (PMC7876823; doi:10.1186/s12870-021-02859-0)
Supplement: Supplementary file 8 — Additional file 8: Table S1. Characteristics of 107 GbDIR proteins. Table S2. Characteristics of 107 GhDIR proteins. Table S3. List of DIR genes used in the phylogenetic tree. Table S4. Ka, Ks and Ka/Ks values calculated for homologous DIR gene pairs in Gossypium barbadense. Table S5. Ka, Ks and Ka/Ks values calculated for homologous DIR gene pairs in Gossypium hirsutum. Table S6. List of DIRs with biochemical and/or physiological functions in literatures. Table S7. List of DIR genes identified in Gossypium arboreum, Gossypium raimondii, Glycine max, Theobroma cacao and Vitis vinifera. Table S8. JASPAR matrices used to identify potential TFBS. Table S9. List of motif occurrences in Gossypium barbadense. Table S10. List of motif occurrences in Gossypium hirsutum. Table S11. FPKM values of DIR genes in response to Verticillium dahliae and water in Gossypium hirsutum cultivar ND601. Table S12. FPKM values of DIR genes in response to Verticillium dahliae and water in six Gossypium hirsutum cultivars. Table S13. RPKM values of DIR genes during cotton fiber development in Gossypium barbadense. Table S14. RPKM values of DIR genes during cotton fiber development in Gossypium hirsutum [file 12870_2021_2859_MOESM8_ESM.zip › Additional file 8/Table S2.xlsx]

## Sheet: Table S2
Supplementary Table 2. Characteristics of 107 GhDIR proteins.
Name†	Gene ID	Subfamily	Protein length (aa)	Molecular weight (kDa)	Isoelectric point	Signal peptide	Subcellular location	Number of putative N-glycosylation sites
GhDIR1	GH_A01G0033	DIR-b/d-Ⅰ	189	21.0323	8.47	21-22	Extracellular space-97.18%	2
GhDIR2	GH_A01G0414	DIR-b/d-Ⅲ	182	19.8256	5.61	22-23	Extracellular space-99.24%	7
GhDIR3	GH_A01G0465	DIR-b/d-Ⅱ	191	21.247	7.07	22-23	Extracellular space-97.47%	3
GhDIR4	GH_A01G0466	DIR-b/d-Ⅲ	183	20.3228	4.9	19-20	Extracellular space-72.25%	6
GhDIR5	GH_A01G0468	DIR-b/d-Ⅱ	187	20.9144	6.26	22-23	Extracellular space-73.72%	4
GhDIR6	GH_A01G1770	DIR-b/d-Ⅱ	186	20.248	9.25	22-23	Vacuole-91.75%	4
GhDIR7	GH_A01G1771	DIR-b/d-Ⅲ	185	20.5214	8.37	22-23	Extracellular space-96.66%	4
GhDIR8	GH_A01G1772	DIR-b/d-Ⅱ	193	21.3141	8.84	22-23	Extracellular space-63.66%	4
GhDIR9	GH_A01G1774	DIR-b/d-Ⅲ	186	20.7383	6.09	22-23	Extracellular space-74.72%	4
GhDIR10	GH_A02G1092	DIR-b/d-Ⅰ	196	21.3085	10.56	29-30	Chloroplast-58.30%	2
GhDIR11	GH_A02G1159	DIR-a	173	19.5572	7.05	-	Mitochondrion-87.25%	4
GhDIR12	GH_A02G1160	DIR-a	187	20.9437	9.07	22-23	Extracellular space-91.22%	3
GhDIR13	GH_A03G0486	DIR-e	256	27.8924	6.75	26-27	Extracellular space-42.09%	2
GhDIR14	GH_A03G2271	DIR-b/d-Ⅰ	186	20.2272	6.52	24-25	Extracellular space-98.41%	2
GhDIR15	GH_A04G0071	DIR-b/d-Ⅲ	178	19.2189	6.79	24-25	Extracellular space-96.68%	6
GhDIR16	GH_A04G0072	DIR-b/d-Ⅲ	176	19.0169	9.75	22-23	Extracellular space-94.21%	5
GhDIR17C	GH_A04G0073	DIR-b/d-Ⅲ	136	14.953	9.95	22-23	Extracellular space-97.35%	5
GhDIR18	GH_A04G0074	DIR-b/d-Ⅲ	174	18.8035	9.07	22-23	Extracellular space-95.34%	6
GhDIR19	GH_A04G0075	DIR-b/d-Ⅲ	132	14.0416	4.96	-	Cytoplasm-57.48%	7
GhDIR20	GH_A04G0076	DIR-b/d-Ⅲ	174	18.8064	7.72	22-23	Extracellular space-97.35%	7
GhDIR21C	GH_A04G0077	DIR-b/d-Ⅲ	110	11.9205	9.76	22-23	Extracellular space-99.71%	3
GhDIR22	GH_A04G0078	DIR-b/d-Ⅲ	174	18.6991	6.22	22-23	Extracellular space-83.38%	6
GhDIR23	GH_A04G0079	DIR-b/d-Ⅲ	174	18.8154	7.72	22-23	Extracellular space-98.16%	6
GhDIR24	GH_A04G0080	DIR-b/d-Ⅲ	174	18.7732	6.77	22-23	Extracellular space-95.29%	6
GhDIR25	GH_A04G1401	DIR-b/d-Ⅰ	202	22.3856	10.14	-	Extracellular space-61.36%	3
GhDIR26	GH_A04G1402	DIR-b/d-Ⅰ	196	22.0613	8.91	24-25	Extracellular space-61.92%	2
GhDIR27	GH_A04G1470	DIR-b/d-Ⅱ	183	19.8234	6.09	22-23	Extracellular space-99.13%	2
GhDIR28	GH_A04G1499	DIR-b/d-Ⅱ	166	17.8872	6.94	-	Chloroplast-57.60%	3
GhDIR29	GH_A04G1500	DIR-b/d-Ⅱ	594	63.4439	4.57	20-21	Plasma membrane-56.37%	4
GhDIR30N	GH_A05G1971	DIR-f	183	20.132	10.1	-	Plasma membrane-71.23%	3
GhDIR31	GH_A05G2936	DIR-b/d-Ⅲ	182	19.9907	8.46	22-23	Extracellular space-96.74%	5
GhDIR32	GH_A05G2938	DIR-b/d-Ⅲ	785	89.4549	6.58	-	Nucleus-95.53%	7
GhDIR33C	GH_A05G3044	DIR-e	268	27.8764	7.24	-	Nucleus-69.87%	0
GhDIR34	GH_A07G0413	DIR-b/d-Ⅱ	188	20.9418	9.58	22-23	Extracellular space-45.70%	2
GhDIR35	GH_A08G0156	DIR-b/d-Ⅰ	197	21.868	10.15	22-23	Vacuole-67.87%	5
GhDIR36	GH_A08G1196	DIR-a	189	21.0899	8.65	23-24	Extracellular space-98.25%	4
GhDIR37	GH_A08G2528	DIR-b/d-Ⅲ	179	19.5585	8.94	22-23	Extracellular space-99.47%	3
GhDIR38	GH_A09G2292	DIR-b/d-Ⅰ	192	20.9879	10.28	28-29	Chloroplast-71.19%	2
GhDIR39	GH_A10G0630	DIR-f	183	19.6621	6.34	30-31	Extracellular space-92.76%	3
GhDIR40	GH_A10G1296	DIR-e	245	25.0786	5.11	24-25	Extracellular space-41.05%	0
GhDIR41N	GH_A10G2322	DIR-e	237	25.4499	8.52	24-25	Extracellular space-65.72%	3
GhDIR42	GH_A10G2323	DIR-e	366	37.9011	4.38	30-31	Extracellular space-54.83%	0
GhDIR43	GH_A10G2324	DIR-e	327	33.1651	5.13	22-23	Extracellular space-77.94%	0
GhDIR44	GH_A10G2565	DIR-b/d-Ⅲ	185	20.4823	7.16	22-23	Extracellular space-95.83%	4
GhDIR45C	GH_A10G2566	DIR-b/d-Ⅲ	139	15.1372	6.67	22-23	Extracellular space-99.95%	3
GhDIR46	GH_A11G2125	DIR-b/d-Ⅰ	189	20.8026	5.99	-	Plasma membrane-32.09%	2
GhDIR47	GH_A11G3135	DIR-b/d-Ⅰ	182	20.3815	9.9	23-24	Extracellular space-97.77%	3
GhDIR48	GH_A11G3136	DIR-b/d-Ⅰ	174	19.4245	10.65	26-27	Extracellular space-95.16%	2
GhDIR49	GH_A11G3332	DIR-b/d-Ⅱ	194	21.4083	9.43	22-23	Extracellular space-54.76%	3
GhDIR50	GH_A11G3336	DIR-b/d-Ⅱ	194	21.4965	9.21	22-23	Extracellular space-91.93%	1
GhDIR51	GH_A11G3591	DIR-b/d-Ⅰ	196	21.203	8.77	30-31	Vacuole-70.84%	4
GhDIR52	GH_A11G3592	DIR-b/d-Ⅰ	195	21.3334	9.61	26-27	Vacuole-51.30%	2
GhDIR53	GH_A12G2034	DIR-b/d-Ⅰ	175	19.026	10.1	22-23	Extracellular space-96.62%	4
GhDIR54	GH_A12G2524	DIR-a	184	20.92	9.43	26-27	Extracellular space-57.56%	3
GhDIR55	GH_A12G2901	DIR-e	249	25.4762	4.64	24-25	Extracellular space-56.44%	0
GhDIR56	GH_A13G0137	DIR-b/d-Ⅰ	148	16.4067	8.85	-	Peroxisome-56.70%	3
GhDIR57	GH_A13G2413	DIR-b/d-Ⅰ	190	20.9451	10.06	24-25	Extracellular space-56.21%	4
GhDIR58	GH_D01G0032	DIR-b/d-Ⅰ	522	59.3005	6.25	21-22	ER-39.83%	4
GhDIR59	GH_D01G0405	DIR-b/d-Ⅲ	177	19.2018	5.09	22-23	Extracellular space-99.20%	4
GhDIR60	GH_D01G0456	DIR-b/d-Ⅱ	191	21.1389	7.66	22-23	Extracellular space-95.17%	3
GhDIR61	GH_D01G0457	DIR-b/d-Ⅲ	183	20.4099	5.59	19-20	Extracellular space-72.22%	5
GhDIR62	GH_D01G0458	DIR-b/d-Ⅱ	198	21.989	9.85	22-23	Extracellular space-93.87%	2
GhDIR63	GH_D01G0459	DIR-b/d-Ⅱ	187	20.9304	5.61	22-23	Extracellular space-83.66%	4
GhDIR64	GH_D01G1884	DIR-b/d-Ⅱ	186	20.2899	6.81	22-23	Vacuole-83.82%	4
GhDIR65	GH_D01G1886	DIR-b/d-Ⅲ	185	20.4682	6.95	22-23	Extracellular space-98.30%	4
GhDIR66	GH_D01G1891	DIR-b/d-Ⅲ	129	14.1039	6.52	-	Extracellular space-74.16%	5
GhDIR67	GH_D02G2445	DIR-b/d-Ⅰ	186	20.2602	6.95	24-25	Extracellular space-98.40%	2
GhDIR68	GH_D03G0903	DIR-a	187	20.9948	9.38	22-23	Extracellular space-91.47%	3
GhDIR69	GH_D03G0905	DIR-a	173	19.6013	6.67	-	Mitochondrion-60.70%	4
GhDIR70	GH_D03G0967	DIR-b/d-Ⅰ	196	21.3195	10.46	29-30	Extracellular space-76.40%	2
GhDIR71	GH_D03G1491	DIR-e	254	27.5421	6.6	-	Extracellular space-62.73%	2
GhDIR72	GH_D04G1047	DIR-b/d-Ⅰ	191	21.2292	9.67	21-22	Extracellular space-88.20%	2
GhDIR73	GH_D04G1748	DIR-b/d-Ⅰ	202	22.4466	9.78	-	Extracellular space-91.50%	3
GhDIR74C	GH_D04G1749	DIR-b/d-Ⅰ	165	18.0228	8.87	24-25	Vacuole-59.59%	3
GhDIR75	GH_D04G1809	DIR-b/d-Ⅱ	183	19.8124	6.51	22-23	Extracellular space-99.26%	2
GhDIR76	GH_D04G1838	DIR-b/d-Ⅱ	167	17.9863	6.51	-	Peroxisome-72.54%	3
GhDIR77	GH_D04G1841	DIR-b/d-Ⅱ	586	62.3165	4.46	20-21	Plasma membrane-78.89%	4
GhDIR78N	GH_D05G2009	DIR-f	183	20.1521	10.23	-	Plasma membrane-75.95%	3
GhDIR79	GH_D05G2959	DIR-b/d-Ⅲ	182	19.9275	7.07	20-21	Extracellular space-95.77%	4
GhDIR80	GH_D05G3051	DIR-e	300	31.3129	5.47	22-23	Extracellular space-61.94%	0
GhDIR81	GH_D05G3987	DIR-b/d-Ⅲ	174	18.6271	6.22	22-23	Extracellular space-95.05%	7
GhDIR82	GH_D05G3988	DIR-b/d-Ⅲ	174	18.7742	6.07	22-23	Extracellular space-97.76%	6
GhDIR83	GH_D05G3989	DIR-b/d-Ⅲ	345	36.9779	8.22	22-23	Extracellular space-93.23%	13
GhDIR84	GH_D07G0418	DIR-b/d-Ⅱ	188	20.7925	9.23	22-23	Extracellular space-65.62%	1
GhDIR85	GH_D08G0163	DIR-b/d-Ⅰ	197	21.7838	9.63	22-23	Vacuole-61.30%	5
GhDIR86	GH_D08G1361	DIR-a	189	21.0269	9.06	23-24	Extracellular space-95.37%	4
GhDIR87	GH_D09G0187	DIR-b/d-Ⅱ	177	19.1766	8.43	-	Extracellular space-90.51%	4
GhDIR88	GH_D09G0189	DIR-b/d-Ⅱ	188	20.4602	9.08	23-24	Extracellular space-83.53%	3
GhDIR89	GH_D09G2228	DIR-b/d-Ⅰ	192	20.9529	10.28	28-29	Chloroplast-55.09%	2
GhDIR90	GH_D10G0671	DIR-f	183	19.6021	7.57	30-31	Extracellular space-96.75%	3
GhDIR91	GH_D10G1584	DIR-e	245	25.0875	4.86	24-25	Extracellular space-67.13%	0
GhDIR92N	GH_D10G2418	DIR-e	236	25.6052	9.46	24-25	Extracellular space-57.29%	3
GhDIR93	GH_D10G2419	DIR-e	366	37.8989	4.21	30-31	Extracellular space-37.53%	0
GhDIR94	GH_D10G2420	DIR-e	327	33.0399	4.88	22-23	Extracellular space-59.39%	0
GhDIR95	GH_D10G2676	DIR-b/d-Ⅲ	185	20.337	6.68	22-23	Extracellular space-95.40%	3
GhDIR96	GH_D11G2313	DIR-b/d-Ⅰ	189	20.8176	5.56	-	Vacuole-37.03%	2
GhDIR97C	GH_D11G3166	DIR-b/d-Ⅰ	135	15.2789	10.47	26-27	Extracellular space-98.02%	1
GhDIR98	GH_D11G3167	DIR-b/d-Ⅰ	186	20.7579	10.23	26-27	Extracellular space-95.52%	3
GhDIR99	GH_D11G3342	DIR-b/d-Ⅱ	194	21.4403	8.62	22-23	Extracellular space-78.64%	3
GhDIR100	GH_D11G3343	DIR-b/d-Ⅱ	194	21.6616	9.18	22-23	Extracellular space-82.05%	1
GhDIR101	GH_D11G3344	DIR-b/d-Ⅱ	194	21.5698	10.39	22-23	Extracellular space-78.92%	2
GhDIR102C	GH_D11G3611	DIR-b/d-Ⅰ	150	15.9642	9.54	30-31	Vacuole-29.25%	3
GhDIR103	GH_D11G3612	DIR-b/d-Ⅰ	195	21.0871	9.5	26-27	Vacuole-58.05%	2
GhDIR104	GH_D12G2034	DIR-b/d-Ⅰ	208	22.7652	9.99	-	Peroxisome-42.58%	3
GhDIR105	GH_D12G2924	DIR-e	249	25.4301	4.64	24-25	Extracellular space-56.44%	0
GhDIR106	GH_D13G0138	DIR-b/d-Ⅰ	186	20.7177	9.63	25-26	Extracellular space-89.29%	3
GhDIR107	GH_D13G2408	DIR-b/d-Ⅰ	202	22.2696	9.83	-	Peroxisome-54.10%	3
† The letters N and C following gene names indicate genes having incomplete conserved domain at the N-terminus and the C-terminus, respectively.
