# Supplementary material for: Evolution, expression and functional analysis of cultivated allotetraploid cotton DIR genes
Source: BMC Plant Biol. 2021 Feb 10;21:89. doi: 10.1186/s12870-021-02859-0 (PMC7876823; doi:10.1186/s12870-021-02859-0)
Supplement: Supplementary file 8 — Additional file 8: Table S1. Characteristics of 107 GbDIR proteins. Table S2. Characteristics of 107 GhDIR proteins. Table S3. List of DIR genes used in the phylogenetic tree. Table S4. Ka, Ks and Ka/Ks values calculated for homologous DIR gene pairs in Gossypium barbadense. Table S5. Ka, Ks and Ka/Ks values calculated for homologous DIR gene pairs in Gossypium hirsutum. Table S6. List of DIRs with biochemical and/or physiological functions in literatures. Table S7. List of DIR genes identified in Gossypium arboreum, Gossypium raimondii, Glycine max, Theobroma cacao and Vitis vinifera. Table S8. JASPAR matrices used to identify potential TFBS. Table S9. List of motif occurrences in Gossypium barbadense. Table S10. List of motif occurrences in Gossypium hirsutum. Table S11. FPKM values of DIR genes in response to Verticillium dahliae and water in Gossypium hirsutum cultivar ND601. Table S12. FPKM values of DIR genes in response to Verticillium dahliae and water in six Gossypium hirsutum cultivars. Table S13. RPKM values of DIR genes during cotton fiber development in Gossypium barbadense. Table S14. RPKM values of DIR genes during cotton fiber development in Gossypium hirsutum [file 12870_2021_2859_MOESM8_ESM.zip › Additional file 8/Table S4.xlsx]

## Sheet: Table S4
Supplementary Table 4. Ka, Ks and Ka/Ks values calculated for homologous DIR gene pairs in Gossypium barbadense.
Type	Homologous gene 1	Homologous gene 2	Ka	Ks	Ka/Ks
Segmental duplication	GbDIR14	GbDIR33C	0.553225	1.56312	0.353923
	GbDIR14	GbDIR41N	0.888573	0.602556	1.47467
	GbDIR33C	GbDIR42	0.491194	1.70644	0.287847
	GbDIR13	GbDIR53	0.437992	1.56987	0.279
	GbDIR64	GbDIR79	0.180779	1.27396	0.141903
	GbDIR68	GbDIR96	0.368627	1.21048	0.30453
	GbDIR64	GbDIR99	0.427617	1.99353	0.214502
	GbDIR79	GbDIR99	0.451288	0.409279	1.10264
	GbDIR78	GbDIR102	0.32745	1.34173	0.24405
Tandem duplication	GbDIR12	GbDIR13	0.18933	1.67495	0.113036
	GbDIR16	GbDIR17	0.0587923	0.0993469	0.591788
	GbDIR17	GbDIR18	0.0747396	0.0982378	0.760803
	GbDIR18	GbDIR19	0.0941787	0.100254	0.9394
	GbDIR19	GbDIR20	0.0180589	0.0213825	0.844566
	GbDIR21C	GbDIR22	0.0730247	0.142681	0.511803
	GbDIR23	GbDIR24	0.152762	0.556904	0.274305
	GbDIR41N	GbDIR42	0.5875	1.53517	0.382693
	GbDIR42	GbDIR43	0.482559	2.91522	0.165531
	GbDIR50	GbDIR51	0.12446	0.297503	0.418349
	GbDIR64	GbDIR65	0.180233	1.67196	0.107798
	GbDIR75	GbDIR76	0.104415	0.0600649	1.73837
	GbDIR84N	GbDIR85	0.619506	2.27994	0.27172
	GbDIR85	GbDIR86	0.502873	2.04396	0.246029
	GbDIR89C	GbDIR90	0.495699	1.16684	0.424823
	GbDIR91	GbDIR92	0.0370497	0.0774508	0.478364
	GbDIR94	GbDIR95	0.0578156	0.0965069	0.599083
	GbDIR96	GbDIR97	0.106287	0.363072	0.292744
At versus Dt	GbDIR1	GbDIR57	0.0160482	0.034918	0.459597
	GbDIR2	GbDIR58	0.0620359	0.0916429	0.676931
	GbDIR5	GbDIR59	0.0224978	0.0210382	1.06938
	GbDIR6	GbDIR60	0.0311392	0.0590248	0.527561
	GbDIR7	GbDIR61	0.0191178	0.0157153	1.21651
	GbDIR8	GbDIR62N	0.0576777	0.0748289	0.770795
	GbDIR9	GbDIR63	0.0314199	0.132554	0.237034
	GbDIR10	GbDIR80	0.0134925	0.0737112	0.183045
	GbDIR11	GbDIR66	0.0164621	0.019372	0.84979
	GbDIR12	GbDIR65	0.0036232	0.0292649	0.123807
	GbDIR13	GbDIR64	0.0101419	0.023533	0.430965
	GbDIR14	GbDIR67	0.0202177	0.0195022	1.03669
	GbDIR23	GbDIR69	0.0230998	0.0191696	1.20502
	GbDIR25	GbDIR70	0.0164931	0.0638931	0.258136
	GbDIR27	GbDIR71	0.0353753	0.0301826	1.17204
	GbDIR28	GbDIR72	0.0174032	0.0485615	0.358375
	GbDIR30N	GbDIR73N	0.00787033	0.00522465	1.50638
	GbDIR31	GbDIR74	0.0376043	0.0105414	3.5673
	GbDIR32	GbDIR75	0.0324263	0.0281347	1.15254
	GbDIR34	GbDIR77	0.0266797	0.0497791	0.535961
	GbDIR35	GbDIR79	0.0338899	0.0279509	1.21248
	GbDIR38C	GbDIR81	0.113563	0.169931	0.668289
	GbDIR39	GbDIR82	0.0207815	0.043538	0.477318
	GbDIR40	GbDIR83	0.0186086	0.0308546	0.603106
	GbDIR41N	GbDIR84N	0.0290866	0.052366	0.555449
	GbDIR42	GbDIR85	0.0229636	0.0645693	0.355644
	GbDIR43	GbDIR86	0.015273	0.0720997	0.211832
	GbDIR44	GbDIR90	0.0151089	0.0536363	0.281692
	GbDIR45	GbDIR91	0.0485324	0.0399585	1.21457
	GbDIR46	GbDIR92	0.026977	0.0522398	0.516406
	GbDIR47	GbDIR93	0.0239535	0.0422968	0.56632
	GbDIR49	GbDIR94	0.0174904	0.0361003	0.484495
	GbDIR50	GbDIR96	0.0730183	0.215237	0.339247
	GbDIR51	GbDIR97	0.0286663	0.0621145	0.461508
	GbDIR52	GbDIR98	0.0680964	0.101335	0.671995
	GbDIR53	GbDIR99	0.0169195	0.0135056	1.25278
	GbDIR54	GbDIR100	0.00472128	0.0731359	0.0645549
	GbDIR55	GbDIR101	0.0121805	0.0205714	0.592106
	GbDIR56	GbDIR102	0.00574108	0.0189657	0.302708
