# Supplementary material for: Evolution, expression and functional analysis of cultivated allotetraploid cotton DIR genes
Source: BMC Plant Biol. 2021 Feb 10;21:89. doi: 10.1186/s12870-021-02859-0 (PMC7876823; doi:10.1186/s12870-021-02859-0)
Supplement: Supplementary file 8 — Additional file 8: Table S1. Characteristics of 107 GbDIR proteins. Table S2. Characteristics of 107 GhDIR proteins. Table S3. List of DIR genes used in the phylogenetic tree. Table S4. Ka, Ks and Ka/Ks values calculated for homologous DIR gene pairs in Gossypium barbadense. Table S5. Ka, Ks and Ka/Ks values calculated for homologous DIR gene pairs in Gossypium hirsutum. Table S6. List of DIRs with biochemical and/or physiological functions in literatures. Table S7. List of DIR genes identified in Gossypium arboreum, Gossypium raimondii, Glycine max, Theobroma cacao and Vitis vinifera. Table S8. JASPAR matrices used to identify potential TFBS. Table S9. List of motif occurrences in Gossypium barbadense. Table S10. List of motif occurrences in Gossypium hirsutum. Table S11. FPKM values of DIR genes in response to Verticillium dahliae and water in Gossypium hirsutum cultivar ND601. Table S12. FPKM values of DIR genes in response to Verticillium dahliae and water in six Gossypium hirsutum cultivars. Table S13. RPKM values of DIR genes during cotton fiber development in Gossypium barbadense. Table S14. RPKM values of DIR genes during cotton fiber development in Gossypium hirsutum [file 12870_2021_2859_MOESM8_ESM.zip › Additional file 8/Table S5.xlsx]

## Sheet: Table S5
Supplementary Table 5. Ka, Ks and Ka/Ks values calculated for homologous DIR gene pairs in Gossypium hirsutum.
Type	Homologous gene 1	Homologous gene 2	Ka	Ks	Ka/Ks
Segmental duplication	GhDIR1	GhDIR14	0.463364	1.36891	0.338491
	GhDIR13	GhDIR41N	0.878834	0.580316	1.51441
	GhDIR33C	GhDIR42	0.504594	1.61599	0.312252
	GhDIR12	GhDIR54	0.45265	1.63381	0.277052
	GhDIR35	GhDIR57	0.285239	1.23183	0.231557
	GhDIR68	GhDIR86	0.18038	1.27313	0.141682
	GhDIR80	GhDIR92N	0.582018	1.94345	0.299476
	GhDIR72	GhDIR102C	0.386407	1.18219	0.326857
	GhDIR85	GhDIR107	0.32745	1.37445	0.238241
Tandem duplication	GhDIR6	GhDIR7	0.322003	1.00839	0.319325
	GhDIR11	GhDIR12	0.239287	1.74509	0.13712
	GhDIR15	GhDIR16	0.0552743	0.0938027	0.589261
	GhDIR16	GhDIR17C	0.095125	0.0974049	0.976594
	GhDIR17C	GhDIR18	0.0655268	0.104682	0.625959
	GhDIR18	GhDIR19	0.113775	0.109491	1.03913
	GhDIR20	GhDIR21C	0.0805035	0.150561	0.534689
	GhDIR22	GhDIR23	0.054244	0.0935575	0.579793
	GhDIR23	GhDIR24	0.0650121	0.0749251	0.867694
	GhDIR25	GhDIR26	0.141357	0.471987	0.299494
	GhDIR41N	GhDIR42	0.587027	1.51678	0.387022
	GhDIR42	GhDIR43	0.496929	2.67822	0.185544
	GhDIR44	GhDIR45C	0.0440049	0.0984814	0.446834
	GhDIR47	GhDIR48	0.0287772	0.0306152	0.939964
	GhDIR51	GhDIR52	0.118694	0.298004	0.398295
	GhDIR62	GhDIR63	0.0892542	0.078838	1.13212
	GhDIR73	GhDIR74C	0.153972	0.467081	0.329647
	GhDIR81	GhDIR82	0.0317945	0.0442861	0.717935
	GhDIR82	GhDIR83	0.0287844	0.0458979	0.627139
	GhDIR93	GhDIR94	0.505913	2.04396	0.247516
	GhDIR97C	GhDIR98	0.1346	0.18707	0.719517
	GhDIR99	GhDIR100	0.10228	0.244417	0.418467
	GhDIR100	GhDIR101	0.0555934	0.0964645	0.576309
	GhDIR102C	GhDIR103	0.132264	0.429444	0.307989
At versus Dt	GhDIR1	GhDIR58	0.055057	0.10949	0.502849
	GhDIR2	GhDIR59	0.0186132	0.0396155	0.469846
	GhDIR3	GhDIR60	0.0194032	0.0469431	0.413335
	GhDIR4	GhDIR61	0.0199004	0.0334914	0.594196
	GhDIR5	GhDIR63	0.0203589	0.020949	0.971834
	GhDIR6	GhDIR64	0.0331113	0.0676911	0.489153
	GhDIR7	GhDIR65	0.0213079	0.0264632	0.80519
	GhDIR9	GhDIR66	0.0272992	0.13342	0.20461
	GhDIR14	GhDIR67	0.00922528	0.0324	0.284731
	GhDIR12	GhDIR68	0.0172251	0.0289345	0.595313
	GhDIR11	GhDIR69	0.00446187	0.0174874	0.255148
	GhDIR10	GhDIR70	0.0164621	0.019372	0.84979
	GhDIR13	GhDIR71	0.0128696	0.0275424	0.467267
	GhDIR25	GhDIR73	0.0224371	0.0192173	1.16755
	GhDIR26	GhDIR74C	0.0536525	0.102271	0.524609
	GhDIR27	GhDIR75	0.011465	0.0636962	0.179994
	GhDIR28	GhDIR76	0.0228963	0.0299459	0.764589
	GhDIR29	GhDIR77	0.0183969	0.046798	0.393114
	GhDIR30N	GhDIR78N	0.00787033	0.00522465	1.50638
	GhDIR31	GhDIR79	0.0352612	0.01057	3.33598
	GhDIR33C	GhDIR80	0.0931137	0.13227	0.703967
	GhDIR24	GhDIR81	0.0317495	0.0552311	0.574849
	GhDIR21C	GhDIR83	0.0332942	0.0918875	0.362336
	GhDIR22	GhDIR83	0.0251053	0.0796903	0.315036
	GhDIR34	GhDIR84	0.0259832	0.0444913	0.584005
	GhDIR35	GhDIR85	0.0195389	0.0611845	0.319345
	GhDIR36	GhDIR86	0.0362175	0.0177359	2.04205
	GhDIR38	GhDIR89	0.00688301	0.0363001	0.189614
	GhDIR39	GhDIR90	0.0224668	0.0326181	0.688785
	GhDIR40	GhDIR91	0.0207476	0.0391602	0.529814
	GhDIR41N	GhDIR92N	0.0268113	0.052366	0.511999
	GhDIR42	GhDIR93	0.0273266	0.0667989	0.409088
	GhDIR43	GhDIR94	0.0155679	0.0720997	0.215922
	GhDIR45C	GhDIR95	0.04652	0.0528647	0.879982
	GhDIR46	GhDIR96	0.0149707	0.0526122	0.284548
	GhDIR47	GhDIR97C	0.135987	0.197299	0.689246
	GhDIR48	GhDIR98	0.0111114	0.0308233	0.360487
	GhDIR49	GhDIR99	0.0217965	0.0423987	0.514084
	GhDIR50	GhDIR100	0.014817	0.0359384	0.412289
	GhDIR51	GhDIR102C	0.0702856	0.235896	0.297951
	GhDIR52	GhDIR103	0.0265201	0.0464022	0.571525
	GhDIR53	GhDIR104	0.0619129	0.09429	0.656622
	GhDIR55	GhDIR105	0.00307063	0.0645986	0.047534
	GhDIR56	GhDIR106	0.0121805	0.0205714	0.592106
	GhDIR57	GhDIR107	0.00953756	0.0279134	0.341684
