# Supplementary material for: Evolution, expression and functional analysis of cultivated allotetraploid cotton DIR genes
Source: BMC Plant Biol. 2021 Feb 10;21:89. doi: 10.1186/s12870-021-02859-0 (PMC7876823; doi:10.1186/s12870-021-02859-0)
Supplement: Supplementary file 8 — Additional file 8: Table S1. Characteristics of 107 GbDIR proteins. Table S2. Characteristics of 107 GhDIR proteins. Table S3. List of DIR genes used in the phylogenetic tree. Table S4. Ka, Ks and Ka/Ks values calculated for homologous DIR gene pairs in Gossypium barbadense. Table S5. Ka, Ks and Ka/Ks values calculated for homologous DIR gene pairs in Gossypium hirsutum. Table S6. List of DIRs with biochemical and/or physiological functions in literatures. Table S7. List of DIR genes identified in Gossypium arboreum, Gossypium raimondii, Glycine max, Theobroma cacao and Vitis vinifera. Table S8. JASPAR matrices used to identify potential TFBS. Table S9. List of motif occurrences in Gossypium barbadense. Table S10. List of motif occurrences in Gossypium hirsutum. Table S11. FPKM values of DIR genes in response to Verticillium dahliae and water in Gossypium hirsutum cultivar ND601. Table S12. FPKM values of DIR genes in response to Verticillium dahliae and water in six Gossypium hirsutum cultivars. Table S13. RPKM values of DIR genes during cotton fiber development in Gossypium barbadense. Table S14. RPKM values of DIR genes during cotton fiber development in Gossypium hirsutum [file 12870_2021_2859_MOESM8_ESM.zip › Additional file 8/Table S6.xlsx]

## Sheet: Table S6
Supplementary Table 6. List of DIRs with biochemical and/or physiological functions in literatures.
Name	Accession no.	Characterization	Species	Reference
FiDIR1	AAF25357	(+)-Pinoresinol-forming protein	Forsythia intermedia	1
TpDIR5	AF210067	(+)-Pinoresinol-forming protein	Thuja plicata	2
TpDIR8	AF210070	(+)-Pinoresinol-forming protein	Thuja plicata	2
ScDIR1	ADR30610	(+)-Pinoresinol-forming protein	Schisandra chinensis	3
AtDIR5	AT1G64160	(−)-Pinoresinol-forming protein	Arabidopsis thaliana	3
AtDIR6	AT4G23690	(−)-Pinoresinol-forming protein	Arabidopsis thaliana	3
AtESB1	AT2G28670	Lignin-based Casparian strip formation	Arabidopsis thaliana	4
GmPdh1	AB823548	Pod dehiscence	Glycine max	5
PsDRR206	AAB18669	Non-host disease resistance responses; (+)-pinoresinol-forming protein	Pisum sativum	6
LuDIR1	KM433751	(+)-Pinoresinol-forming protein	Linum usitatissimum	7
LuDIR5	KM433753	(−)-Pinoresinol-forming protein	Linum usitatissimum	7
LuDIR6	KM433752	(−)-Pinoresinol-forming protein	Linum usitatissimum	7
GmDIR22	HQ993047	Defense responses against Phytophthora sojae; (+)-pinoresinol-forming protein	Glycine max	8
GePTS1	LC121822	Pterocarpan biosynthesis	Glycyrrhiza echinata	9
GmPTS1	AK245195	Pterocarpan biosynthesis	Glycine max	9
LjPTS1	FS322418	Pterocarpan biosynthesis	Lotus japonicus	9
CaDIR7	CA03g02390	Defense responses against Phytophthora capsici and abiotic stresses	Capsicum annuum	10
GmDRR1	ADG86640	Defense responses against Phytophthora sojae	Glycine max	11
GhDIR1	ACU55135	Defense responses against Verticillium dahliae	Gossypium hirsutum	12
GhDIR4	LN875776	(+)-Gossypol-forming protein	Gossypium hirsutum	13
GaDIR1	KHF97260	(+)-Gossypol-forming protein	Gossypium arboreum	13
GbDIR2	AAY44415	(+)-Gossypol-forming protein	Gossypium barbadense	14
GhDIR3	AFP65784	(+)-Gossypol-forming protein	Gossypium hirsutum	14
1. Davin LB, Wang H, Crowell AL, Bedgar DL, Martin DM, Sarkanen S, Lewis NG. Stereoselective bimolecular phenoxy radical coupling by an auxiliary (dirigent) protein without an active center. Science. 1997;275(5298):362-367.
2. Kim MK, Jeon JH, Fujita M, Davin LB, Lewis NG. The western red cedar (Thuja plicata) 8-8' DIRIGENT family displays diverse expression patterns and conserved monolignol coupling specificity. Plant Mol Biol. 2002;49(2):199-214.
3. Kim KW, Moinuddin SG, Atwell KM, Costa MA, Davin LB, Lewis NG. Opposite stereoselectivities of dirigent proteins in Arabidopsis and schizandra species. J Biol Chem. 2012;287(41):33957-33972.
4. Hosmani PS, Kamiya T, Danku J, Naseer S, Geldner N, Guerinot ML, Salt DE. Dirigent domain-containing protein is part of the machinery required for formation of the lignin-based Casparian strip in the root. Proc Natl Acad Sci USA. 2013;110(35):14498-14503.
5. Funatsuki H, Suzuki M, Hirose A, Inaba H, Yamada T, Hajika M, Komatsu K, Katayama T, Sayama T, Ishimoto M, et al. Molecular basis of a shattering resistance boosting global dissemination of soybean. Proc Natl Acad Sci USA. 2014;111(50):17797-17802.
6. Seneviratne HK, Dalisay DS, Kim K-W, Moinuddin SGA, Yang H, Hartshorn CM, Davin LB, Lewis NG. Non-host disease resistance response in pea (Pisum sativum) pods: Biochemical function of DRR206 and phytoalexin pathway localization. Phytochemistry. 2015;113:140-148.
7. Dalisay DS, Kim KW, Lee C, Yang H, Rübel O, Bowen BP, Davin LB, Lewis NG. Dirigent protein-mediated lignan and cyanogenic glucoside formation in flax seed: Integrated omics and maldi mass spectrometry imaging. J Nat Prod. 2015;78(6):1231-1242.
8. Li N, Zhao M, Liu T, Dong L, Cheng Q, Wu J, Wang L, Chen X, Zhang C, Lu W, et al. A novel soybean dirigent gene GmDIR22 contributes to promotion of lignan biosynthesis and enhances resistance to phytophthora sojae. Front Plant Sci. 2017;8:1185.
9. Uchida K, Akashi T, Aoki T. The missing link in leguminous pterocarpan biosynthesis is a dirigent domain-containing protein with isoflavanol dehydratase activity. Plant Cell Physiol. 2017;58(2):398-408.
10. Khan A, Li RJ, Sun JT, Ma F, Zhang HX, Jin JH, Ali M, Haq SU, Wang JE, Gong ZH. Genome-wide analysis of dirigent gene family in pepper (Capsicum annuum L.) and characterization of CaDIR7 in biotic and abiotic stresses. Sci Rep. 2018;8(1):5500.
11. Chen Q, Yu G, Zou J, Wang J, Qiu H, Zhu R, Chang H, Jiang H, Hu Z, Li C, et al. GmDRR1, a dirigent protein resistant to Phytophthora sojae in Glycine max (L.) Merr. J Integr Agric. 2018;17(6):1289-1298
12. Shi H, Liu Z, Zhu L, Zhang C, Chen Y, Zhou Y, Li F, Li X. Overexpression of cotton (Gossypium hirsutum) dirigent1 gene enhances lignification that blocks the spread of Verticillium dahliae. Acta Biochim Biophys Sin. 2012;44(7):555-564.
13. Effenberger I, Zhang B, Li L, Wang Q, Liu Y, Klaiber I, Pfannstiel J, Wang Q, Schaller A. Dirigent proteins from cotton (Gossypium sp.) for the atropselective synthesis of gossypol. Angew Chem. 2015;54(49):14660-14663.
14. Effenberger I, Harport M, Pfannstiel J, Klaiber I, Schaller A. Expression in Pichia pastoris and characterization of two novel dirigent proteins for atropselective formation of gossypol. Appl Microbiol Biotechnol. 2017;101(5):2021-2032.
