# Supplementary material for: Evolution, expression and functional analysis of cultivated allotetraploid cotton DIR genes
Source: BMC Plant Biol. 2021 Feb 10;21:89. doi: 10.1186/s12870-021-02859-0 (PMC7876823; doi:10.1186/s12870-021-02859-0)
Supplement: Supplementary file 8 — Additional file 8: Table S1. Characteristics of 107 GbDIR proteins. Table S2. Characteristics of 107 GhDIR proteins. Table S3. List of DIR genes used in the phylogenetic tree. Table S4. Ka, Ks and Ka/Ks values calculated for homologous DIR gene pairs in Gossypium barbadense. Table S5. Ka, Ks and Ka/Ks values calculated for homologous DIR gene pairs in Gossypium hirsutum. Table S6. List of DIRs with biochemical and/or physiological functions in literatures. Table S7. List of DIR genes identified in Gossypium arboreum, Gossypium raimondii, Glycine max, Theobroma cacao and Vitis vinifera. Table S8. JASPAR matrices used to identify potential TFBS. Table S9. List of motif occurrences in Gossypium barbadense. Table S10. List of motif occurrences in Gossypium hirsutum. Table S11. FPKM values of DIR genes in response to Verticillium dahliae and water in Gossypium hirsutum cultivar ND601. Table S12. FPKM values of DIR genes in response to Verticillium dahliae and water in six Gossypium hirsutum cultivars. Table S13. RPKM values of DIR genes during cotton fiber development in Gossypium barbadense. Table S14. RPKM values of DIR genes during cotton fiber development in Gossypium hirsutum [file 12870_2021_2859_MOESM8_ESM.zip › Additional file 8/Table S7.xlsx]

## Sheet: Table S7
Supplementary Table 7. List of DIR genes identified in Gossypium arboreum, Gossypium raimondii, Glycine max, Theobroma cacao and Vitis vinifera.
Gossypium arboreum		Gossypium raimondii		Glycine max		Theobroma cacao		Vitis vinifera
Ga01G0033		Gorai.001G042200		Glyma.01G126600		Tc01v2_p000520		VIT_00s0317g00070
Ga01G0447		Gorai.002G003700		Glyma.01G126700		Tc02v2_p005060		VIT_00s0317g00080
Ga01G0508		Gorai.002G045200		Glyma.01G127100		Tc02v2_p005070		VIT_00s0317g00090
Ga01G0509		Gorai.002G050400		Glyma.01G127200		Tc02v2_p005080		VIT_02s0025g00730
Ga01G0511		Gorai.002G050500		Glyma.01G127400		Tc02v2_p005090		VIT_02s0025g00740
Ga01G1717		Gorai.002G050600		Glyma.02G169800		Tc02v2_p005100		VIT_02s0025g00750
Ga01G1718		Gorai.002G050700		Glyma.03G044300		Tc02v2_p005110		VIT_02s0025g00760
Ga01G1789		Gorai.002G050800		Glyma.03G044400		Tc02v2_p005130		VIT_03s0038g02050
Ga01G2326		Gorai.002G194300		Glyma.03G044500		Tc02v2_p005140		VIT_03s0038g02060
Ga02G1077		Gorai.002G194400		Glyma.03G044900		Tc02v2_p005150		VIT_04s0044g00040
Ga02G1078		Gorai.002G194500		Glyma.03G045600		Tc02v2_p005160		VIT_05s0051g00390
Ga02G1079		Gorai.002G194800		Glyma.03G045800		Tc02v2_p005170		VIT_05s0051g00400
Ga02G1083		Gorai.002G194900		Glyma.03G046000		Tc03v2_p008840		VIT_06s0004g00970
Ga02G1084		Gorai.003G077400		Glyma.03G147600		Tc03v2_p024180		VIT_06s0004g00980
Ga02G1085		Gorai.003G083500		Glyma.03G147700		Tc03v2_p024190		VIT_06s0004g00990
Ga03G2626		Gorai.003G083600		Glyma.03G147800		Tc03v2_p024200		VIT_06s0004g01000
Ga04G0252		Gorai.003G137200		Glyma.03G147900		Tc03v2_p024220		VIT_06s0004g01010
Ga04G0255		Gorai.004G017700		Glyma.04G124100		Tc04v2_p017450		VIT_06s0004g01020
Ga04G0285		Gorai.004G136600		Glyma.04G139800		Tc05v2_p014890		VIT_06s0004g01030
Ga04G0360		Gorai.004G257500		Glyma.05G213400		Tc05v2_p014920		VIT_06s0004g04040
Ga04G0361		Gorai.005G252800		Glyma.05G242100		Tc05v2_p014930		VIT_08s0007g06900
Ga05G3131		Gorai.006G018400		Glyma.06G307300		Tc06v2_p008670		VIT_08s0007g06910
Ga05G3132		Gorai.006G230500		Glyma.06G307400		Tc08v2_p001550		VIT_08s0007g06930
Ga05G4210		Gorai.007G238200		Glyma.07G157100		Tc09v2_p017970		VIT_08s0007g06950
Ga05G4211		Gorai.007G238300		Glyma.07G239900		Tc09v2_p017980		VIT_08s0007g06960
Ga05G4213		Gorai.007G314000		Glyma.08G019900		Tc09v2_p027700		VIT_08s0007g06990
Ga05G4214		Gorai.007G314100		Glyma.08G020000		Tc09v2_p027710		VIT_08s0007g07000
Ga05G4215		Gorai.007G337000		Glyma.08G258300		Tc10v2_p000460		VIT_12s0059g00820
Ga05G4216		Gorai.007G337600		Glyma.09G198900		Tc10v2_p000470		VIT_12s0059g00830
Ga05G4217		Gorai.007G337700		Glyma.09G275400		Tc10v2_p004820		VIT_12s0059g00840
Ga05G4218		Gorai.007G362500		Glyma.10G127500		Tc10v2_p004840		VIT_13s0019g01210
Ga05G4219		Gorai.007G362600		Glyma.10G127600		Tc10v2_p004850		VIT_17s0000g04880
Ga05G4220		Gorai.008G200500		Glyma.11G085200				VIT_18s0001g11720
Ga05G4221		Gorai.008G251200		Glyma.11G144000
Ga05G3238		Gorai.008G290500		Glyma.11G144200
Ga05G2090		Gorai.009G205800		Glyma.11G144400
Ga07G0436		Gorai.009G307800		Glyma.11G150300
Ga08G0182		Gorai.009G308100		Glyma.11G150400
Ga08G1330		Gorai.009G316800		Glyma.11G150700
Ga08G2617		Gorai.009G391700		Glyma.12G030300
Ga09G2403		Gorai.009G391800		Glyma.12G067400
Ga10G0141		Gorai.009G446800		Glyma.12G097400
Ga10G0142		Gorai.009G446900		Glyma.12G150200
Ga10G1422		Gorai.009G447000		Glyma.17G033500
Ga10G2423		Gorai.009G447100		Glyma.18G207700
Ga10G0475		Gorai.009G447200		Glyma.18G214300
Ga10G0476		Gorai.009G447300		Glyma.18G282600
Ga10G0477		Gorai.009G447400		Glyma.19G150900
Ga11G0471		Gorai.009G447500		Glyma.19G151000
Ga11G0474		Gorai.009G447600		Glyma.19G151100
Ga11G0476		Gorai.011G068500		Glyma.19G151200
Ga11G0478		Gorai.011G163100		Glyma.19G151300
Ga11G0479		Gorai.011G245800		Glyma.20G078700
Ga11G0514		Gorai.011G245900		Glyma.20G078800
Ga11G1640		Gorai.011G246000
Ga11G0194		Gorai.011G281500
Ga11G0195		Gorai.011G281600
Ga11G0704		Gorai.011G281700
Ga12G0079		Gorai.012G145700
Ga12G0467		Gorai.012G145800
Ga12G0985		Gorai.012G152500
Ga13G2615		Gorai.012G152700
Ga13G0144		Gorai.012G155700
		Gorai.012G155800
		Gorai.013G015000
		Gorai.013G248100
		Gorai.N012400
		Gorai.N012500
