# Supplementary material for: Evolution, expression and functional analysis of cultivated allotetraploid cotton DIR genes
Source: BMC Plant Biol. 2021 Feb 10;21:89. doi: 10.1186/s12870-021-02859-0 (PMC7876823; doi:10.1186/s12870-021-02859-0)
Supplement: Supplementary file 8 — Additional file 8: Table S1. Characteristics of 107 GbDIR proteins. Table S2. Characteristics of 107 GhDIR proteins. Table S3. List of DIR genes used in the phylogenetic tree. Table S4. Ka, Ks and Ka/Ks values calculated for homologous DIR gene pairs in Gossypium barbadense. Table S5. Ka, Ks and Ka/Ks values calculated for homologous DIR gene pairs in Gossypium hirsutum. Table S6. List of DIRs with biochemical and/or physiological functions in literatures. Table S7. List of DIR genes identified in Gossypium arboreum, Gossypium raimondii, Glycine max, Theobroma cacao and Vitis vinifera. Table S8. JASPAR matrices used to identify potential TFBS. Table S9. List of motif occurrences in Gossypium barbadense. Table S10. List of motif occurrences in Gossypium hirsutum. Table S11. FPKM values of DIR genes in response to Verticillium dahliae and water in Gossypium hirsutum cultivar ND601. Table S12. FPKM values of DIR genes in response to Verticillium dahliae and water in six Gossypium hirsutum cultivars. Table S13. RPKM values of DIR genes during cotton fiber development in Gossypium barbadense. Table S14. RPKM values of DIR genes during cotton fiber development in Gossypium hirsutum [file 12870_2021_2859_MOESM8_ESM.zip › Additional file 8/Table S8.xlsx]

## Sheet: Table S8
Supplementary Table 8. JASPAR matrices used to identify potential TFBS.
ABA			IAA			ETH			GA			JA			SA			Drought			Salt			Temperature			Biotic stress			Cell wall
JASPAR matrix	Transcription factor		JASPAR matrix	Transcription factor		JASPAR matrix	Transcription factor		JASPAR matrix	Transcription factor		JASPAR matrix	Transcription factor		JASPAR matrix	Transcription factor		JASPAR matrix	Transcription factor		JASPAR matrix	Transcription factor		JASPAR matrix	Transcription factor		JASPAR matrix	Transcription factor		JASPAR matrix	Transcription factor
MA1185.1	AT1G01060		MA1185.1	AT1G01060		MA1185.1	AT1G01060		MA1185.1	AT1G01060		MA1185.1	AT1G01060		MA1185.1	AT1G01060		MA0566.1	AT1G32640		MA1052.1	AT1G43160		MA1167.1	AT2G03500		MA1048.1	AT1G74930		MA1375.1	AT4G00730
MA1426.1	AT1G14350		MA1426.1	AT1G14350		MA1049.1	AT1G06160		MA1186.1	AT1G49010		MA1049.1	AT1G06160		MA1248.1	AT1G21910		MA1171.1	AT1G17950		MA1221.1	AT1G43160		MA0555.1	AT2G22540		MA1308.1	AT3G56400		MA0990.1	AT1G73360
MA1171.1	AT1G17950		MA0943.1	AT1G19850		MA1401.1	AT1G18330		MA1397.1	AT1G74840		MA1248.1	AT1G21910		MA1038.1	AT1G22640		MA1372.1	AT1G27730		MA1089.1	AT1G69310		MA0558.1	AT5G10140		MA1348.1	AT1G08320		MA0935.1	AT1G61110
MA1038.1	AT1G22640		MA1186.1	AT1G49010		MA1680.1	AT1G18330		MA1678.1	AT2G27300		MA0566.1	AT1G32640		MA1052.1	AT1G43160		MA1661.1	AT1G33240		MA1081.1	AT2G30250		MA1200.1	AT5G10140		MA1085.1	AT1G80840		MA1171.1	AT1G17950
MA1372.1	AT1G27730		MA1289.1	AT1G53230		MA1397.1	AT1G74840		MA1173.1	AT2G32460		MA1052.1	AT1G43160		MA1221.1	AT1G43160		MA1052.1	AT1G43160		MA1301.1	AT2G38470		MA1301.1	AT2G38470		MA1085.2	AT1G80840		MA1238.1	AT2G35700
MA0566.1	AT1G32640		MA0942.1	AT1G59750		MA1404.1	AT2G01930		MA0931.1	AT2G36270		MA1221.1	AT1G43160		MA1186.1	AT1G49010		MA1221.1	AT1G43160		MA1308.1	AT3G56400		MA1344.1	AT3G10800		MA1090.1	AT2G25000		MA1238.2	AT2G35700
MA1052.1	AT1G43160		MA1397.1	AT1G74840		MA0972.1	AT2G46830		MA0554.1	AT2G45660		MA1186.1	AT1G49010		MA1294.1	AT1G68320		MA0941.1	AT1G45249		MA0950.1	AT3G61890		MA1067.1	AT5G60970		MA1077.1	AT4G31800		MA1045.1	AT2G46770
MA1221.1	AT1G43160		MA1009.1	AT2G33860		MA1182.1	AT3G09600		MA0972.1	AT2G46830		MA1181.1	AT1G66370		MA1397.1	AT1G74840		MA1216.1	AT1G46768		MA1244.1	AT5G64750		MA1185.1	AT1G01060		MA1346.1	AT5G06839		MA1040.1	AT5G12870
MA0941.1	AT1G45249		MA0972.1	AT2G46830		MA1177.1	AT3G11440		MA1182.1	AT3G09600		MA1397.1	AT1G74840		MA1085.1	AT1G80840		MA1679.1	AT1G46768		MA1185.1	AT1G01060		MA1372.1	AT1G27730		MA0579.1	AT1G09770		MA1278.1	AT3G50410
MA0570.1	AT1G49720		MA1080.1	AT2G47260		MA0992.1	AT3G15210		MA1194.1	AT3G10580		MA0972.1	AT2G46830		MA1085.2	AT1G80840		MA1089.1	AT1G69310		MA1401.1	AT1G18330		MA1052.1	AT1G43160		MA0967.1	AT1G42990		MA1015.1	AT5G25830
MA0570.2	AT1G49720		MA1209.1	AT3G01220		MA0992.2	AT3G15210		MA1188.1	AT3G11280		MA1182.1	AT3G09600		MA0589.1	AT2G04880		MA0953.1	AT2G22430		MA1680.1	AT1G18330		MA1221.1	AT1G43160		MA0933.1	AT4G14465
MA1390.1	AT1G68670		MA1182.1	AT3G09600		MA1051.1	AT3G16770		MA1356.1	AT3G46590		MA1051.1	AT3G16770		MA1090.1	AT2G25000		MA0931.1	AT2G36270		MA1038.1	AT1G22640		MA1216.1	AT1G46768		MA1336.1	AT1G22070
MA1397.1	AT1G74840		MA0574.1	AT3G23250		MA0945.1	AT3G16857		MA1283.1	AT3G47620		MA0574.1	AT3G23250		MA1296.1	AT2G46400		MA1243.1	AT2G38340		MA1372.1	AT1G27730		MA1679.1	AT1G46768		MA1052.1	AT1G43160
MA1326.1	AT1G75240		MA0564.1	AT3G24650		MA0574.1	AT3G23250		MA1190.1	AT4G01280		MA1356.1	AT3G46590		MA0972.1	AT2G46830		MA1301.1	AT2G38470		MA0941.1	AT1G45249		MA0970.1	AT2G22300		MA1221.1	AT1G43160
MA0931.1	AT2G36270		MA0565.1	AT3G26790		MA1356.1	AT3G46590		MA1187.1	AT5G02840		MA1308.1	AT3G56400		MA1179.1	AT3G09230		MA0954.1	AT2G46680		MA1186.1	AT1G49010		MA1081.1	AT2G30250		MA1005.1	AT1G50640
MA0986.1	AT2G40340		MA0565.2	AT3G26790		MA0575.1	AT3G50060		MA1391.1	AT5G06100		MA1190.1	AT4G01280		MA1182.1	AT3G09600		MA0954.2	AT2G46680		MA1397.1	AT1G74840		MA0931.1	AT2G36270		MA1005.2	AT1G50640
MA1351.1	AT2G46270		MA1278.1	AT3G50410		MA1395.1	AT3G50060		MA1391.2	AT5G06100		MA1354.1	AT4G12670		MA1194.1	AT3G10580		MA0937.1	AT3G15500		MA1678.1	AT2G27300		MA0554.1	AT2G45660		MA0970.1	AT2G22300
MA0959.1	AT2G46510		MA1190.1	AT4G01280		MA1190.1	AT4G01280		MA1399.1	AT5G08520		MA1394.1	AT4G37260		MA1188.1	AT3G11280		MA0945.1	AT3G16857		MA0931.1	AT2G36270		MA0977.1	AT2G46590		MA1231.1	AT2G31230
MA0954.1	AT2G46680		MA1214.1	AT4G36740		MA1394.1	AT4G37260		MA1681.1	AT5G08520		MA1394.2	AT4G37260		MA1177.1	AT3G11440		MA1659.1	AT3G19290		MA1243.1	AT2G38340		MA1271.1	AT2G46590		MA1301.1	AT2G38470
MA0954.2	AT2G46680		MA1187.1	AT5G02840		MA1394.2	AT4G37260		MA1246.1	AT5G13910		MA1039.1	AT4G38620		MA1356.1	AT3G46590		MA0993.1	AT3G20310		MA0972.1	AT2G46830		MA0972.1	AT2G46830		MA1004.1	AT2G44840
MA0972.1	AT2G46830		MA1197.1	AT5G09410		MA1403.1	AT4G38910		MA1398.1	AT5G47390		MA1187.1	AT5G02840		MA0576.1	AT3G49690		MA0574.1	AT3G23250		MA0008.1	AT3G01470		MA0574.1	AT3G23250		MA1296.1	AT2G46400
MA1182.1	AT3G09600		MA0944.1	AT5G37020		MA1172.1	AT5G02320		MA1398.2	AT5G47390		MA1037.1	AT5G40350		MA0575.1	AT3G50060		MA0950.1	AT3G61890		MA0008.2	AT3G01470		MA1219.1	AT3G50260		MA0992.1	AT3G15210
MA0992.1	AT3G15210		MA1044.1	AT5G39610		MA1187.1	AT5G02840		MA1183.1	AT5G52660		MA0568.1	AT5G46760		MA1395.1	AT3G50060		MA0971.1	AT4G25480		MA1182.1	AT3G09600		MA0985.1	AT4G25470		MA0992.2	AT3G15210
MA0992.2	AT3G15210		MA1198.1	AT5G47370		MA1391.1	AT5G06100		MA1318.1	AT5G52830		MA1398.1	AT5G47390		MA1278.1	AT3G50410		MA0121.1	AT4G31920		MA1659.1	AT3G19290		MA1217.1	AT4G25470		MA0993.1	AT3G20310
MA1659.1	AT3G19290		MA1398.1	AT5G47390		MA1391.2	AT5G06100		MA1352.1	AT5G59430		MA1398.2	AT5G47390		MA1308.1	AT3G56400		MA0930.1	AT4G34000		MA0574.1	AT3G23250		MA1670.1	AT4G25470		MA0567.1	AT3G23240
MA0993.1	AT3G20310		MA1398.2	AT5G47390		MA1044.1	AT5G39610		MA1042.1	AT5G59780		MA1183.1	AT5G52660		MA1190.1	AT4G01280		MA1210.1	AT4G37790		MA1190.1	AT4G01280		MA0971.1	AT4G25480		MA1303.1	AT4G01250
MA0564.1	AT3G24650		MA1352.1	AT5G59430		MA1402.1	AT5G42520		MA1158.1	AT1G03840		MA1352.1	AT5G59430		MA1354.1	AT4G12670		MA1399.1	AT5G08520		MA0930.1	AT4G34000		MA1224.1	AT4G25490		MA1006.1	AT4G17490
MA1356.1	AT3G46590		MA1215.1	AT5G66700		MA1398.1	AT5G47390		MA0560.1	AT1G09530		MA1042.1	AT5G59780		MA1077.1	AT4G31800		MA1681.1	AT5G08520		MA1187.1	AT5G02840		MA1669.1	AT4G25490		MA0569.1	AT4G17880
MA1283.1	AT3G47620		MA1377.1	AT3G20840		MA1398.2	AT5G47390		MA1294.1	AT1G68320		MA1293.1	AT3G01530		MA1394.1	AT4G37260		MA1197.1	AT5G09410		MA1399.1	AT5G08520		MA1061.1	AT4G36930		MA1298.1	AT4G23550
MA1338.1	AT3G56850		MA1184.1	AT5G17300		MA1183.1	AT5G52660		MA1167.1	AT2G03500		MA0937.1	AT3G15500		MA1394.2	AT4G37260		MA1255.1	AT1G22810		MA1681.1	AT5G08520		MA1197.1	AT5G09410		MA1306.1	AT4G31550
MA1668.1	AT3G56850		MA1206.1	AT5G62000		MA1352.1	AT5G59430		MA1025.1	AT2G18300		MA0567.1	AT3G23240		MA1039.1	AT4G38620		MA1424.1	AT1G22810		MA1043.1	AT5G13180		MA1335.1	AT5G10030		MA1068.1	AT5G06950
MA0950.1	AT3G61890		MA0548.1	AT5G13790		MA1042.1	AT5G59780		MA0552.1	AT2G20180		MA1317.1	AT5G26170		MA1172.1	AT5G02320					MA1044.1	AT5G39610		MA1225.1	AT5G47230		MA1257.1	AT5G44210
MA1190.1	AT4G01280		MA0548.2	AT5G13790		MA1259.1	AT1G01250		MA1293.1	AT3G01530					MA1187.1	AT5G02840					MA1398.1	AT5G47390		MA0969.1	AT5G64220		MA1094.1	AT5G46350
MA0930.1	AT4G34000					MA1240.1	AT1G03800		MA1177.1	AT3G11440					MA1399.1	AT5G08520					MA1398.2	AT5G47390		MA0986.1	AT2G40340		MA0568.1	AT5G46760
MA1394.1	AT4G37260					MA1227.1	AT1G12630		MA1373.1	AT3G50700					MA1681.1	AT5G08520					MA1183.1	AT5G52660		MA1051.1	AT3G16770		MA1262.1	AT5G47220
MA1394.2	AT4G37260					MA1227.2	AT1G12630		MA0551.1	AT5G11260					MA1180.1	AT5G11510					MA1352.1	AT5G59430		MA1248.1	AT1G21910		MA1225.1	AT5G47230
MA1210.1	AT4G37790					MA0582.1	AT1G13260		MA1037.1	AT5G40350					MA1040.1	AT5G12870					MA1046.1	AT4G35580		MA1243.1	AT2G38340		MA0950.1	AT3G61890
MA1187.1	AT5G02840					MA0583.1	AT1G13260		MA0590.1	AT5G61850					MA1083.1	AT5G24110					MA1171.1	AT1G17950		MA1664.1	AT3G22830		MA1219.1	AT3G50260
MA0551.1	AT5G11260					MA1234.1	AT1G19210								MA1398.1	AT5G47390								MA1667.1	AT3G24520		MA1088.1	AT5G49520
MA1043.1	AT5G13180					MA1248.1	AT1G21910								MA1398.2	AT5G47390								MA1666.1	AT4G11660		MA1180.1	AT5G11510
MA1044.1	AT5G39610					MA1255.1	AT1G22810								MA1183.1	AT5G52660								MA1297.1	AT5G07100		MA1069.1	AT3G12250
MA1094.1	AT5G46350					MA1424.1	AT1G22810								MA1352.1	AT5G59430								MA1665.1	AT5G62020		MA1676.1	AT3G49530
MA1398.1	AT5G47390					MA0997.1	AT1G22985								MA1042.1	AT5G59780								MA1676.1	AT3G49530		MA1047.1	AT5G06960
MA1398.2	AT5G47390					MA1247.1	AT1G28160								MA1222.1	AT1G44830											MA1047.2	AT5G06960
MA1183.1	AT5G52660					MA1001.1	AT1G28370								MA1091.1	AT5G01900											MA1049.1	AT1G06160
MA1206.1	AT5G62000					MA1001.2	AT1G28370								MA1047.1	AT5G06960											MA1222.1	AT1G44830
MA1244.1	AT5G64750					MA1263.1	AT1G36060								MA1047.2	AT5G06960											MA1372.1	AT1G27730
MA0110.1	AT5G65310					MA1052.1	AT1G43160								MA1084.1	AT5G22570											MA0566.1	AT1G32640
MA0110.2	AT5G65310					MA1221.1	AT1G43160																				MA1277.1	AT1G51700
MA0110.3	AT5G65310					MA1222.1	AT1G44830																				MA1300.1	AT1G62300
MA1092.1	AT1G66600					MA1216.1	AT1G46768																				MA1250.1	AT1G75490
MA0953.1	AT2G22430					MA1679.1	AT1G46768																				MA1076.1	AT2G23320
MA1243.1	AT2G38340					MA1005.1	AT1G50640																				MA1076.2	AT2G23320
MA1399.1	AT5G08520					MA1005.2	AT1G50640																				MA1299.1	AT2G24570
MA1681.1	AT5G08520					MA0994.1	AT1G53170																				MA1002.1	AT2G33710
MA1218.1	AT5G51990					MA1256.1	AT1G53910																				MA1245.1	AT2G33710
						MA1300.1	AT1G62300																				MA1245.2	AT2G33710
						MA1671.1	AT1G68550																				MA0931.1	AT2G36270
						MA1233.1	AT1G71450																				MA0999.1	AT3G23230
						MA1233.2	AT1G71450																				MA0574.1	AT3G23250
						MA1048.1	AT1G74930																				MA1381.1	AT3G46070
						MA1230.1	AT1G77200																				MA0575.1	AT3G50060
						MA1260.1	AT1G77640																				MA1395.1	AT3G50060
						MA0979.1	AT2G23340																				MA1292.1	AT3G53200
						MA1376.1	AT2G23340																				MA1666.1	AT4G11660
						MA1231.1	AT2G31230																				MA1228.1	AT4G18450
						MA1002.1	AT2G33710																				MA1232.1	AT4G28140
						MA1245.1	AT2G33710																				MA1053.1	AT4G34410
						MA1245.2	AT2G33710																				MA1394.1	AT4G37260
						MA1238.1	AT2G35700																				MA1394.2	AT4G37260
						MA1238.2	AT2G35700																				MA1000.1	AT5G51190
						MA1004.1	AT2G44840																				MA1000.2	AT5G51190
						MA1229.1	AT2G44940																				MA1042.1	AT5G59780
						MA1253.1	AT3G16280																				MA1665.1	AT5G62020
						MA0993.1	AT3G20310																				MA0549.1	AT1G19350
						MA1377.1	AT3G20840																				MA0586.1	AT1G20980
						MA1264.1	AT3G23220																				MA0586.2	AT1G20980
						MA0999.1	AT3G23230																				MA1342.1	AT1G77920
						MA0567.1	AT3G23240																				MA1070.1	AT1G77920
						MA1219.1	AT3G50260																				MA1091.1	AT5G01900
						MA0553.1	AT3G54990																				MA1084.1	AT5G22570
						MA1308.1	AT3G56400																				MA1318.1	AT5G52830
						MA1223.1	AT3G60490																				MA0588.1	AT5G65210
						MA1251.1	AT4G06746																				MA1040.1	AT5G12870
						MA0995.1	AT4G16750																				MA1317.1	AT5G26170
						MA0995.2	AT4G16750																				MA1239.1	AT5G61600
						MA1237.1	AT4G16750																				MA1244.1	AT5G64750
						MA1006.1	AT4G17490																				MA1051.1	AT3G16770
						MA1228.1	AT4G18450
						MA0975.1	AT4G23750
						MA0976.1	AT4G27950
						MA0976.2	AT4G27950
						MA1232.1	AT4G28140
						MA0996.1	AT4G32800
						MA1241.1	AT4G32800
						MA1053.1	AT4G34410
						MA0980.1	AT4G36900
						MA0980.2	AT4G36900
						MA1249.1	AT4G36900
						MA1246.1	AT5G13910
						MA1252.1	AT5G18560
						MA1236.1	AT5G25190
						MA0998.1	AT5G43410
						MA1257.1	AT5G44210
						MA1262.1	AT5G47220
						MA1225.1	AT5G47230
						MA1000.1	AT5G51190
						MA1000.2	AT5G51190
						MA1239.1	AT5G61600
						MA1244.1	AT5G64750
						MA1235.1	AT5G65510
						MA1261.1	AT5G67000
