# Supplementary material for: Evolution, expression and functional analysis of cultivated allotetraploid cotton DIR genes
Source: BMC Plant Biol. 2021 Feb 10;21:89. doi: 10.1186/s12870-021-02859-0 (PMC7876823; doi:10.1186/s12870-021-02859-0)
Supplement: Supplementary file 8 — Additional file 8: Table S1. Characteristics of 107 GbDIR proteins. Table S2. Characteristics of 107 GhDIR proteins. Table S3. List of DIR genes used in the phylogenetic tree. Table S4. Ka, Ks and Ka/Ks values calculated for homologous DIR gene pairs in Gossypium barbadense. Table S5. Ka, Ks and Ka/Ks values calculated for homologous DIR gene pairs in Gossypium hirsutum. Table S6. List of DIRs with biochemical and/or physiological functions in literatures. Table S7. List of DIR genes identified in Gossypium arboreum, Gossypium raimondii, Glycine max, Theobroma cacao and Vitis vinifera. Table S8. JASPAR matrices used to identify potential TFBS. Table S9. List of motif occurrences in Gossypium barbadense. Table S10. List of motif occurrences in Gossypium hirsutum. Table S11. FPKM values of DIR genes in response to Verticillium dahliae and water in Gossypium hirsutum cultivar ND601. Table S12. FPKM values of DIR genes in response to Verticillium dahliae and water in six Gossypium hirsutum cultivars. Table S13. RPKM values of DIR genes during cotton fiber development in Gossypium barbadense. Table S14. RPKM values of DIR genes during cotton fiber development in Gossypium hirsutum [file 12870_2021_2859_MOESM8_ESM.zip › Additional file 8/Table S9.xlsx]

## Sheet: Table S9
Supplementary Table 9. List of motif occurrences in Gossypium barbadense.
Type	JASPAR matrix	Transcription factor	Target gene	start	stop	strand	p-value	Matched sequence
ABA	MA1185.1	LHY1	GbDIR48	1498	1507	+	9.28e-06	AGATATTTAT
	MA1185.1	LHY1	GbDIR39	1054	1063	-	7.28e-06	AGATATTTTA
	MA1185.1	LHY1	GbDIR47	1513	1522	+	9.28e-06	AGATATTTAT
	MA1185.1	LHY1	GbDIR82	1097	1106	-	7.28e-06	AGATATTTTA
	MA1185.1	LHY1	GbDIR43	1639	1648	+	3.64e-06	AGATATTTTC
	MA1185.1	LHY1	GbDIR98	1111	1120	-	7.28e-06	AGATATTTTA
	MA1185.1	LHY1	GbDIR57	415	424	-	9.28e-06	AGATATTTAT
	MA1171.1	MYB52	GbDIR41N	1075	1085	-	3.61e-06	TTTTACCGTTA
	MA1171.1	MYB52	GbDIR39	1426	1436	-	6.86e-06	TTATACCGTTA
	MA1171.1	MYB52	GbDIR82	1195	1205	-	7.6e-06	TTTAACCGTTA
	MA1171.1	MYB52	GbDIR24	277	287	-	6.86e-06	TAATACCGTTA
	MA1171.1	MYB52	GbDIR95	914	924	-	6.86e-06	TTATACCGTTA
	MA1038.1	MYB3	GbDIR21C	1335	1345	+	8.18e-06	GGGTAGGTATG
	MA1372.1	STZ	GbDIR4	1129	1139	+	3.65e-06	CACTTTCACTT
	MA1372.1	STZ	GbDIR56	551	561	+	8.04e-06	CACTCCCACTT
	MA1372.1	STZ	GbDIR95	1767	1777	+	6.76e-06	CACTTACACTC
	MA1372.1	STZ	GbDIR2	1574	1584	-	8.76e-06	CAGTCTCACTA
	MA1372.1	STZ	GbDIR102	779	789	+	8.04e-06	CACTCCCACTT
	MA0941.1	ABF2	GbDIR68	570	582	+	2.14e-06	CTGGACACGTGTT
	MA0570.2	ABF1	GbDIR96	931	942	-	1.12e-07	ACACGTGGCATT
	MA0570.2	ABF1	GbDIR78	438	449	+	5.66e-06	ATACGTGGCATG
	MA0570.2	ABF1	GbDIR50	972	983	-	1.12e-07	ACACGTGGCATT
	MA1390.1	HHO2	GbDIR26C	440	452	-	3.61e-06	AAATCCCAGATTC
	MA1390.1	HHO2	GbDIR65	291	303	-	9.09e-06	AAATCAAAGATAC
	MA1390.1	HHO2	GbDIR42	499	511	-	7.54e-06	AAATTTAAGATTC
	MA1390.1	HHO2	GbDIR76	734	746	-	3.14e-06	GAATCAAAGATGC
	MA1390.1	HHO2	GbDIR12	288	300	-	9.09e-06	AAATCAAAGATAC
	MA1390.1	HHO2	GbDIR85	772	784	-	7.54e-06	AAATTTAAGATTC
	MA1397.1	At1g74840	GbDIR100	836	846	-	6.62e-06	AGTGGATAAGA
	MA1397.1	At1g74840	GbDIR64	1831	1841	+	2.32e-06	AATGGATAAAG
	MA1397.1	At1g74840	GbDIR13	1830	1840	+	2.32e-06	AATGGATAAAG
	MA1326.1	ZHD5	GbDIR91	1367	1377	-	8.25e-06	CCGTGATTAAT
	MA1326.1	ZHD5	GbDIR46	1333	1343	-	8.25e-06	CCGTGATTAAT
	MA1326.1	ZHD5	GbDIR64	74	84	+	6.1e-06	ATGTAATTAAT
	MA1326.1	ZHD5	GbDIR13	74	84	+	6.1e-06	ATGTAATTAAT
	MA1326.1	ZHD5	GbDIR5	608	618	-	6.1e-06	ATGTAATTAAT
	MA0931.1	ABI5	GbDIR96	933	942	+	8.71e-06	TGCCACGTGT
	MA0931.1	ABI5	GbDIR50	974	983	+	8.71e-06	TGCCACGTGT
	MA0931.1	ABI5	GbDIR68	572	581	+	3.46e-06	GGACACGTGT
	MA1351.1	GBF3	GbDIR78	403	417	-	8.17e-06	AGCCACGTCAGTTTT
	MA1351.1	GBF3	GbDIR35	14	28	-	9.98e-06	TGACACGTAACAAAA
	MA1351.1	GBF3	GbDIR24	611	625	-	4.01e-06	TTCCACGTCATCCCT
	MA0954.2	ATHB7	GbDIR25	1836	1848	+	5.5e-06	TCAATGATTAAAT
	MA0954.2	ATHB7	GbDIR62N	166	178	+	1.78e-06	TTAATGATTGAAT
	MA0954.2	ATHB7	GbDIR39	1188	1200	-	5.93e-06	TTAATTATTGATT
	MA0954.2	ATHB7	GbDIR86	699	711	+	7.32e-06	TCATTGATTGATG
	MA0954.2	ATHB7	GbDIR43	698	710	+	7.32e-06	TCATTGATTGATG
	MA1182.1	At3g09600	GbDIR27	1292	1303	+	7.51e-06	AGATATTTAATT
	MA1182.1	At3g09600	GbDIR39	1052	1063	-	2.79e-06	AGATATTTTATG
	MA1182.1	At3g09600	GbDIR47	1513	1524	+	8.1e-06	AGATATTTATGA
	MA1182.1	At3g09600	GbDIR82	1095	1106	-	2.79e-06	AGATATTTTATG
	MA1182.1	At3g09600	GbDIR43	1639	1650	+	8.23e-07	AGATATTTTCTT
	MA1182.1	At3g09600	GbDIR97	529	540	+	9.53e-06	AGATATTTAAAT
	MA1182.1	At3g09600	GbDIR3	699	710	+	7.24e-06	AGATATTTACTT
	MA1182.1	At3g09600	GbDIR14	74	85	-	8.94e-06	TGATATTTTTTT
	MA1182.1	At3g09600	GbDIR98	1109	1120	-	2.34e-06	AGATATTTTAAT
	MA1182.1	At3g09600	GbDIR57	413	424	-	6.83e-06	AGATATTTATTA
	MA1659.1	ABF4	GbDIR78	406	417	-	9.19e-06	AGCCACGTCAGT
	MA1659.1	ABF4	GbDIR24	614	625	-	1.9e-06	TTCCACGTCATC
	MA0564.1	ABI3	GbDIR44	1175	1183	-	3.31e-06	CTGCATGCA
	MA0564.1	ABI3	GbDIR90	1144	1152	-	3.31e-06	CTGCATGCA
	MA1356.1	TRP2	GbDIR26C	1633	1653	+	1.54e-06	AACTTAAAAATCTAAACACTA
	MA1356.1	TRP2	GbDIR26C	1640	1660	+	1.74e-08	AAATCTAAACACTAAACCTTA
	MA1356.1	TRP2	GbDIR27	309	329	+	2.07e-06	AAATTTAAAATCTAAACACTA
	MA1356.1	TRP2	GbDIR27	316	336	+	1.74e-08	AAATCTAAACACTAAACCTTA
	MA1356.1	TRP2	GbDIR27	1168	1188	-	8.41e-06	CAACAAAAACCCGAAATCATA
	MA1356.1	TRP2	GbDIR40	506	526	+	2.25e-06	AATTTAAAACCCTTAAACTTT
	MA1356.1	TRP2	GbDIR54	477	497	+	6.46e-06	AATAAAAAAACCTAAATCAAT
	MA1356.1	TRP2	GbDIR54	1927	1947	+	9.71e-06	AAAAAAAAACCCTAACACACC
	MA1356.1	TRP2	GbDIR107	160	180	+	1.26e-07	AAATGTAAACACTAAACCTTA
	MA1356.1	TRP2	GbDIR107	167	187	+	1.68e-08	AACACTAAACCTTAAACCTAA
	MA1356.1	TRP2	GbDIR107	173	193	+	1.68e-06	AAACCTTAAACCTAAATCTCA
	MA1356.1	TRP2	GbDIR107	174	194	+	7.01e-06	AACCTTAAACCTAAATCTCAC
	MA1356.1	TRP2	GbDIR107	1000	1020	-	3.01e-06	CAAAAAAAACCCAAAATCATA
	MA1356.1	TRP2	GbDIR100	1926	1946	+	9.71e-06	AAAAAAAAACCCTAACACACC
	MA1356.1	TRP2	GbDIR48	1265	1285	-	1.25e-08	AACCTAAAACCCTAAAGCCCA
	MA1356.1	TRP2	GbDIR48	1272	1292	-	5.46e-06	ACCCAATAACCTAAAACCCTA
	MA1356.1	TRP2	GbDIR48	1273	1293	-	1.03e-06	AACCCAATAACCTAAAACCCT
	MA1356.1	TRP2	GbDIR65	1361	1381	+	1.91e-06	ATACTTAAATCTTAAATCTTA
	MA1356.1	TRP2	GbDIR65	1368	1388	+	1.97e-06	AATCTTAAATCTTAAATCCGA
	MA1356.1	TRP2	GbDIR70	77	97	+	1.26e-07	AAATGTAAACACTAAACCTTA
	MA1356.1	TRP2	GbDIR70	84	104	+	1.68e-08	AACACTAAACCTTAAACCTAA
	MA1356.1	TRP2	GbDIR70	90	110	+	1.68e-06	AAACCTTAAACCTAAATCTCA
	MA1356.1	TRP2	GbDIR70	91	111	+	7.01e-06	AACCTTAAACCTAAATCTCAC
	MA1356.1	TRP2	GbDIR70	917	937	-	3.01e-06	CAAAAAAAACCCAAAATCATA
	MA1356.1	TRP2	GbDIR11	368	388	+	7.04e-07	TAATCTAAACCTTAAACCTCT
	MA1356.1	TRP2	GbDIR11	398	418	+	7.19e-08	TCCCATAAACACTAAACCCTT
	MA1356.1	TRP2	GbDIR11	405	425	+	7.21e-09	AACACTAAACCCTTAACCCTT
	MA1356.1	TRP2	GbDIR11	412	432	+	6.8e-08	AACCCTTAACCCTTAACCCTT
	MA1356.1	TRP2	GbDIR11	413	433	+	2.5e-06	ACCCTTAACCCTTAACCCTTA
	MA1356.1	TRP2	GbDIR11	419	439	+	6.12e-08	AACCCTTAACCCTTAACCCCA
	MA1356.1	TRP2	GbDIR11	420	440	+	3.07e-06	ACCCTTAACCCTTAACCCCAA
	MA1356.1	TRP2	GbDIR11	426	446	+	6.03e-08	AACCCTTAACCCCAAACCCTT
	MA1356.1	TRP2	GbDIR11	427	447	+	3.42e-06	ACCCTTAACCCCAAACCCTTA
	MA1356.1	TRP2	GbDIR11	434	454	+	5.83e-06	ACCCCAAACCCTTACACCTTA
	MA1356.1	TRP2	GbDIR11	441	461	+	1.99e-06	ACCCTTACACCTTAAACACCA
	MA1356.1	TRP2	GbDIR11	448	468	+	6.46e-06	CACCTTAAACACCAACCCTAA
	MA1356.1	TRP2	GbDIR11	461	481	+	1.05e-10	AACCCTAACCCCTAAACCCTA
	MA1356.1	TRP2	GbDIR11	468	488	+	4.22e-10	ACCCCTAAACCCTAAATCATA
	MA1356.1	TRP2	GbDIR11	475	495	+	6.17e-06	AACCCTAAATCATAATCCTTA
	MA1356.1	TRP2	GbDIR11	482	502	+	1.51e-06	AATCATAATCCTTAAACCCAT
	MA1356.1	TRP2	GbDIR11	533	553	+	1.27e-07	ACTTCTAAACCTTAAACTCTA
	MA1356.1	TRP2	GbDIR11	540	560	+	2.16e-08	AACCTTAAACTCTAAACTATA
	MA1356.1	TRP2	GbDIR11	554	574	+	6.6e-06	AACTATATATCTTAAACCATA
	MA1356.1	TRP2	GbDIR11	578	598	+	4.91e-08	ACTCATAAACCTTAAATCCTA
	MA1356.1	TRP2	GbDIR11	585	605	+	1.78e-08	AACCTTAAATCCTAAACCATC
	MA1356.1	TRP2	GbDIR11	602	622	+	7.74e-07	CATCTTAAACCATAAACCTTA
	MA1356.1	TRP2	GbDIR11	609	629	+	1.58e-08	AACCATAAACCTTAAACTATA
	MA1356.1	TRP2	GbDIR11	727	747	-	4.41e-06	ATCTATAACCCCTAAAACAAT
	MA1356.1	TRP2	GbDIR11	741	761	-	6.98e-06	AATCAGAAACACTAATCTATA
	MA1356.1	TRP2	GbDIR11	758	778	-	9.34e-07	ACCCCTAAACCCAAAAAAATC
	MA1356.1	TRP2	GbDIR11	765	785	-	2.06e-06	TCATATAACCCCTAAACCCAA
	MA1356.1	TRP2	GbDIR39	1441	1461	-	2.71e-06	AAACATGAACCCAAAAACATA
	MA1356.1	TRP2	GbDIR63	22	42	+	3.1e-06	CTAGCTAAACTCTAAATCCCT
	MA1356.1	TRP2	GbDIR63	30	50	+	3.61e-06	ACTCTAAATCCCTAACTCCTA
	MA1356.1	TRP2	GbDIR63	37	57	+	6.67e-07	ATCCCTAACTCCTAACCCCTA
	MA1356.1	TRP2	GbDIR63	70	90	+	9.53e-09	AACCCTAACCCCTAAACATTA
	MA1356.1	TRP2	GbDIR63	77	97	+	6.91e-07	ACCCCTAAACATTAAATCTCA
	MA1356.1	TRP2	GbDIR63	98	118	+	3.59e-06	GCCCTTAAACCATAATCCCTA
	MA1356.1	TRP2	GbDIR63	105	125	+	1.74e-07	AACCATAATCCCTAAATCCAT
	MA1356.1	TRP2	GbDIR63	204	224	+	9.28e-07	ATATATATACCCTAAACCTAA
	MA1356.1	TRP2	GbDIR63	211	231	+	4.69e-07	TACCCTAAACCTAAAGCCCTA
	MA1356.1	TRP2	GbDIR63	623	643	+	8.41e-06	GCCGCTAAAACCTAAAGCATT
	MA1356.1	TRP2	GbDIR63	706	726	+	4.67e-06	TCGCTAAAACCCTAAGCATTA
	MA1356.1	TRP2	GbDIR30N	1629	1649	-	1.56e-06	TGCTTTAAACTCTAAACCATC
	MA1356.1	TRP2	GbDIR52	1953	1973	+	2.58e-06	ATTCCTTTACCCTAAACCTTG
	MA1356.1	TRP2	GbDIR52	1960	1980	+	3.24e-06	TACCCTAAACCTTGCATCCTT
	MA1356.1	TRP2	GbDIR49	485	505	-	4.01e-06	CACCGTAAACCCTAATTTAAT
	MA1356.1	TRP2	GbDIR67	507	527	+	8.24e-06	CTTTTTAAACCCCAAACATAA
	MA1356.1	TRP2	GbDIR46	795	815	-	8.84e-06	AATAATAAACCCCAAAAAAAA
	MA1356.1	TRP2	GbDIR83	527	547	+	7.51e-07	AATTTAAAACCCTTAAACTTA
	MA1356.1	TRP2	GbDIR23	150	170	+	8.45e-07	AATTTAAAACTCTAAAACTTA
	MA1356.1	TRP2	GbDIR44	668	688	+	8.58e-06	TACCCTAAACCCAAATGACCA
	MA1356.1	TRP2	GbDIR66	1063	1083	+	9.33e-06	AATACTAAATCTTGAATCATA
	MA1356.1	TRP2	GbDIR66	1173	1193	+	2.11e-06	ATTCCTAAACTTTAAATCATT
	MA1356.1	TRP2	GbDIR97	782	802	-	2.33e-06	TACATTAAACCCAAATTCATA
	MA1356.1	TRP2	GbDIR12	1357	1377	+	4.94e-06	ATACTTAAATCTTAAATCTCA
	MA1356.1	TRP2	GbDIR71	87	107	+	2.97e-06	AAATGTAAATACTAAACCTTA
	MA1356.1	TRP2	GbDIR71	94	114	+	6.34e-08	AATACTAAACCTTAAACCTAA
	MA1356.1	TRP2	GbDIR71	100	120	+	6.17e-07	AAACCTTAAACCTAAATCCCA
	MA1356.1	TRP2	GbDIR71	101	121	+	1.55e-06	AACCTTAAACCTAAATCCCAC
	MA1356.1	TRP2	GbDIR71	933	953	-	6.2e-07	CAACAAAAACCCAAAATCATA
	MA1356.1	TRP2	GbDIR14	320	340	+	8.24e-06	CTTTTTAAACCCCAAACATAA
	MA1356.1	TRP2	GbDIR90	1580	1600	-	8.88e-06	ATACATAAACATTAAAATTTA
	MA1338.1	AREB3	GbDIR96	933	947	-	4.29e-06	AGATTACACGTGGCA
	MA1338.1	AREB3	GbDIR50	974	988	-	4.29e-06	AGATTACACGTGGCA
	MA1668.1	DPBF3	GbDIR78	404	420	-	5.23e-06	ATTAGCCACGTCAGTTT
	MA1668.1	DPBF3	GbDIR24	612	628	-	9.32e-06	CGATTCCACGTCATCCC
	MA1190.1	RVE5	GbDIR48	1498	1508	+	9.28e-06	AGATATTTATC
	MA1190.1	RVE5	GbDIR39	1053	1063	-	3.45e-06	AGATATTTTAT
	MA1190.1	RVE5	GbDIR47	1513	1523	+	8.83e-06	AGATATTTATG
	MA1190.1	RVE5	GbDIR82	1096	1106	-	3.45e-06	AGATATTTTAT
	MA1190.1	RVE5	GbDIR43	1639	1649	+	2.45e-06	AGATATTTTCT
	MA1190.1	RVE5	GbDIR3	699	709	+	9.73e-06	AGATATTTACT
	MA1190.1	RVE5	GbDIR98	1110	1120	-	6.19e-06	AGATATTTTAA
	MA1190.1	RVE5	GbDIR57	414	424	-	4.82e-06	AGATATTTATT
	MA1394.1	MYB73	GbDIR25	1015	1025	-	3.94e-06	TAACCGAAATA
	MA1394.1	MYB73	GbDIR41N	1075	1085	+	5.05e-06	TAACGGTAAAA
	MA1394.1	MYB73	GbDIR39	1426	1436	+	8.34e-06	TAACGGTATAA
	MA1394.1	MYB73	GbDIR31	1045	1055	+	5.65e-06	TAACCGTCATA
	MA1394.1	MYB73	GbDIR44	976	986	-	7.23e-06	TAACTGTAAAA
	MA1394.1	MYB73	GbDIR3	1262	1272	-	5.65e-06	TAACCGTCATA
	MA1394.1	MYB73	GbDIR24	277	287	+	7.97e-06	TAACGGTATTA
	MA1394.1	MYB73	GbDIR95	914	924	+	8.34e-06	TAACGGTATAA
	MA1394.1	MYB73	GbDIR57	399	409	+	3.7e-07	TAACCGTAATA
	MA1394.2	MYB73	GbDIR47	710	721	+	8.34e-08	TTAACGGTCAAA
	MA1394.2	MYB73	GbDIR82	1194	1205	+	6.31e-06	TTAACGGTTAAA
	MA1394.2	MYB73	GbDIR10	30	41	+	5.57e-06	AAAACGGTCATA
	MA1210.1	HAT22	GbDIR40	1448	1457	-	2.99e-06	ACTAATCATT
	MA1210.1	HAT22	GbDIR54	622	631	+	5.44e-06	CCTAATCATT
	MA1210.1	HAT22	GbDIR34	1213	1222	-	2.99e-06	ACTAATCATT
	MA1210.1	HAT22	GbDIR67	1717	1726	+	9.08e-06	ATTAATCATT
	MA1210.1	HAT22	GbDIR83	1468	1477	-	2.99e-06	ACTAATCATT
	MA1210.1	HAT22	GbDIR35	66	75	+	2.99e-06	ACTAATCATT
	MA1210.1	HAT22	GbDIR3	70	79	-	9.08e-06	ATTAATCATT
	MA1210.1	HAT22	GbDIR14	1703	1712	+	9.08e-06	ATTAATCATT
	MA1210.1	HAT22	GbDIR98	1227	1236	-	5.44e-06	CCTAATCATT
	MA1210.1	HAT22	GbDIR77	1828	1837	-	2.99e-06	ACTAATCATT
	MA1210.1	HAT22	GbDIR38C	986	995	+	2.99e-06	ACTAATCATT
	MA1187.1	LCL1	GbDIR48	1498	1507	+	9.28e-06	AGATATTTAT
	MA1187.1	LCL1	GbDIR39	1054	1063	-	7.28e-06	AGATATTTTA
	MA1187.1	LCL1	GbDIR47	1513	1522	+	9.28e-06	AGATATTTAT
	MA1187.1	LCL1	GbDIR82	1097	1106	-	7.28e-06	AGATATTTTA
	MA1187.1	LCL1	GbDIR43	1639	1648	+	3.64e-06	AGATATTTTC
	MA1187.1	LCL1	GbDIR98	1111	1120	-	7.28e-06	AGATATTTTA
	MA1187.1	LCL1	GbDIR57	415	424	-	9.28e-06	AGATATTTAT
	MA0551.1	HY5	GbDIR96	931	946	+	1.37e-06	AATGCCACGTGTAATC
	MA0551.1	HY5	GbDIR96	931	946	-	1.37e-06	GATTACACGTGGCATT
	MA0551.1	HY5	GbDIR86	1528	1543	+	7.25e-06	AATGGCACGTGTCATT
	MA0551.1	HY5	GbDIR86	1528	1543	-	7.25e-06	AATGACACGTGCCATT
	MA0551.1	HY5	GbDIR50	972	987	+	1.37e-06	AATGCCACGTGTAATC
	MA0551.1	HY5	GbDIR50	972	987	-	1.37e-06	GATTACACGTGGCATT
	MA1398.1	KUA1	GbDIR54	574	588	+	3.48e-06	TATAGCTTATCCAAA
	MA1398.1	KUA1	GbDIR100	832	846	+	1.7e-06	ATTTTCTTATCCACT
	MA1398.1	KUA1	GbDIR46	142	156	-	6.02e-06	CATATTTTATCCAAA
	MA1398.1	KUA1	GbDIR64	1831	1845	-	6.12e-06	ACCACTTTATCCATT
	MA1398.1	KUA1	GbDIR50	1368	1382	-	6.63e-06	AAAAATTTATCCAAA
	MA1398.1	KUA1	GbDIR13	1830	1844	-	2.03e-06	ACTACTTTATCCATT
	MA1398.1	KUA1	GbDIR81	1583	1597	+	3.06e-06	TTATTATTATCCAAT
	MA1398.1	KUA1	GbDIR72	1438	1452	+	6.02e-06	AAAAATTTATCCATA
	MA1398.2	KUA1	GbDIR54	577	587	+	8.71e-06	AGCTTATCCAA
	MA1398.2	KUA1	GbDIR54	721	731	+	7.49e-06	TTCTTATCCAC
	MA1398.2	KUA1	GbDIR100	835	845	+	7.49e-06	TTCTTATCCAC
	MA1398.2	KUA1	GbDIR32	446	456	+	6.44e-06	ATCTTATCCGT
	MA1398.2	KUA1	GbDIR55	970	980	+	4.6e-06	AACTTATCCAT
	MA1398.2	KUA1	GbDIR101	1126	1136	+	4.6e-06	AACTTATCCAT
	MA1183.1	RVE6	GbDIR48	1498	1508	+	9.28e-06	AGATATTTATC
	MA1183.1	RVE6	GbDIR39	1053	1063	-	3.82e-06	AGATATTTTAT
	MA1183.1	RVE6	GbDIR47	1513	1523	+	6.91e-06	AGATATTTATG
	MA1183.1	RVE6	GbDIR82	1096	1106	-	3.82e-06	AGATATTTTAT
	MA1183.1	RVE6	GbDIR43	1639	1649	+	2.45e-06	AGATATTTTCT
	MA1183.1	RVE6	GbDIR3	699	709	+	9.73e-06	AGATATTTACT
	MA1183.1	RVE6	GbDIR98	1110	1120	-	7.83e-06	AGATATTTTAA
	MA1183.1	RVE6	GbDIR57	414	424	-	4.74e-06	AGATATTTATT
	MA1206.1	ARF2	GbDIR29	1608	1617	+	6.23e-06	AACCGACAAG
	MA1206.1	ARF2	GbDIR62N	440	449	+	4.42e-06	ATCCGACAAA
	MA1206.1	ARF2	GbDIR45	254	263	+	2.56e-06	ATCCGACAAG
	MA1206.1	ARF2	GbDIR17	77	86	+	7.14e-06	TTCCGACAAG
	MA1244.1	ABR1	GbDIR48	1188	1206	+	3.8e-06	GGGGGGAGTGGCGGCTGAA
	MA0110.1	ATHB-5	GbDIR62N	1025	1033	+	5.98e-06	CCAATTATT
	MA0110.1	ATHB-5	GbDIR22	587	595	+	5.98e-06	CCAATTATT
	MA0110.1	ATHB-5	GbDIR92	1170	1178	-	5.98e-06	CCAATTATT
	MA0110.1	ATHB-5	GbDIR9	1005	1013	+	5.98e-06	CCAATTATT
	MA0110.1	ATHB-5	GbDIR46	1144	1152	-	5.98e-06	CCAATTATT
	MA0110.1	ATHB-5	GbDIR23	256	264	+	5.98e-06	CCAATTATT
	MA0110.1	ATHB-5	GbDIR66	115	123	+	5.98e-06	CCAATTATT
	MA0110.1	ATHB-5	GbDIR8	890	898	+	5.98e-06	CCAATTATT
	MA0110.2	ATHB-5	GbDIR54	941	953	-	5.58e-06	GGGTCCATTATTG
	MA0110.2	ATHB-5	GbDIR100	1023	1035	-	9.16e-06	TGGTCCATTATTG
	MA0110.2	ATHB-5	GbDIR67	23	35	-	8.41e-07	TGTCCAATGATTG
	MA0110.2	ATHB-5	GbDIR74	559	571	+	7.33e-06	GGTTGAATTATTG
	MA0110.2	ATHB-5	GbDIR64	1543	1555	+	6.28e-07	CGTCCAATGATTG
	MA0110.2	ATHB-5	GbDIR13	1542	1554	+	6.28e-07	CGTCCAATGATTG
	MA0110.3	ATHB-5	GbDIR58	1493	1504	+	1.19e-06	TTCAATCATTTT
	MA0110.3	ATHB-5	GbDIR62N	166	177	-	7.2e-07	TTCAATCATTAA
	MA0110.3	ATHB-5	GbDIR47	1123	1134	+	6.65e-06	GTCAATCATTTA
	MA0110.3	ATHB-5	GbDIR69	37	48	-	7.58e-06	AGCAATCATTTA
	MA0953.1	ATHB-6	GbDIR53	1724	1732	+	4.91e-06	GCAATCATT
	MA0953.1	ATHB-6	GbDIR53	1886	1894	+	4.91e-06	GCAATCATT
	MA0953.1	ATHB-6	GbDIR42	456	464	+	4.91e-06	GCAATCATT
	MA0953.1	ATHB-6	GbDIR85	729	737	+	4.91e-06	GCAATCATT
	MA0953.1	ATHB-6	GbDIR69	39	47	-	4.91e-06	GCAATCATT
	MA0953.1	ATHB-6	GbDIR99	1709	1717	+	4.91e-06	GCAATCATT
	MA0953.1	ATHB-6	GbDIR99	1871	1879	+	4.91e-06	GCAATCATT
	MA1399.1	At5g08520	GbDIR100	836	848	-	6.09e-06	CAAGTGGATAAGA
	MA1399.1	At5g08520	GbDIR39	1279	1291	+	8.34e-06	AATTAAGATAAGA
	MA1399.1	At5g08520	GbDIR88	181	193	+	4.96e-06	ATAAAGGATAAGA
	MA1399.1	At5g08520	GbDIR87	1268	1280	+	4.96e-06	ATAAAGGATAAGA
	MA1399.1	At5g08520	GbDIR80	803	815	-	7.57e-06	TATAAAGATAAGA
	MA1681.1	SRM1	GbDIR39	1281	1294	+	5.88e-07	TTAAGATAAGATTA
	MA1681.1	SRM1	GbDIR24	481	494	-	9.96e-06	AAGGGATAAGGATA
	MA1681.1	SRM1	GbDIR80	800	813	-	5.63e-06	TAAAGATAAGATCT
	MA1681.1	SRM1	GbDIR10	962	975	-	4.87e-06	AAAAGATAAGATCT
IAA	MA1185.1	LHY1	GbDIR48	1498	1507	+	9.28e-06	AGATATTTAT
	MA1185.1	LHY1	GbDIR39	1054	1063	-	7.28e-06	AGATATTTTA
	MA1185.1	LHY1	GbDIR47	1513	1522	+	9.28e-06	AGATATTTAT
	MA1185.1	LHY1	GbDIR82	1097	1106	-	7.28e-06	AGATATTTTA
	MA1185.1	LHY1	GbDIR43	1639	1648	+	3.64e-06	AGATATTTTC
	MA1185.1	LHY1	GbDIR98	1111	1120	-	7.28e-06	AGATATTTTA
	MA1185.1	LHY1	GbDIR57	415	424	-	9.28e-06	AGATATTTAT
	MA1186.1	At1g49010	GbDIR54	717	731	+	8.17e-06	TACTTTCTTATCCAC
	MA1186.1	At1g49010	GbDIR100	831	845	+	3.15e-06	TATTTTCTTATCCAC
	MA1186.1	At1g49010	GbDIR39	1282	1296	-	4.62e-06	AGTAATCTTATCTTA
	MA1186.1	At1g49010	GbDIR33C	1762	1776	+	8.17e-06	CCATTCCTTATCTTC
	MA1186.1	At1g49010	GbDIR24	479	493	+	5.57e-06	AATATCCTTATCCCT
	MA1186.1	At1g49010	GbDIR87	1271	1285	-	8.78e-06	TCTTTTCTTATCCTT
	MA1289.1	TCP3	GbDIR74	1063	1075	-	1.55e-06	TTCGGGACCACAA
	MA1397.1	At1g74840	GbDIR100	836	846	-	6.62e-06	AGTGGATAAGA
	MA1397.1	At1g74840	GbDIR64	1831	1841	+	2.32e-06	AATGGATAAAG
	MA1397.1	At1g74840	GbDIR13	1830	1840	+	2.32e-06	AATGGATAAAG
	MA1209.1	ATHB20	GbDIR26C	772	782	-	1.82e-06	TTAATAATTGA
	MA1209.1	ATHB20	GbDIR26C	795	805	-	5.86e-06	TTAATAATTAA
	MA1209.1	ATHB20	GbDIR29	923	933	-	2.82e-06	CTAATAATTGA
	MA1209.1	ATHB20	GbDIR65	719	729	+	1.27e-06	ACAATAATTGA
	MA1209.1	ATHB20	GbDIR39	1190	1200	+	2.37e-06	TCAATAATTAA
	MA1209.1	ATHB20	GbDIR60	699	709	-	8.91e-06	TAAATAATTGA
	MA1209.1	ATHB20	GbDIR55	1521	1531	-	8.37e-06	TCAATAATTTA
	MA1209.1	ATHB20	GbDIR64	133	143	+	2.82e-06	CTAATAATTGA
	MA1209.1	ATHB20	GbDIR64	168	178	-	1.82e-06	TTAATAATTGA
	MA1209.1	ATHB20	GbDIR82	593	603	-	5.86e-06	TTAATAATTAA
	MA1209.1	ATHB20	GbDIR82	1233	1243	+	5.86e-06	TTAATAATTAA
	MA1209.1	ATHB20	GbDIR13	169	179	-	1.82e-06	TTAATAATTGA
	MA1209.1	ATHB20	GbDIR81	773	783	-	8.37e-06	TCAATAATTTA
	MA1209.1	ATHB20	GbDIR12	709	719	+	1.27e-06	ACAATAATTGA
	MA1209.1	ATHB20	GbDIR24	430	440	-	3.82e-06	ATAATAATTGA
	MA1209.1	ATHB20	GbDIR24	980	990	+	3.82e-06	ATAATAATTGA
	MA1209.1	ATHB20	GbDIR24	1643	1653	-	5.86e-06	TTAATAATTAA
	MA1209.1	ATHB20	GbDIR75	1615	1625	-	3.82e-06	ATAATAATTGA
	MA1209.1	ATHB20	GbDIR59	1494	1504	-	4.37e-06	ACAATAATTAA
	MA1209.1	ATHB20	GbDIR51	257	267	+	5.86e-06	TTAATAATTAA
	MA1182.1	At3g09600	GbDIR27	1292	1303	+	7.51e-06	AGATATTTAATT
	MA1182.1	At3g09600	GbDIR39	1052	1063	-	2.79e-06	AGATATTTTATG
	MA1182.1	At3g09600	GbDIR47	1513	1524	+	8.1e-06	AGATATTTATGA
	MA1182.1	At3g09600	GbDIR82	1095	1106	-	2.79e-06	AGATATTTTATG
	MA1182.1	At3g09600	GbDIR43	1639	1650	+	8.23e-07	AGATATTTTCTT
	MA1182.1	At3g09600	GbDIR97	529	540	+	9.53e-06	AGATATTTAAAT
	MA1182.1	At3g09600	GbDIR3	699	710	+	7.24e-06	AGATATTTACTT
	MA1182.1	At3g09600	GbDIR14	74	85	-	8.94e-06	TGATATTTTTTT
	MA1182.1	At3g09600	GbDIR98	1109	1120	-	2.34e-06	AGATATTTTAAT
	MA1182.1	At3g09600	GbDIR57	413	424	-	6.83e-06	AGATATTTATTA
	MA0574.1	MYB15	GbDIR72	1875	1887	+	2.06e-06	CGGTGGTTGGTGG
	MA0574.1	MYB15	GbDIR28	1879	1891	+	2.06e-06	CGGTGGTTGGTGG
	MA0574.1	MYB15	GbDIR17	1294	1306	-	4.9e-06	CGGAGGTTGGTGG
	MA0564.1	ABI3	GbDIR44	1175	1183	-	3.31e-06	CTGCATGCA
	MA0564.1	ABI3	GbDIR90	1144	1152	-	3.31e-06	CTGCATGCA
	MA0565.2	FUS3	GbDIR53	522	531	-	7.6e-06	ATACATGCAA
	MA0565.2	FUS3	GbDIR19	757	766	+	2.45e-06	AAACATGCAT
	MA0565.2	FUS3	GbDIR52	663	672	+	3.56e-06	ACACATGCAA
	MA0565.2	FUS3	GbDIR9	1129	1138	-	3.56e-06	ACACATGCAA
	MA0565.2	FUS3	GbDIR35	1549	1558	-	3.56e-06	ACACATGCAA
	MA0565.2	FUS3	GbDIR98	776	785	+	3.56e-06	ACACATGCAA
	MA0565.2	FUS3	GbDIR51	1107	1116	-	8.71e-06	TCACATGCAT
	MA0565.2	FUS3	GbDIR99	491	500	-	7.6e-06	ATACATGCAA
	MA0565.2	FUS3	GbDIR10	238	247	-	4.91e-06	ATACATGCAT
	MA1278.1	OBP1	GbDIR26C	189	209	-	8.06e-07	GACGTTTTCTTTTTTCTTTTT
	MA1278.1	OBP1	GbDIR26C	555	575	-	6.28e-06	AATCCATTTTTTTAGCTTTAC
	MA1278.1	OBP1	GbDIR26C	1721	1741	+	3.45e-06	CTAATTTTATTTTTCCTTTAC
	MA1278.1	OBP1	GbDIR26C	1758	1778	-	2.49e-06	TTCTTTATTTAATTTCTTTTT
	MA1278.1	OBP1	GbDIR29	53	73	-	7.33e-06	TTGTTTTATTATTTACTTTAA
	MA1278.1	OBP1	GbDIR29	237	257	-	6.19e-06	TTTTATTGTTATTTGCTTTAG
	MA1278.1	OBP1	GbDIR29	1472	1492	+	6.51e-07	TTAATATTTTTTTTACTTTAT
	MA1278.1	OBP1	GbDIR25	1652	1672	+	7.23e-06	ATGCTAATATTTTAACTTTTT
	MA1278.1	OBP1	GbDIR27	434	454	-	2.49e-06	TTCTTTATTTAATTTCTTTTT
	MA1278.1	OBP1	GbDIR27	662	682	-	3.5e-06	TCGACATCTTTTTTTCTTTTT
	MA1278.1	OBP1	GbDIR27	1567	1587	+	5.37e-06	AATTTTACTTATCTACTTTAT
	MA1278.1	OBP1	GbDIR54	84	104	-	2.17e-07	TCTTTCATTTTTTCCCTTTTT
	MA1278.1	OBP1	GbDIR54	85	105	-	3.55e-06	TTCTTTCATTTTTTCCCTTTT
	MA1278.1	OBP1	GbDIR58	222	242	-	6.51e-07	TATAATTTTTTTTAACTTTTC
	MA1278.1	OBP1	GbDIR58	1758	1778	+	1.47e-06	TGCTTCTTTCTTCTTCTTTAT
	MA1278.1	OBP1	GbDIR107	1407	1427	+	5.37e-06	AATTTTACTTATCTACTTTAT
	MA1278.1	OBP1	GbDIR107	1687	1707	+	5.53e-06	TTTTATTAATTTATCCTTTTT
	MA1278.1	OBP1	GbDIR62N	727	747	-	3.16e-08	TCCCTTTTTTCTTTTCTTTTT
	MA1278.1	OBP1	GbDIR62N	732	752	-	3.66e-06	CTCACTCCCTTTTTTCTTTTC
	MA1278.1	OBP1	GbDIR62N	1575	1595	+	1.64e-06	ATTATTTTCTATTTTCTTTTC
	MA1278.1	OBP1	GbDIR62N	1931	1951	+	2.42e-06	GTTCACTTTTTTTTTCTTTAT
	MA1278.1	OBP1	GbDIR48	365	385	-	5.07e-06	CCTATTTTCTATCTTCTTTTG
	MA1278.1	OBP1	GbDIR48	871	891	-	7.64e-06	AATCTATTTTAGTTTCTTTTT
	MA1278.1	OBP1	GbDIR65	235	255	-	1.42e-06	AAATCATTTTTTTAGCTTTTT
	MA1278.1	OBP1	GbDIR65	531	551	-	3.47e-07	TCTTTTTCTTTTCTTCTTTTA
	MA1278.1	OBP1	GbDIR65	793	813	+	7.48e-08	ATTATTTCTTTTCTTCTTTTT
	MA1278.1	OBP1	GbDIR65	1841	1861	+	8.65e-06	TTCATTTCTATTTTTCTTTCT
	MA1278.1	OBP1	GbDIR93	282	302	+	6.55e-06	ATTTTTTTATTATGTCTTTTT
	MA1278.1	OBP1	GbDIR7	511	531	+	1.22e-06	TTTCATTTATATTTACTTTAT
	MA1278.1	OBP1	GbDIR91	333	353	-	3.29e-06	CTGATTTATTTTCAGCTTTTG
	MA1278.1	OBP1	GbDIR91	675	695	-	2.66e-06	ATTTTTTTTTTTGTTCTTTAT
	MA1278.1	OBP1	GbDIR91	1205	1225	+	7.64e-06	GTGCATCATTATTTGCTTTTT
	MA1278.1	OBP1	GbDIR70	1660	1680	+	6.39e-07	TGCTAATTTTTTTAACTTTTT
	MA1278.1	OBP1	GbDIR4	24	44	+	3.83e-06	GTCCTTCTTTTGTAACTTTTA
	MA1278.1	OBP1	GbDIR11	1280	1300	-	2.23e-06	TGAATTTTTGTTTTCCTTTTC
	MA1278.1	OBP1	GbDIR96	414	434	+	6.11e-06	ATCCCATTTATATTGCTTTTT
	MA1278.1	OBP1	GbDIR96	877	897	-	7.75e-06	TTAATTTTCCTTTGACTTTAT
	MA1278.1	OBP1	GbDIR41N	467	487	+	1.54e-06	CAAATTTTCCTTTTTCTTTTT
	MA1278.1	OBP1	GbDIR41N	473	493	+	4.35e-07	TTCCTTTTTCTTTTTCTTTCT
	MA1278.1	OBP1	GbDIR41N	477	497	+	4.51e-06	TTTTTCTTTTTCTTTCTTTCT
	MA1278.1	OBP1	GbDIR41N	481	501	+	3.89e-06	TCTTTTTCTTTCTTTCTTTCT
	MA1278.1	OBP1	GbDIR41N	554	574	+	5.47e-08	TCTTTCCTTTATTTCCTTTTT
	MA1278.1	OBP1	GbDIR41N	565	585	+	2.22e-07	TTTCCTTTTTATTTACTTTAC
	MA1278.1	OBP1	GbDIR41N	570	590	+	7.03e-06	TTTTTATTTACTTTACTTTTA
	MA1278.1	OBP1	GbDIR78	264	284	-	9.11e-08	TTTTTACCTTTTTTTCTTTTT
	MA1278.1	OBP1	GbDIR78	272	292	-	1.87e-06	CCATTATATTTTTACCTTTTT
	MA1278.1	OBP1	GbDIR78	1856	1876	+	6.28e-06	TTTATGTTTTTTCTCCTTTAA
	MA1278.1	OBP1	GbDIR39	638	658	-	6.65e-06	TTATTTTATTTTTCACTTTAA
	MA1278.1	OBP1	GbDIR39	1876	1896	+	1.2e-06	ATTCTGCTTTGTTTTCTTTTT
	MA1278.1	OBP1	GbDIR32	1493	1513	+	3.29e-06	CCTCTCTTTCTCTCTCTTTTT
	MA1278.1	OBP1	GbDIR47	11	31	-	2.09e-07	ATTTTTTCCTTTTTCCTTTTA
	MA1278.1	OBP1	GbDIR47	18	38	-	3.34e-07	TTTTTAAATTTTTTCCTTTTT
	MA1278.1	OBP1	GbDIR47	1240	1260	+	8.76e-06	TTGTCACTCATTTAACTTTTT
	MA1278.1	OBP1	GbDIR22	1467	1487	-	2.06e-06	GTCTTTTTTTTTTCCCTTTAA
	MA1278.1	OBP1	GbDIR15	1440	1460	+	1.51e-06	GCTTTTTTTTTCCTTCTTTTC
	MA1278.1	OBP1	GbDIR30N	766	786	+	4.51e-06	TTTATACTGTTCTTCCTTTTT
	MA1278.1	OBP1	GbDIR92	376	396	+	1.47e-06	ATCTCTCTTTTTCTTCTTTTA
	MA1278.1	OBP1	GbDIR92	1194	1214	+	7.64e-06	GTGCATCATTATTTGCTTTTT
	MA1278.1	OBP1	GbDIR92	1206	1226	+	1.25e-07	TTGCTTTTTTATCACCTTTTT
	MA1278.1	OBP1	GbDIR9	785	805	+	1.67e-06	TTCCTCTATCTCCTCCTTTTT
	MA1278.1	OBP1	GbDIR88	236	256	-	2.23e-06	TATTTTTTTCGTTTTCTTTTA
	MA1278.1	OBP1	GbDIR55	296	316	-	3.24e-06	TTATATAATTTTCTACTTTTT
	MA1278.1	OBP1	GbDIR55	1342	1362	+	6.87e-07	TTGCTTGTTCTTTTTCTTTTT
	MA1278.1	OBP1	GbDIR55	1348	1368	+	9.54e-09	GTTCTTTTTCTTTTTCTTTTT
	MA1278.1	OBP1	GbDIR55	1755	1775	+	5.61e-06	TGCATTATTTTGCTTCTTTTT
	MA1278.1	OBP1	GbDIR94	190	210	-	4.35e-07	TTTCCTATTTATTTCCTTTTG
	MA1278.1	OBP1	GbDIR67	722	742	-	2.61e-06	TTTAATATTTTTTTTCTTTTC
	MA1278.1	OBP1	GbDIR74	1162	1182	-	1.1e-06	ATTTTTCTTCTTCTTCTTTTA
	MA1278.1	OBP1	GbDIR74	1546	1566	+	3.55e-06	TATTTATTGCTTCTTCTTTTT
	MA1278.1	OBP1	GbDIR46	1168	1188	+	7.64e-06	GTGCATCATTATTTGCTTTTT
	MA1278.1	OBP1	GbDIR64	1729	1749	+	5.29e-06	TTGATTTCTTCTTCACTTTTG
	MA1278.1	OBP1	GbDIR79	496	516	+	7.43e-06	CACACATTTATTTACCTTTTT
	MA1278.1	OBP1	GbDIR31	1133	1153	-	1.37e-08	TTTCTTCTTCTTCTTCTTTTT
	MA1278.1	OBP1	GbDIR31	1522	1542	+	2.38e-06	ATTTATTTATTGCTGCTTTTT
	MA1278.1	OBP1	GbDIR86	1108	1128	+	2.42e-08	TATTTTTTTTTCTTTCTTTTT
	MA1278.1	OBP1	GbDIR101	24	44	-	3.24e-06	TTATATAATTTTCTACTTTTT
	MA1278.1	OBP1	GbDIR101	768	788	+	4.99e-06	TATTTTATCTTCTAACTTTAT
	MA1278.1	OBP1	GbDIR101	1870	1890	+	5.61e-06	TGCATTATTTTGCTTCTTTTT
	MA1278.1	OBP1	GbDIR82	688	708	-	6.65e-06	TTATTTTATTTTTCACTTTAA
	MA1278.1	OBP1	GbDIR82	918	938	+	4.92e-06	TTTATAATTTTTATGCTTTTT
	MA1278.1	OBP1	GbDIR82	1885	1905	+	1.2e-06	ATTCTGCTTTGTTTTCTTTTT
	MA1278.1	OBP1	GbDIR35	1067	1087	-	1.78e-06	ACTTTATTTTTCCACCTTTTT
	MA1278.1	OBP1	GbDIR50	160	180	+	4.51e-06	ATTCCATTTATATTGCTTTTT
	MA1278.1	OBP1	GbDIR13	275	295	+	1.54e-07	TTTTATTAATTTTTACTTTTT
	MA1278.1	OBP1	GbDIR13	1728	1748	+	5.29e-06	TTGATTTCTTCTTCACTTTTG
	MA1278.1	OBP1	GbDIR23	420	440	+	7.38e-07	AATAATCCTTTTTTCCTTTTT
	MA1278.1	OBP1	GbDIR23	1404	1424	-	7.33e-06	TTTTGTTTTTAACAACTTTTT
	MA1278.1	OBP1	GbDIR43	739	759	+	4.95e-07	GAGTTCTTTTTTTTTCTTTTT
	MA1278.1	OBP1	GbDIR43	814	834	+	2.66e-06	AATCCTTTTTTTTTTCTTTAA
	MA1278.1	OBP1	GbDIR43	1111	1131	+	4.58e-06	ATTTTGTTTTCCTTTCTTTTT
	MA1278.1	OBP1	GbDIR72	1288	1308	-	1.57e-06	AAAGTTCTTTTTTTCCTTTTC
	MA1278.1	OBP1	GbDIR66	220	240	+	7.96e-06	TTGTTTTATATATTGCTTTTC
	MA1278.1	OBP1	GbDIR12	233	253	-	6.28e-06	AAAATCATTTTTTAGCTTTTT
	MA1278.1	OBP1	GbDIR12	520	540	-	3.47e-07	TCTTTTTCTTTTCTTCTTTTA
	MA1278.1	OBP1	GbDIR12	785	805	+	1.37e-06	TATTTCTTTTCTTCTCTTTTT
	MA1278.1	OBP1	GbDIR12	1841	1861	+	8.65e-06	TTCATTTCTATTTTTCTTTCT
	MA1278.1	OBP1	GbDIR8	1011	1031	-	4.51e-07	TATAATTTTCTTTTTCTTTTT
	MA1278.1	OBP1	GbDIR8	1017	1037	-	4.19e-06	TTTACTTATAATTTTCTTTTT
	MA1278.1	OBP1	GbDIR8	1577	1597	+	1.64e-06	ATTATTTTCTATTTTCTTTTC
	MA1278.1	OBP1	GbDIR8	1590	1610	+	2.7e-06	TTCTTTTCTCTCTTTCTTTTA
	MA1278.1	OBP1	GbDIR8	1931	1951	+	1.78e-06	CCCTTCACTTTTTTCCTTTAT
	MA1278.1	OBP1	GbDIR3	1640	1660	-	6.55e-06	TTTATTTGTATTAAACTTTTT
	MA1278.1	OBP1	GbDIR3	1925	1945	+	1.24e-06	AACCATCTGTTTTTCCTTTTT
	MA1278.1	OBP1	GbDIR3	1931	1951	+	8.95e-07	CTGTTTTTCCTTTTTCTTTAT
	MA1278.1	OBP1	GbDIR24	132	152	-	2.03e-06	CGTTTTTCTTGCTTTCTTTTT
	MA1278.1	OBP1	GbDIR24	1342	1362	-	3.1e-06	TTTTGAACTTTTTTCCTTTTT
	MA1278.1	OBP1	GbDIR71	1341	1361	+	5.37e-06	AATTTTACTTATCTACTTTAT
	MA1278.1	OBP1	GbDIR69	1283	1303	+	6.55e-06	CATCTTCCTTCTCTTCTTTAT
	MA1278.1	OBP1	GbDIR87	1052	1072	-	2.92e-07	ATATTTTTTTTTTAACTTTTA
	MA1278.1	OBP1	GbDIR87	1268	1288	-	1.08e-06	TTCTCTTTTCTTATCCTTTAT
	MA1278.1	OBP1	GbDIR87	1279	1299	-	3.83e-06	GTTTCTATTTTTTCTCTTTTC
	MA1278.1	OBP1	GbDIR68	1290	1310	-	6.46e-06	ACCCTACTTTTTTTGCTTTAA
	MA1278.1	OBP1	GbDIR14	634	654	-	3.89e-06	CGTATTTCTTCTTTTCTTTTC
	MA1278.1	OBP1	GbDIR95	1308	1328	-	1.85e-09	TCTTTTTTTTTTCTTCTTTTT
	MA1278.1	OBP1	GbDIR95	1345	1365	-	6.74e-06	ATTTAAATTTTTTTCCTTTAT
	MA1278.1	OBP1	GbDIR5	970	990	-	4.44e-06	TTTATTTGTTTTAAACTTTTC
	MA1278.1	OBP1	GbDIR5	1310	1330	+	7.43e-06	TGTTTTATTATTATTCTTTTT
	MA1278.1	OBP1	GbDIR1	957	977	-	4.25e-06	TTTTAATTGATTTTACTTTTT
	MA1278.1	OBP1	GbDIR1	1969	1989	-	5.07e-06	TCTTTCTCTCCTTTTCTTTTC
	MA1278.1	OBP1	GbDIR1	1974	1994	-	3.09e-07	TCTTTTCTTTCTCTCCTTTTC
	MA1278.1	OBP1	GbDIR2	1816	1836	-	1.14e-06	TTTTTCTCTCTTTTTCTTTTA
	MA1278.1	OBP1	GbDIR57	232	252	+	3.61e-06	TTGATATTTTCTTTTCTTTTT
	MA1278.1	OBP1	GbDIR57	1966	1986	-	3.03e-07	TTTCTCTCTCTTTTTCTTTTC
	MA1278.1	OBP1	GbDIR57	1972	1992	-	5.63e-07	TTTTCTTTTCTCTCTCTTTTT
	MA1278.1	OBP1	GbDIR75	1454	1474	+	7.43e-06	TGTCTTTATTTATTGCTTTCT
	MA1278.1	OBP1	GbDIR90	957	977	+	4.01e-06	TTTCATAATTTTTTACTTTTA
	MA1278.1	OBP1	GbDIR90	987	1007	+	3.45e-06	ATTTTAAAATTTTTACTTTTT
	MA1278.1	OBP1	GbDIR59	1610	1630	-	4.44e-06	TTTATTTGTTTTAAACTTTTC
	MA1278.1	OBP1	GbDIR77	1969	1989	-	3.55e-06	ATATTTACTTTTTTACTTTAG
	MA1278.1	OBP1	GbDIR28	1294	1314	-	7.43e-06	AAAGTTCTATTTTTCCTTTTC
	MA1278.1	OBP1	GbDIR84N	47	67	+	2.16e-06	TAATTTAAATTTTTGCTTTTT
	MA1278.1	OBP1	GbDIR20	903	923	+	7.25e-07	TTCTTTTATCTATTTCTTTTT
	MA1278.1	OBP1	GbDIR20	910	930	+	1.08e-06	ATCTATTTCTTTTTTCTTTTG
	MA1278.1	OBP1	GbDIR20	1216	1236	+	1.78e-06	CTTCTTCTTGATCTTCTTTTT
	MA1190.1	RVE5	GbDIR48	1498	1508	+	9.28e-06	AGATATTTATC
	MA1190.1	RVE5	GbDIR39	1053	1063	-	3.45e-06	AGATATTTTAT
	MA1190.1	RVE5	GbDIR47	1513	1523	+	8.83e-06	AGATATTTATG
	MA1190.1	RVE5	GbDIR82	1096	1106	-	3.45e-06	AGATATTTTAT
	MA1190.1	RVE5	GbDIR43	1639	1649	+	2.45e-06	AGATATTTTCT
	MA1190.1	RVE5	GbDIR3	699	709	+	9.73e-06	AGATATTTACT
	MA1190.1	RVE5	GbDIR98	1110	1120	-	6.19e-06	AGATATTTTAA
	MA1190.1	RVE5	GbDIR57	414	424	-	4.82e-06	AGATATTTATT
	MA1214.1	ATHB40	GbDIR26C	1384	1404	+	1.27e-06	TAACTAATAATTGTGATTTAA
	MA1214.1	ATHB40	GbDIR26C	1498	1518	+	3.79e-06	TAATTAATAATTGTAAATTAA
	MA1214.1	ATHB40	GbDIR25	67	87	+	5.6e-06	TAATTAATAATTGTGAATTAA
	MA1214.1	ATHB40	GbDIR27	64	84	+	1.38e-06	TAACTAATAATTGTGGTTTAA
	MA1214.1	ATHB40	GbDIR27	179	199	+	5.6e-06	TAATTAATAATTGTGAATTAA
	MA1214.1	ATHB40	GbDIR40	1117	1137	-	5.25e-06	TAAACAATTATTTTTAATATT
	MA1214.1	ATHB40	GbDIR106	612	632	-	9.51e-06	TTATCAATTATTTTGCAAAAA
	MA1214.1	ATHB40	GbDIR62N	1022	1042	+	5.31e-07	ACACCAATTATTATAAATATA
	MA1214.1	ATHB40	GbDIR4	469	489	-	3.25e-06	TAAACAATAATTTGTGTCATT
	MA1214.1	ATHB40	GbDIR11	714	734	-	1.49e-06	AAAACAATAATTATTAAAATT
	MA1214.1	ATHB40	GbDIR41N	749	769	+	8.95e-06	ACAATAATAATTAAATATAAA
	MA1214.1	ATHB40	GbDIR22	580	600	-	7.41e-07	GTAGCAATAATTGGTATTAAA
	MA1214.1	ATHB40	GbDIR22	584	604	+	1.51e-06	ATACCAATTATTGCTACCTAC
	MA1214.1	ATHB40	GbDIR92	1161	1181	-	2.34e-06	TAACCAATTATTTGATCTTCA
	MA1214.1	ATHB40	GbDIR9	1002	1022	+	2.29e-06	ATTCCAATTATTTAAATTTTT
	MA1214.1	ATHB40	GbDIR55	1514	1534	-	7.93e-06	TTTTCAATAATTTAATCAATT
	MA1214.1	ATHB40	GbDIR46	1135	1155	-	2.34e-06	TAACCAATTATTTGATCTTCA
	MA1214.1	ATHB40	GbDIR46	1735	1755	-	4.97e-06	CAAGCAATAATTAATTGATAA
	MA1214.1	ATHB40	GbDIR79	442	462	-	9.79e-06	AAAATAATAATTTAAATAATA
	MA1214.1	ATHB40	GbDIR101	1627	1647	-	5.13e-06	TTTCCAATAATTTAATCACTT
	MA1214.1	ATHB40	GbDIR83	872	892	+	9.51e-06	TAACTAATTATTTGAATATAT
	MA1214.1	ATHB40	GbDIR18	38	58	-	7.08e-06	ATAAAAATAATTGAAATAAAA
	MA1214.1	ATHB40	GbDIR23	249	269	-	6.17e-06	AATACAATAATTGGTTGACAA
	MA1214.1	ATHB40	GbDIR23	253	273	+	9.23e-06	CAACCAATTATTGTATTGGCA
	MA1214.1	ATHB40	GbDIR23	663	683	-	7.46e-06	GCAACAATAATTTTTAATCTA
	MA1214.1	ATHB40	GbDIR8	887	907	+	5.31e-07	ACACCAATTATTATAAATATA
	MA1214.1	ATHB40	GbDIR24	161	181	+	6.65e-06	AAATCAATAATTTGGGTAAGA
	MA1214.1	ATHB40	GbDIR14	1670	1690	+	1.89e-06	ATATCAATAATTTTAATTAAA
	MA1214.1	ATHB40	GbDIR95	179	199	+	9.89e-06	TCACCAATTATAAATTTTAAA
	MA1214.1	ATHB40	GbDIR95	1598	1618	-	6.79e-06	GCTCCAATAATGGAAATTTCA
	MA1214.1	ATHB40	GbDIR57	211	231	+	6.72e-06	TCATCAATAATGGTTTCAATT
	MA1214.1	ATHB40	GbDIR75	1283	1303	+	9.32e-06	AAAATAATAATTTATTATTAT
	MA1214.1	ATHB40	GbDIR59	1487	1507	-	5.13e-06	AGTACAATAATTAAAATTATT
	MA1214.1	ATHB40	GbDIR21C	624	644	-	4.25e-06	GTACCAATAATTTTGGTATGT
	MA1214.1	ATHB40	GbDIR38C	871	891	-	5.13e-06	TCATCAATAATTTTAAAATCA
	MA1187.1	LCL1	GbDIR48	1498	1507	+	9.28e-06	AGATATTTAT
	MA1187.1	LCL1	GbDIR39	1054	1063	-	7.28e-06	AGATATTTTA
	MA1187.1	LCL1	GbDIR47	1513	1522	+	9.28e-06	AGATATTTAT
	MA1187.1	LCL1	GbDIR82	1097	1106	-	7.28e-06	AGATATTTTA
	MA1187.1	LCL1	GbDIR43	1639	1648	+	3.64e-06	AGATATTTTC
	MA1187.1	LCL1	GbDIR98	1111	1120	-	7.28e-06	AGATATTTTA
	MA1187.1	LCL1	GbDIR57	415	424	-	9.28e-06	AGATATTTAT
	MA1198.1	HAT2	GbDIR40	1447	1457	-	3.46e-06	ACTAATCATTG
	MA1198.1	HAT2	GbDIR62N	167	177	-	7.48e-06	TTCAATCATTA
	MA1198.1	HAT2	GbDIR70	1846	1856	-	4.93e-06	TTTAATCATTA
	MA1198.1	HAT2	GbDIR34	1212	1222	-	1.82e-06	ACTAATCATTT
	MA1198.1	HAT2	GbDIR37	474	484	+	8.77e-06	TTTAATCATTT
	MA1198.1	HAT2	GbDIR67	1717	1727	+	4.01e-06	ATTAATCATTT
	MA1198.1	HAT2	GbDIR36	539	549	+	8.77e-06	TTTAATCATTT
	MA1198.1	HAT2	GbDIR83	1467	1477	-	3.46e-06	ACTAATCATTG
	MA1198.1	HAT2	GbDIR35	66	76	+	1.82e-06	ACTAATCATTT
	MA1198.1	HAT2	GbDIR3	69	79	-	4.01e-06	ATTAATCATTT
	MA1198.1	HAT2	GbDIR14	1703	1713	+	4.01e-06	ATTAATCATTT
	MA1198.1	HAT2	GbDIR77	1827	1837	-	1.82e-06	ACTAATCATTT
	MA1198.1	HAT2	GbDIR6	42	52	+	4.93e-06	TTTAATCATTA
	MA1198.1	HAT2	GbDIR38C	986	996	+	1.82e-06	ACTAATCATTT
	MA1398.1	KUA1	GbDIR54	574	588	+	3.48e-06	TATAGCTTATCCAAA
	MA1398.1	KUA1	GbDIR100	832	846	+	1.7e-06	ATTTTCTTATCCACT
	MA1398.1	KUA1	GbDIR46	142	156	-	6.02e-06	CATATTTTATCCAAA
	MA1398.1	KUA1	GbDIR64	1831	1845	-	6.12e-06	ACCACTTTATCCATT
	MA1398.1	KUA1	GbDIR50	1368	1382	-	6.63e-06	AAAAATTTATCCAAA
	MA1398.1	KUA1	GbDIR13	1830	1844	-	2.03e-06	ACTACTTTATCCATT
	MA1398.1	KUA1	GbDIR81	1583	1597	+	3.06e-06	TTATTATTATCCAAT
	MA1398.1	KUA1	GbDIR72	1438	1452	+	6.02e-06	AAAAATTTATCCATA
	MA1398.2	KUA1	GbDIR54	577	587	+	8.71e-06	AGCTTATCCAA
	MA1398.2	KUA1	GbDIR54	721	731	+	7.49e-06	TTCTTATCCAC
	MA1398.2	KUA1	GbDIR100	835	845	+	7.49e-06	TTCTTATCCAC
	MA1398.2	KUA1	GbDIR32	446	456	+	6.44e-06	ATCTTATCCGT
	MA1398.2	KUA1	GbDIR55	970	980	+	4.6e-06	AACTTATCCAT
	MA1398.2	KUA1	GbDIR101	1126	1136	+	4.6e-06	AACTTATCCAT
	MA1352.1	TRP1	GbDIR26C	6	26	+	2.39e-06	TCCATAAAACATAAACCAGAA
	MA1352.1	TRP1	GbDIR26C	1634	1654	+	8.2e-07	ACTTAAAAATCTAAACACTAA
	MA1352.1	TRP1	GbDIR26C	1641	1661	+	8.06e-08	AATCTAAACACTAAACCTTAC
	MA1352.1	TRP1	GbDIR25	930	950	-	2.71e-07	AGCAAAAACCCGAAATCATAA
	MA1352.1	TRP1	GbDIR27	310	330	+	1.07e-06	AATTTAAAATCTAAACACTAA
	MA1352.1	TRP1	GbDIR27	317	337	+	8.06e-08	AATCTAAACACTAAACCTTAC
	MA1352.1	TRP1	GbDIR27	1167	1187	-	2.23e-07	AACAAAAACCCGAAATCATAA
	MA1352.1	TRP1	GbDIR40	685	705	+	8.85e-06	AATCAAAACTCTTAAACCTCA
	MA1352.1	TRP1	GbDIR107	154	174	+	5.32e-06	ACTTAAAAATGTAAACACTAA
	MA1352.1	TRP1	GbDIR107	161	181	+	6.73e-08	AATGTAAACACTAAACCTTAA
	MA1352.1	TRP1	GbDIR107	168	188	+	2.31e-08	ACACTAAACCTTAAACCTAAA
	MA1352.1	TRP1	GbDIR107	174	194	+	8.22e-06	AACCTTAAACCTAAATCTCAC
	MA1352.1	TRP1	GbDIR107	999	1019	-	9.43e-07	AAAAAAAACCCAAAATCATAA
	MA1352.1	TRP1	GbDIR48	1264	1284	-	1.27e-08	ACCTAAAACCCTAAAGCCCAA
	MA1352.1	TRP1	GbDIR48	1271	1291	-	2.03e-06	CCCAATAACCTAAAACCCTAA
	MA1352.1	TRP1	GbDIR48	1272	1292	-	4.23e-06	ACCCAATAACCTAAAACCCTA
	MA1352.1	TRP1	GbDIR48	1279	1299	-	3.01e-06	AAAATAAACCCAATAACCTAA
	MA1352.1	TRP1	GbDIR65	1362	1382	+	3.47e-06	TACTTAAATCTTAAATCTTAA
	MA1352.1	TRP1	GbDIR70	71	91	+	5.32e-06	ACTTAAAAATGTAAACACTAA
	MA1352.1	TRP1	GbDIR70	78	98	+	6.73e-08	AATGTAAACACTAAACCTTAA
	MA1352.1	TRP1	GbDIR70	85	105	+	2.31e-08	ACACTAAACCTTAAACCTAAA
	MA1352.1	TRP1	GbDIR70	91	111	+	8.22e-06	AACCTTAAACCTAAATCTCAC
	MA1352.1	TRP1	GbDIR70	916	936	-	9.43e-07	AAAAAAAACCCAAAATCATAA
	MA1352.1	TRP1	GbDIR11	369	389	+	6.16e-06	AATCTAAACCTTAAACCTCTT
	MA1352.1	TRP1	GbDIR11	399	419	+	1.41e-08	CCCATAAACACTAAACCCTTA
	MA1352.1	TRP1	GbDIR11	406	426	+	2.16e-09	ACACTAAACCCTTAACCCTTA
	MA1352.1	TRP1	GbDIR11	413	433	+	6.9e-09	ACCCTTAACCCTTAACCCTTA
	MA1352.1	TRP1	GbDIR11	420	440	+	5.45e-09	ACCCTTAACCCTTAACCCCAA
	MA1352.1	TRP1	GbDIR11	427	447	+	1.39e-08	ACCCTTAACCCCAAACCCTTA
	MA1352.1	TRP1	GbDIR11	462	482	+	9.72e-10	ACCCTAACCCCTAAACCCTAA
	MA1352.1	TRP1	GbDIR11	469	489	+	1.31e-09	CCCCTAAACCCTAAATCATAA
	MA1352.1	TRP1	GbDIR11	476	496	+	1.11e-06	ACCCTAAATCATAATCCTTAA
	MA1352.1	TRP1	GbDIR11	483	503	+	8.7e-06	ATCATAATCCTTAAACCCATA
	MA1352.1	TRP1	GbDIR11	534	554	+	3.02e-07	CTTCTAAACCTTAAACTCTAA
	MA1352.1	TRP1	GbDIR11	541	561	+	1.12e-07	ACCTTAAACTCTAAACTATAT
	MA1352.1	TRP1	GbDIR11	579	599	+	9.1e-08	CTCATAAACCTTAAATCCTAA
	MA1352.1	TRP1	GbDIR11	586	606	+	2.24e-07	ACCTTAAATCCTAAACCATCT
	MA1352.1	TRP1	GbDIR11	603	623	+	1.65e-08	ATCTTAAACCATAAACCTTAA
	MA1352.1	TRP1	GbDIR11	610	630	+	1.83e-08	ACCATAAACCTTAAACTATAA
	MA1352.1	TRP1	GbDIR11	740	760	-	7.15e-06	ATCAGAAACACTAATCTATAA
	MA1352.1	TRP1	GbDIR11	757	777	-	5.15e-06	CCCCTAAACCCAAAAAAATCA
	MA1352.1	TRP1	GbDIR11	764	784	-	6.32e-06	CATATAACCCCTAAACCCAAA
	MA1352.1	TRP1	GbDIR39	1440	1460	-	4.52e-06	AACATGAACCCAAAAACATAG
	MA1352.1	TRP1	GbDIR47	1005	1025	-	6.41e-06	GATTTAAAAACTAAATCATAA
	MA1352.1	TRP1	GbDIR63	23	43	+	2.19e-06	TAGCTAAACTCTAAATCCCTA
	MA1352.1	TRP1	GbDIR63	71	91	+	1.29e-07	ACCCTAACCCCTAAACATTAA
	MA1352.1	TRP1	GbDIR63	78	98	+	4.38e-06	CCCCTAAACATTAAATCTCAG
	MA1352.1	TRP1	GbDIR63	99	119	+	1.63e-07	CCCTTAAACCATAATCCCTAA
	MA1352.1	TRP1	GbDIR63	106	126	+	1.52e-06	ACCATAATCCCTAAATCCATA
	MA1352.1	TRP1	GbDIR63	205	225	+	1.51e-06	TATATATACCCTAAACCTAAA
	MA1352.1	TRP1	GbDIR63	212	232	+	3.15e-07	ACCCTAAACCTAAAGCCCTAA
	MA1352.1	TRP1	GbDIR63	624	644	+	3.77e-06	CCGCTAAAACCTAAAGCATTA
	MA1352.1	TRP1	GbDIR30N	1628	1648	-	5.23e-07	GCTTTAAACTCTAAACCATCA
	MA1352.1	TRP1	GbDIR52	1954	1974	+	5.51e-06	TTCCTTTACCCTAAACCTTGC
	MA1352.1	TRP1	GbDIR52	1961	1981	+	5.48e-07	ACCCTAAACCTTGCATCCTTA
	MA1352.1	TRP1	GbDIR83	528	548	+	4.04e-06	ATTTAAAACCCTTAAACTTAG
	MA1352.1	TRP1	GbDIR13	1387	1407	+	4.97e-06	ACACAGAACAGTAAACCTCAA
	MA1352.1	TRP1	GbDIR23	151	171	+	2.19e-06	ATTTAAAACTCTAAAACTTAA
	MA1352.1	TRP1	GbDIR43	1848	1868	+	9.36e-06	AATATAAACATTAGACCATAG
	MA1352.1	TRP1	GbDIR97	781	801	-	5.48e-06	ACATTAAACCCAAATTCATAT
	MA1352.1	TRP1	GbDIR85	176	196	+	7.87e-06	TTGCTAAACCAAAAATTCTAA
	MA1352.1	TRP1	GbDIR71	88	108	+	1.59e-06	AATGTAAATACTAAACCTTAA
	MA1352.1	TRP1	GbDIR71	95	115	+	9.97e-08	ATACTAAACCTTAAACCTAAA
	MA1352.1	TRP1	GbDIR71	101	121	+	1.72e-06	AACCTTAAACCTAAATCCCAC
	MA1352.1	TRP1	GbDIR71	932	952	-	1.99e-07	AACAAAAACCCAAAATCATAA
	MA1215.1	ATHB53	GbDIR29	923	933	-	6.74e-06	CTAATAATTGA
	MA1215.1	ATHB53	GbDIR65	719	729	+	1.49e-06	ACAATAATTGA
	MA1215.1	ATHB53	GbDIR91	1179	1189	+	5.16e-06	CAAATAATTGA
	MA1215.1	ATHB53	GbDIR22	587	597	-	5.83e-06	GCAATAATTGG
	MA1215.1	ATHB53	GbDIR45	1284	1294	+	5.16e-06	CAAATAATTGA
	MA1215.1	ATHB53	GbDIR92	1168	1178	+	7.48e-06	CAAATAATTGG
	MA1215.1	ATHB53	GbDIR46	1142	1152	+	7.48e-06	CAAATAATTGG
	MA1215.1	ATHB53	GbDIR64	133	143	+	6.74e-06	CTAATAATTGA
	MA1215.1	ATHB53	GbDIR101	1634	1644	-	9.29e-06	CCAATAATTTA
	MA1215.1	ATHB53	GbDIR23	256	266	-	2.31e-06	ACAATAATTGG
	MA1215.1	ATHB53	GbDIR12	709	719	+	1.49e-06	ACAATAATTGA
	MA1215.1	ATHB53	GbDIR59	1494	1504	-	8.39e-06	ACAATAATTAA
	MA1184.1	RVE1	GbDIR27	1290	1303	-	3.18e-06	AATTAAATATCTTA
	MA1184.1	RVE1	GbDIR48	1496	1509	-	8.12e-06	TGATAAATATCTCA
	MA1184.1	RVE1	GbDIR39	1052	1065	+	6.71e-06	CATAAAATATCTTT
	MA1184.1	RVE1	GbDIR47	1511	1524	-	4.89e-06	TCATAAATATCTCA
	MA1184.1	RVE1	GbDIR82	1095	1108	+	6.71e-06	CATAAAATATCTTT
	MA1184.1	RVE1	GbDIR43	1637	1650	-	8.27e-08	AAGAAAATATCTAA
	MA1184.1	RVE1	GbDIR66	1001	1014	-	9.97e-06	TTAGAAATATCTAA
	MA1184.1	RVE1	GbDIR3	697	710	-	8.84e-07	AAGTAAATATCTTA
	MA1184.1	RVE1	GbDIR14	74	87	+	4.26e-06	AAAAAAATATCAAA
	MA1184.1	RVE1	GbDIR98	1109	1122	+	1.49e-06	ATTAAAATATCTTA
	MA1184.1	RVE1	GbDIR57	231	244	-	6.65e-06	AAGAAAATATCAAA
	MA1184.1	RVE1	GbDIR57	413	426	+	5.23e-06	TAATAAATATCTAT
	MA1206.1	ARF2	GbDIR29	1608	1617	+	6.23e-06	AACCGACAAG
	MA1206.1	ARF2	GbDIR62N	440	449	+	4.42e-06	ATCCGACAAA
	MA1206.1	ARF2	GbDIR45	254	263	+	2.56e-06	ATCCGACAAG
	MA1206.1	ARF2	GbDIR17	77	86	+	7.14e-06	TTCCGACAAG
	MA0548.1	AGL15	GbDIR29	1375	1389	-	8.89e-06	TTTCTATTTTTTTAA
	MA0548.1	AGL15	GbDIR106	1203	1217	-	5.37e-06	TTTCCATCTTGGGAT
	MA0548.1	AGL15	GbDIR48	431	445	+	9.73e-07	TTTCCCTTTTAGGGA
	MA0548.1	AGL15	GbDIR65	528	542	-	7.31e-06	TTTCTTCTTTTAGCA
	MA0548.1	AGL15	GbDIR91	1872	1886	-	7.47e-06	TTTCTAATTTTGTTT
	MA0548.1	AGL15	GbDIR47	244	258	-	3.46e-07	TTTCCTATTTTGGTA
	MA0548.1	AGL15	GbDIR47	1217	1231	-	9.66e-06	GTTCCATTTTTGTGA
	MA0548.1	AGL15	GbDIR15	525	539	+	4.71e-06	TTTCTTCATTTGGTT
	MA0548.1	AGL15	GbDIR19	1569	1583	-	4.47e-07	TTTCTTTTTTGGGTA
	MA0548.1	AGL15	GbDIR92	1875	1889	-	7.47e-06	TTTCTAATTTTGTTT
	MA0548.1	AGL15	GbDIR55	1787	1801	-	3.3e-07	TTTCCTATTTTGGGA
	MA0548.1	AGL15	GbDIR67	256	270	-	9.88e-06	TTTCTATTTTTATTT
	MA0548.1	AGL15	GbDIR46	1875	1889	-	7.47e-06	TTTCTAATTTTGTTT
	MA0548.1	AGL15	GbDIR79	372	386	+	7.94e-06	TTTCTATTTTAGTTT
	MA0548.1	AGL15	GbDIR101	1902	1916	-	3.3e-07	TTTCCTATTTTGGGA
	MA0548.1	AGL15	GbDIR12	517	531	-	7.31e-06	TTTCTTCTTTTAGCA
	MA0548.1	AGL15	GbDIR24	1189	1203	-	7.77e-06	TTTCTATTTTAGTGT
	MA0548.1	AGL15	GbDIR14	60	74	-	9.88e-06	TTTCTATTTTTATTT
	MA0548.1	AGL15	GbDIR95	641	655	-	8.89e-06	TTTCTATTTTTTTAA
	MA0548.1	AGL15	GbDIR1	1538	1552	-	6.16e-07	TTTCCATTTTTTGAA
	MA0548.1	AGL15	GbDIR57	1473	1487	-	6.16e-07	TTTCCATTTTTTGAA
	MA0548.1	AGL15	GbDIR84N	1215	1229	+	8.41e-06	TTTCTAATTTTGGCC
	MA0548.1	AGL15	GbDIR84N	1399	1413	-	8.19e-06	TTTCCAATTTGGTCT
	MA0548.1	AGL15	GbDIR84N	1772	1786	-	6.23e-06	TTTCTATTTTCAGAA
	MA0548.2	AGL15	GbDIR58	1232	1250	-	9.75e-07	TTTTCCTTATTAAGAAAAG
	MA0548.2	AGL15	GbDIR58	1233	1251	+	2.49e-06	TTTTCTTAATAAGGAAAAT
	MA0548.2	AGL15	GbDIR48	430	448	+	1.71e-06	ATTTCCCTTTTAGGGAAAG
	MA0548.2	AGL15	GbDIR48	431	449	+	1.23e-06	TTTCCCTTTTAGGGAAAGT
	MA0548.2	AGL15	GbDIR65	525	543	-	1.25e-06	TTTTCTTCTTTTAGCAACT
	MA0548.2	AGL15	GbDIR47	241	259	-	2.71e-06	TTTTCCTATTTTGGTACTT
	MA0548.2	AGL15	GbDIR19	1566	1584	-	8.57e-08	CTTTCTTTTTTGGGTATTT
	MA0548.2	AGL15	GbDIR60	1461	1479	+	7.09e-06	ATTTCTTTTTATAGGAAAA
	MA0548.2	AGL15	GbDIR55	1783	1801	-	2.09e-06	TTTCCTATTTTGGGAAAAT
	MA0548.2	AGL15	GbDIR55	1784	1802	-	6.89e-07	TTTTCCTATTTTGGGAAAA
	MA0548.2	AGL15	GbDIR67	984	1002	+	5.45e-06	AGTTCTTTTTTAGGAAAAA
	MA0548.2	AGL15	GbDIR101	1898	1916	-	2.09e-06	TTTCCTATTTTGGGAAAAT
	MA0548.2	AGL15	GbDIR101	1899	1917	-	6.89e-07	TTTTCCTATTTTGGGAAAA
	MA0548.2	AGL15	GbDIR81	368	386	+	8.88e-06	CTTTCTTGTTTCGGCTACT
	MA0548.2	AGL15	GbDIR12	514	532	-	1.25e-06	TTTTCTTCTTTTAGCAACT
	MA0548.2	AGL15	GbDIR3	355	373	-	5.4e-06	CATTCTATATAGGGCAAGT
	MA0548.2	AGL15	GbDIR84N	1769	1787	-	6.07e-07	ATTTCTATTTTCAGAAATT
	MA0548.2	AGL15	GbDIR38C	458	476	+	8.88e-06	CTTTCTTGTTTCGGCTACT
ETH	MA1185.1	LHY1	GbDIR48	1498	1507	+	9.28e-06	AGATATTTAT
	MA1185.1	LHY1	GbDIR39	1054	1063	-	7.28e-06	AGATATTTTA
	MA1185.1	LHY1	GbDIR47	1513	1522	+	9.28e-06	AGATATTTAT
	MA1185.1	LHY1	GbDIR82	1097	1106	-	7.28e-06	AGATATTTTA
	MA1185.1	LHY1	GbDIR43	1639	1648	+	3.64e-06	AGATATTTTC
	MA1185.1	LHY1	GbDIR98	1111	1120	-	7.28e-06	AGATATTTTA
	MA1185.1	LHY1	GbDIR57	415	424	-	9.28e-06	AGATATTTAT
	MA1401.1	EPR1	GbDIR27	1290	1301	-	5.89e-06	TTAAATATCTTA
	MA1401.1	EPR1	GbDIR48	1496	1507	-	4.3e-06	ATAAATATCTCA
	MA1401.1	EPR1	GbDIR39	1054	1065	+	6.72e-06	TAAAATATCTTT
	MA1401.1	EPR1	GbDIR47	1511	1522	-	4.3e-06	ATAAATATCTCA
	MA1401.1	EPR1	GbDIR74	789	800	+	6.47e-06	AAAAATATCCTA
	MA1401.1	EPR1	GbDIR82	1097	1108	+	6.72e-06	TAAAATATCTTT
	MA1401.1	EPR1	GbDIR43	1637	1648	-	9.2e-07	GAAAATATCTAA
	MA1401.1	EPR1	GbDIR3	697	708	-	2.05e-06	GTAAATATCTTA
	MA1401.1	EPR1	GbDIR98	1111	1122	+	1.55e-06	TAAAATATCTTA
	MA1680.1	RVE7	GbDIR27	1289	1302	-	1.06e-06	ATTAAATATCTTAA
	MA1680.1	RVE7	GbDIR48	1495	1508	-	4.07e-06	GATAAATATCTCAA
	MA1680.1	RVE7	GbDIR39	1053	1066	+	2.06e-06	ATAAAATATCTTTT
	MA1680.1	RVE7	GbDIR47	1510	1523	-	2.72e-06	CATAAATATCTCAA
	MA1680.1	RVE7	GbDIR74	788	801	+	8.82e-06	TAAAAATATCCTAT
	MA1680.1	RVE7	GbDIR82	1096	1109	+	2.06e-06	ATAAAATATCTTTT
	MA1680.1	RVE7	GbDIR43	1636	1649	-	8.97e-07	AGAAAATATCTAAT
	MA1680.1	RVE7	GbDIR97	526	539	-	6.6e-06	TTTAAATATCTTTT
	MA1680.1	RVE7	GbDIR3	696	709	-	7.58e-07	AGTAAATATCTTAT
	MA1680.1	RVE7	GbDIR98	1110	1123	+	5.7e-07	TTAAAATATCTTAA
	MA1680.1	RVE7	GbDIR57	414	427	+	7.03e-06	AATAAATATCTATG
	MA1680.1	RVE7	GbDIR84N	789	802	-	9.47e-06	AACAAATATCTTGA
	MA1397.1	At1g74840	GbDIR100	836	846	-	6.62e-06	AGTGGATAAGA
	MA1397.1	At1g74840	GbDIR64	1831	1841	+	2.32e-06	AATGGATAAAG
	MA1397.1	At1g74840	GbDIR13	1830	1840	+	2.32e-06	AATGGATAAAG
	MA1404.1	BPC1	GbDIR29	362	385	+	9.03e-06	AAGTAAAAGAGATTTAAAGAAATA
	MA1404.1	BPC1	GbDIR54	85	108	+	9.72e-06	AAAAGGGAAAAAATGAAAGAAAAA
	MA1404.1	BPC1	GbDIR54	87	110	+	9.52e-06	AAGGGAAAAAATGAAAGAAAAAAA
	MA1404.1	BPC1	GbDIR54	89	112	+	6.7e-06	GGGAAAAAATGAAAGAAAAAAACA
	MA1404.1	BPC1	GbDIR58	1760	1783	-	9.92e-06	AACAAATAAAGAAGAAGAAAGAAG
	MA1404.1	BPC1	GbDIR62N	637	660	-	7.77e-08	CAGAAAGAAAGAAGGAAAGCGAGA
	MA1404.1	BPC1	GbDIR62N	639	662	-	3.69e-07	AACAGAAAGAAAGAAGGAAAGCGA
	MA1404.1	BPC1	GbDIR62N	658	681	-	7.87e-06	GAAAGAGAGAAAGGTACAGAACAG
	MA1404.1	BPC1	GbDIR62N	660	683	-	4.63e-06	ATGAAAGAGAGAAAGGTACAGAAC
	MA1404.1	BPC1	GbDIR62N	662	685	-	6.14e-06	AAATGAAAGAGAGAAAGGTACAGA
	MA1404.1	BPC1	GbDIR62N	666	689	-	1.54e-06	AAGGAAATGAAAGAGAGAAAGGTA
	MA1404.1	BPC1	GbDIR62N	668	691	-	3.81e-06	GGAAGGAAATGAAAGAGAGAAAGG
	MA1404.1	BPC1	GbDIR62N	730	753	+	9.7e-07	AAGAAAAGAAAAAAGGGAGTGAGA
	MA1404.1	BPC1	GbDIR62N	732	755	+	3.09e-06	GAAAAGAAAAAAGGGAGTGAGAGG
	MA1404.1	BPC1	GbDIR62N	736	759	+	2.86e-06	AGAAAAAAGGGAGTGAGAGGGAGA
	MA1404.1	BPC1	GbDIR62N	738	761	+	4.53e-07	AAAAAAGGGAGTGAGAGGGAGAAA
	MA1404.1	BPC1	GbDIR62N	740	763	+	5.17e-07	AAAAGGGAGTGAGAGGGAGAAAAT
	MA1404.1	BPC1	GbDIR62N	742	765	+	7.79e-07	AAGGGAGTGAGAGGGAGAAAATAT
	MA1404.1	BPC1	GbDIR62N	1564	1587	-	4.78e-06	AATAGAAAATAATAAAGAGAGAAA
	MA1404.1	BPC1	GbDIR62N	1580	1603	-	1.75e-06	GAAAGAGAGAAAAGAAAATAGAAA
	MA1404.1	BPC1	GbDIR62N	1582	1605	-	1.82e-07	AAGAAAGAGAGAAAAGAAAATAGA
	MA1404.1	BPC1	GbDIR62N	1584	1607	-	9.41e-07	GAAAGAAAGAGAGAAAAGAAAATA
	MA1404.1	BPC1	GbDIR62N	1586	1609	-	1.69e-07	GTGAAAGAAAGAGAGAAAAGAAAA
	MA1404.1	BPC1	GbDIR62N	1588	1611	-	2.96e-07	GGGTGAAAGAAAGAGAGAAAAGAA
	MA1404.1	BPC1	GbDIR62N	1592	1615	-	2.45e-06	GGATGGGTGAAAGAAAGAGAGAAA
	MA1404.1	BPC1	GbDIR65	1839	1862	-	7.14e-06	CAGAAAGAAAAATAGAAATGAAGA
	MA1404.1	BPC1	GbDIR93	284	307	-	3.64e-06	GAGAGAAAAAGACATAATAAAAAA
	MA1404.1	BPC1	GbDIR93	288	311	-	3.44e-07	GAGAGAGAGAAAAAGACATAATAA
	MA1404.1	BPC1	GbDIR93	290	313	-	2.07e-06	AGGAGAGAGAGAAAAAGACATAAT
	MA1404.1	BPC1	GbDIR93	292	315	-	3.69e-07	GGAGGAGAGAGAGAAAAAGACATA
	MA1404.1	BPC1	GbDIR93	294	317	-	7.19e-07	TTGGAGGAGAGAGAGAAAAAGACA
	MA1404.1	BPC1	GbDIR93	296	319	-	2.17e-06	TTTTGGAGGAGAGAGAGAAAAAGA
	MA1404.1	BPC1	GbDIR11	1843	1866	+	5.45e-06	GACTCAGAGAAAGGAAAAGAAAGC
	MA1404.1	BPC1	GbDIR41N	104	127	-	2.18e-06	AATTGAGATAGAAAAAGTAAGTGA
	MA1404.1	BPC1	GbDIR41N	471	494	-	6.47e-07	AAGAAAGAAAAAGAAAAAGGAAAA
	MA1404.1	BPC1	GbDIR41N	473	496	-	6.43e-07	GAAAGAAAGAAAAAGAAAAAGGAA
	MA1404.1	BPC1	GbDIR41N	475	498	-	4.47e-08	AAGAAAGAAAGAAAAAGAAAAAGG
	MA1404.1	BPC1	GbDIR41N	477	500	-	1.7e-07	GAAAGAAAGAAAGAAAAAGAAAAA
	MA1404.1	BPC1	GbDIR41N	479	502	-	4.23e-09	GAGAAAGAAAGAAAGAAAAAGAAA
	MA1404.1	BPC1	GbDIR41N	481	504	-	6.88e-09	GGGAGAAAGAAAGAAAGAAAAAGA
	MA1404.1	BPC1	GbDIR41N	483	506	-	1.85e-07	AGGGGAGAAAGAAAGAAAGAAAAA
	MA1404.1	BPC1	GbDIR41N	485	508	-	8.08e-06	ACAGGGGAGAAAGAAAGAAAGAAA
	MA1404.1	BPC1	GbDIR32	1483	1506	-	3.76e-07	GAGAGAAAGAGAGGAAGTGCAAAC
	MA1404.1	BPC1	GbDIR32	1485	1508	-	2.44e-08	GAGAGAGAAAGAGAGGAAGTGCAA
	MA1404.1	BPC1	GbDIR32	1487	1510	-	2.03e-08	AAGAGAGAGAAAGAGAGGAAGTGC
	MA1404.1	BPC1	GbDIR32	1489	1512	-	9.47e-09	AAAAGAGAGAGAAAGAGAGGAAGT
	MA1404.1	BPC1	GbDIR32	1491	1514	-	9.84e-09	AAAAAAGAGAGAGAAAGAGAGGAA
	MA1404.1	BPC1	GbDIR32	1493	1516	-	2.69e-07	TTAAAAAAGAGAGAGAAAGAGAGG
	MA1404.1	BPC1	GbDIR32	1495	1518	-	8.28e-07	ACTTAAAAAAGAGAGAGAAAGAGA
	MA1404.1	BPC1	GbDIR92	294	317	-	3.79e-06	GAGGAAGAAAGATAGAGGAAGGAC
	MA1404.1	BPC1	GbDIR92	296	319	-	9.64e-07	AGGAGGAAGAAAGATAGAGGAAGG
	MA1404.1	BPC1	GbDIR92	375	398	-	4.94e-06	TATAAAAGAAGAAAAAGAGAGATT
	MA1404.1	BPC1	GbDIR88	193	216	+	2.81e-06	AACAGAGAAAAAAATAGAAACAAA
	MA1404.1	BPC1	GbDIR88	197	220	+	6.74e-06	GAGAAAAAAATAGAAACAAAAATA
	MA1404.1	BPC1	GbDIR88	203	226	+	6.66e-06	AAAATAGAAACAAAAATAGAGAGA
	MA1404.1	BPC1	GbDIR88	205	228	+	6.59e-06	AATAGAAACAAAAATAGAGAGAGA
	MA1404.1	BPC1	GbDIR88	207	230	+	3.22e-07	TAGAAACAAAAATAGAGAGAGAAA
	MA1404.1	BPC1	GbDIR88	209	232	+	2.16e-06	GAAACAAAAATAGAGAGAGAAATA
	MA1404.1	BPC1	GbDIR88	211	234	+	4.55e-06	AACAAAAATAGAGAGAGAAATAAC
	MA1404.1	BPC1	GbDIR88	215	238	+	6.99e-06	AAAATAGAGAGAGAAATAACGTAA
	MA1404.1	BPC1	GbDIR88	576	599	-	9.47e-06	AAAAAACAGAGAAAAATAAAAACA
	MA1404.1	BPC1	GbDIR55	1344	1367	-	8.61e-06	AAAAGAAAAAGAAAAAGAACAAGC
	MA1404.1	BPC1	GbDIR79	1928	1951	-	8.08e-06	GGGAGAGGGTGAGAGAGATTTATC
	MA1404.1	BPC1	GbDIR79	1930	1953	-	5.66e-06	TAGGGAGAGGGTGAGAGAGATTTA
	MA1404.1	BPC1	GbDIR79	1932	1955	-	5.93e-07	TATAGGGAGAGGGTGAGAGAGATT
	MA1404.1	BPC1	GbDIR79	1934	1957	-	9.41e-07	AATATAGGGAGAGGGTGAGAGAGA
	MA1404.1	BPC1	GbDIR79	1936	1959	-	2.13e-06	AAAATATAGGGAGAGGGTGAGAGA
	MA1404.1	BPC1	GbDIR86	870	893	+	1.31e-08	GTGAGAAAGTGAGTGAGTGAGAGA
	MA1404.1	BPC1	GbDIR86	872	895	+	9.19e-07	GAGAAAGTGAGTGAGTGAGAGATA
	MA1404.1	BPC1	GbDIR86	876	899	+	8.08e-06	AAGTGAGTGAGTGAGAGATATATG
	MA1404.1	BPC1	GbDIR86	880	903	+	9.57e-06	GAGTGAGTGAGAGATATATGTAGG
	MA1404.1	BPC1	GbDIR86	884	907	+	6.28e-06	GAGTGAGAGATATATGTAGGGAAA
	MA1404.1	BPC1	GbDIR86	1106	1129	-	6.49e-06	GAAAAAGAAAGAAAAAAAAATACA
	MA1404.1	BPC1	GbDIR86	1108	1131	-	2.23e-06	AGGAAAAAGAAAGAAAAAAAAATA
	MA1404.1	BPC1	GbDIR86	1112	1135	-	6.45e-06	CACAAGGAAAAAGAAAGAAAAAAA
	MA1404.1	BPC1	GbDIR89C	1464	1487	-	4.78e-06	AAGAGAGATGGAGAGAATAAAGAA
	MA1404.1	BPC1	GbDIR89C	1468	1491	-	1.41e-07	AATAAAGAGAGATGGAGAGAATAA
	MA1404.1	BPC1	GbDIR89C	1470	1493	-	1.02e-06	AAAATAAAGAGAGATGGAGAGAAT
	MA1404.1	BPC1	GbDIR89C	1472	1495	-	3.48e-06	ATAAAATAAAGAGAGATGGAGAGA
	MA1404.1	BPC1	GbDIR35	1928	1951	-	8.08e-06	GGGAGAGGGTGAGAGAGATTTATC
	MA1404.1	BPC1	GbDIR35	1930	1953	-	5.66e-06	TAGGGAGAGGGTGAGAGAGATTTA
	MA1404.1	BPC1	GbDIR35	1932	1955	-	5.93e-07	TATAGGGAGAGGGTGAGAGAGATT
	MA1404.1	BPC1	GbDIR35	1934	1957	-	9.41e-07	AATATAGGGAGAGGGTGAGAGAGA
	MA1404.1	BPC1	GbDIR35	1936	1959	-	2.13e-06	AAAATATAGGGAGAGGGTGAGAGA
	MA1404.1	BPC1	GbDIR43	876	899	+	4.74e-08	ATGAGAAAGTGAGTGAGTGAGAGA
	MA1404.1	BPC1	GbDIR43	878	901	+	9.19e-07	GAGAAAGTGAGTGAGTGAGAGATA
	MA1404.1	BPC1	GbDIR43	882	905	+	8.08e-06	AAGTGAGTGAGTGAGAGATATATG
	MA1404.1	BPC1	GbDIR43	886	909	+	9.57e-06	GAGTGAGTGAGAGATATATGTAGG
	MA1404.1	BPC1	GbDIR43	890	913	+	6.28e-06	GAGTGAGAGATATATGTAGGGAAA
	MA1404.1	BPC1	GbDIR12	785	808	-	1.4e-06	AATAAAAAGAGAAGAAAAGAAATA
	MA1404.1	BPC1	GbDIR12	787	810	-	9.32e-06	AAAATAAAAAGAGAAGAAAAGAAA
	MA1404.1	BPC1	GbDIR12	1839	1862	-	7.14e-06	CAGAAAGAAAAATAGAAATGAAGA
	MA1404.1	BPC1	GbDIR8	498	521	-	9.77e-06	TAGAGAGGGAAAAAAATTAAGAAT
	MA1404.1	BPC1	GbDIR8	504	527	-	1.93e-06	AGGAAATAGAGAGGGAAAAAAATT
	MA1404.1	BPC1	GbDIR8	506	529	-	8.18e-07	GAAGGAAATAGAGAGGGAAAAAAA
	MA1404.1	BPC1	GbDIR8	508	531	-	1.45e-06	AAGAAGGAAATAGAGAGGGAAAAA
	MA1404.1	BPC1	GbDIR8	510	533	-	3.31e-07	GAAAGAAGGAAATAGAGAGGGAAA
	MA1404.1	BPC1	GbDIR8	512	535	-	1.99e-07	AAGAAAGAAGGAAATAGAGAGGGA
	MA1404.1	BPC1	GbDIR8	514	537	-	1.27e-06	GAAAGAAAGAAGGAAATAGAGAGG
	MA1404.1	BPC1	GbDIR8	516	539	-	1.39e-07	CAGAAAGAAAGAAGGAAATAGAGA
	MA1404.1	BPC1	GbDIR8	518	541	-	7.28e-07	AACAGAAAGAAAGAAGGAAATAGA
	MA1404.1	BPC1	GbDIR8	541	564	-	6.7e-06	GAATGAAAGAGAGAAGGGTACAGA
	MA1404.1	BPC1	GbDIR8	545	568	-	6.88e-06	GAAGGAATGAAAGAGAGAAGGGTA
	MA1404.1	BPC1	GbDIR8	547	570	-	9.36e-07	GGGAAGGAATGAAAGAGAGAAGGG
	MA1404.1	BPC1	GbDIR8	549	572	-	2.64e-06	AAGGGAAGGAATGAAAGAGAGAAG
	MA1404.1	BPC1	GbDIR8	551	574	-	1.14e-06	GAAAGGGAAGGAATGAAAGAGAGA
	MA1404.1	BPC1	GbDIR8	553	576	-	9.87e-06	GAGAAAGGGAAGGAATGAAAGAGA
	MA1404.1	BPC1	GbDIR8	555	578	-	1.06e-06	GGGAGAAAGGGAAGGAATGAAAGA
	MA1404.1	BPC1	GbDIR8	597	620	+	4.67e-08	GTGAAACAAAAAGAGAGTGAGAGA
	MA1404.1	BPC1	GbDIR8	599	622	+	1.74e-06	GAAACAAAAAGAGAGTGAGAGAGA
	MA1404.1	BPC1	GbDIR8	601	624	+	1.73e-09	AACAAAAAGAGAGTGAGAGAGAGA
	MA1404.1	BPC1	GbDIR8	603	626	+	2.07e-08	CAAAAAGAGAGTGAGAGAGAGAAA
	MA1404.1	BPC1	GbDIR8	605	628	+	3.99e-08	AAAAGAGAGTGAGAGAGAGAAAAC
	MA1404.1	BPC1	GbDIR8	607	630	+	8.62e-09	AAGAGAGTGAGAGAGAGAAAACAA
	MA1404.1	BPC1	GbDIR8	609	632	+	1.55e-06	GAGAGTGAGAGAGAGAAAACAACA
	MA1404.1	BPC1	GbDIR8	1566	1589	-	4.78e-06	AATAGAAAATAATAAAGAGAGAAA
	MA1404.1	BPC1	GbDIR8	1582	1605	-	1.75e-06	GAAAGAGAGAAAAGAAAATAGAAA
	MA1404.1	BPC1	GbDIR8	1584	1607	-	1.82e-07	AAGAAAGAGAGAAAAGAAAATAGA
	MA1404.1	BPC1	GbDIR8	1586	1609	-	2.62e-06	AAAAGAAAGAGAGAAAAGAAAATA
	MA1404.1	BPC1	GbDIR8	1590	1613	-	6.77e-06	GGCTAAAAGAAAGAGAGAAAAGAA
	MA1404.1	BPC1	GbDIR3	1146	1169	-	9.37e-06	GTTAAATTTAGAGAGAGAGACAAT
	MA1404.1	BPC1	GbDIR87	1300	1323	+	7.14e-06	AAAATAGAGAGAGAAATAATGTAA
	MA1404.1	BPC1	GbDIR87	1302	1325	+	2.3e-06	AATAGAGAGAGAAATAATGTAAAA
	MA1404.1	BPC1	GbDIR87	1308	1331	+	6.88e-06	GAGAGAAATAATGTAAAAGAAAAA
	MA1404.1	BPC1	GbDIR87	1624	1647	+	3.04e-06	GATTGAGAAAAAAAAATAGAGAAG
	MA1404.1	BPC1	GbDIR87	1628	1651	+	2.61e-06	GAGAAAAAAAAATAGAGAAGCATA
	MA1404.1	BPC1	GbDIR87	1674	1697	-	5.76e-06	GAAAAACAGAGAAATATAAAAACA
	MA1404.1	BPC1	GbDIR95	1267	1290	+	1.02e-06	GAAGAAGGGAGAAAAACAGAGGGA
	MA1404.1	BPC1	GbDIR95	1271	1294	+	1.57e-06	AAGGGAGAAAAACAGAGGGAGAAG
	MA1404.1	BPC1	GbDIR95	1273	1296	+	9.02e-07	GGGAGAAAAACAGAGGGAGAAGTA
	MA1404.1	BPC1	GbDIR95	1275	1298	+	5.39e-06	GAGAAAAACAGAGGGAGAAGTAGA
	MA1404.1	BPC1	GbDIR1	1964	1987	+	3.24e-06	GGGGAGAAAAGAAAAGGAGAGAAA
	MA1404.1	BPC1	GbDIR1	1966	1989	+	2.51e-06	GGAGAAAAGAAAAGGAGAGAAAGA
	MA1404.1	BPC1	GbDIR1	1968	1991	+	7.82e-06	AGAAAAGAAAAGGAGAGAAAGAAA
	MA1404.1	BPC1	GbDIR1	1970	1993	+	7.14e-06	AAAAGAAAAGGAGAGAAAGAAAAG
	MA1404.1	BPC1	GbDIR1	1972	1995	+	2.16e-07	AAGAAAAGGAGAGAAAGAAAAGAA
	MA1404.1	BPC1	GbDIR1	1974	1997	+	1.09e-06	GAAAAGGAGAGAAAGAAAAGAAAA
	MA1404.1	BPC1	GbDIR1	1976	1999	+	5.08e-06	AAAGGAGAGAAAGAAAAGAAAAGA
	MA1404.1	BPC1	GbDIR2	652	675	-	3.04e-06	CAGTGAGCTAGAAATAGAAAGAGG
	MA1404.1	BPC1	GbDIR2	1341	1364	-	9.82e-06	GTAAAAAAAAGAGAGGAAGGAAGC
	MA1404.1	BPC1	GbDIR2	1343	1366	-	7.87e-06	AAGTAAAAAAAAGAGAGGAAGGAA
	MA1404.1	BPC1	GbDIR2	1813	1836	+	4.55e-06	CAATAAAAGAAAAAGAGAGAAAAA
	MA1404.1	BPC1	GbDIR2	1817	1840	+	5.85e-06	AAAAGAAAAAGAGAGAAAAACCCA
	MA1404.1	BPC1	GbDIR2	1819	1842	+	2.01e-06	AAGAAAAAGAGAGAAAAACCCAGA
	MA1404.1	BPC1	GbDIR2	1827	1850	+	4.7e-07	GAGAGAAAAACCCAGAAAGAGAGA
	MA1404.1	BPC1	GbDIR57	1961	1984	+	2.53e-07	GGGGAGAAAAGAAAAAGAGAGAGA
	MA1404.1	BPC1	GbDIR57	1963	1986	+	1.08e-06	GGAGAAAAGAAAAAGAGAGAGAAA
	MA1404.1	BPC1	GbDIR57	1965	1988	+	1.67e-06	AGAAAAGAAAAAGAGAGAGAAAAG
	MA1404.1	BPC1	GbDIR57	1967	1990	+	2.74e-07	AAAAGAAAAAGAGAGAGAAAAGAA
	MA1404.1	BPC1	GbDIR57	1969	1992	+	7e-08	AAGAAAAAGAGAGAGAAAAGAAAA
	MA1404.1	BPC1	GbDIR57	1971	1994	+	1.58e-07	GAAAAAGAGAGAGAAAAGAAAAGA
	MA1404.1	BPC1	GbDIR57	1973	1996	+	2.16e-07	AAAAGAGAGAGAAAAGAAAAGAAA
	MA1404.1	BPC1	GbDIR57	1975	1998	+	3.55e-07	AAGAGAGAGAAAAGAAAAGAAAAG
	MA1404.1	BPC1	GbDIR57	1977	2000	+	2.65e-06	GAGAGAGAAAAGAAAAGAAAAGAA
	MA1182.1	At3g09600	GbDIR27	1292	1303	+	7.51e-06	AGATATTTAATT
	MA1182.1	At3g09600	GbDIR39	1052	1063	-	2.79e-06	AGATATTTTATG
	MA1182.1	At3g09600	GbDIR47	1513	1524	+	8.1e-06	AGATATTTATGA
	MA1182.1	At3g09600	GbDIR82	1095	1106	-	2.79e-06	AGATATTTTATG
	MA1182.1	At3g09600	GbDIR43	1639	1650	+	8.23e-07	AGATATTTTCTT
	MA1182.1	At3g09600	GbDIR97	529	540	+	9.53e-06	AGATATTTAAAT
	MA1182.1	At3g09600	GbDIR3	699	710	+	7.24e-06	AGATATTTACTT
	MA1182.1	At3g09600	GbDIR14	74	85	-	8.94e-06	TGATATTTTTTT
	MA1182.1	At3g09600	GbDIR98	1109	1120	-	2.34e-06	AGATATTTTAAT
	MA1182.1	At3g09600	GbDIR57	413	424	-	6.83e-06	AGATATTTATTA
	MA1177.1	MYB65	GbDIR25	1017	1029	-	5.3e-06	TCTATAACCGAAA
	MA1177.1	MYB65	GbDIR32	1941	1953	-	3.2e-06	ACCTTAACCGCAA
	MA1177.1	MYB65	GbDIR31	1041	1053	+	6.43e-06	AATCTAACCGTCA
	MA1177.1	MYB65	GbDIR3	1264	1276	-	6.43e-06	AATCTAACCGTCA
	MA0574.1	MYB15	GbDIR72	1875	1887	+	2.06e-06	CGGTGGTTGGTGG
	MA0574.1	MYB15	GbDIR28	1879	1891	+	2.06e-06	CGGTGGTTGGTGG
	MA0574.1	MYB15	GbDIR17	1294	1306	-	4.9e-06	CGGAGGTTGGTGG
	MA1356.1	TRP2	GbDIR26C	1633	1653	+	1.54e-06	AACTTAAAAATCTAAACACTA
	MA1356.1	TRP2	GbDIR26C	1640	1660	+	1.74e-08	AAATCTAAACACTAAACCTTA
	MA1356.1	TRP2	GbDIR27	309	329	+	2.07e-06	AAATTTAAAATCTAAACACTA
	MA1356.1	TRP2	GbDIR27	316	336	+	1.74e-08	AAATCTAAACACTAAACCTTA
	MA1356.1	TRP2	GbDIR27	1168	1188	-	8.41e-06	CAACAAAAACCCGAAATCATA
	MA1356.1	TRP2	GbDIR40	506	526	+	2.25e-06	AATTTAAAACCCTTAAACTTT
	MA1356.1	TRP2	GbDIR54	477	497	+	6.46e-06	AATAAAAAAACCTAAATCAAT
	MA1356.1	TRP2	GbDIR54	1927	1947	+	9.71e-06	AAAAAAAAACCCTAACACACC
	MA1356.1	TRP2	GbDIR107	160	180	+	1.26e-07	AAATGTAAACACTAAACCTTA
	MA1356.1	TRP2	GbDIR107	167	187	+	1.68e-08	AACACTAAACCTTAAACCTAA
	MA1356.1	TRP2	GbDIR107	173	193	+	1.68e-06	AAACCTTAAACCTAAATCTCA
	MA1356.1	TRP2	GbDIR107	174	194	+	7.01e-06	AACCTTAAACCTAAATCTCAC
	MA1356.1	TRP2	GbDIR107	1000	1020	-	3.01e-06	CAAAAAAAACCCAAAATCATA
	MA1356.1	TRP2	GbDIR100	1926	1946	+	9.71e-06	AAAAAAAAACCCTAACACACC
	MA1356.1	TRP2	GbDIR48	1265	1285	-	1.25e-08	AACCTAAAACCCTAAAGCCCA
	MA1356.1	TRP2	GbDIR48	1272	1292	-	5.46e-06	ACCCAATAACCTAAAACCCTA
	MA1356.1	TRP2	GbDIR48	1273	1293	-	1.03e-06	AACCCAATAACCTAAAACCCT
	MA1356.1	TRP2	GbDIR65	1361	1381	+	1.91e-06	ATACTTAAATCTTAAATCTTA
	MA1356.1	TRP2	GbDIR65	1368	1388	+	1.97e-06	AATCTTAAATCTTAAATCCGA
	MA1356.1	TRP2	GbDIR70	77	97	+	1.26e-07	AAATGTAAACACTAAACCTTA
	MA1356.1	TRP2	GbDIR70	84	104	+	1.68e-08	AACACTAAACCTTAAACCTAA
	MA1356.1	TRP2	GbDIR70	90	110	+	1.68e-06	AAACCTTAAACCTAAATCTCA
	MA1356.1	TRP2	GbDIR70	91	111	+	7.01e-06	AACCTTAAACCTAAATCTCAC
	MA1356.1	TRP2	GbDIR70	917	937	-	3.01e-06	CAAAAAAAACCCAAAATCATA
	MA1356.1	TRP2	GbDIR11	368	388	+	7.04e-07	TAATCTAAACCTTAAACCTCT
	MA1356.1	TRP2	GbDIR11	398	418	+	7.19e-08	TCCCATAAACACTAAACCCTT
	MA1356.1	TRP2	GbDIR11	405	425	+	7.21e-09	AACACTAAACCCTTAACCCTT
	MA1356.1	TRP2	GbDIR11	412	432	+	6.8e-08	AACCCTTAACCCTTAACCCTT
	MA1356.1	TRP2	GbDIR11	413	433	+	2.5e-06	ACCCTTAACCCTTAACCCTTA
	MA1356.1	TRP2	GbDIR11	419	439	+	6.12e-08	AACCCTTAACCCTTAACCCCA
	MA1356.1	TRP2	GbDIR11	420	440	+	3.07e-06	ACCCTTAACCCTTAACCCCAA
	MA1356.1	TRP2	GbDIR11	426	446	+	6.03e-08	AACCCTTAACCCCAAACCCTT
	MA1356.1	TRP2	GbDIR11	427	447	+	3.42e-06	ACCCTTAACCCCAAACCCTTA
	MA1356.1	TRP2	GbDIR11	434	454	+	5.83e-06	ACCCCAAACCCTTACACCTTA
	MA1356.1	TRP2	GbDIR11	441	461	+	1.99e-06	ACCCTTACACCTTAAACACCA
	MA1356.1	TRP2	GbDIR11	448	468	+	6.46e-06	CACCTTAAACACCAACCCTAA
	MA1356.1	TRP2	GbDIR11	461	481	+	1.05e-10	AACCCTAACCCCTAAACCCTA
	MA1356.1	TRP2	GbDIR11	468	488	+	4.22e-10	ACCCCTAAACCCTAAATCATA
	MA1356.1	TRP2	GbDIR11	475	495	+	6.17e-06	AACCCTAAATCATAATCCTTA
	MA1356.1	TRP2	GbDIR11	482	502	+	1.51e-06	AATCATAATCCTTAAACCCAT
	MA1356.1	TRP2	GbDIR11	533	553	+	1.27e-07	ACTTCTAAACCTTAAACTCTA
	MA1356.1	TRP2	GbDIR11	540	560	+	2.16e-08	AACCTTAAACTCTAAACTATA
	MA1356.1	TRP2	GbDIR11	554	574	+	6.6e-06	AACTATATATCTTAAACCATA
	MA1356.1	TRP2	GbDIR11	578	598	+	4.91e-08	ACTCATAAACCTTAAATCCTA
	MA1356.1	TRP2	GbDIR11	585	605	+	1.78e-08	AACCTTAAATCCTAAACCATC
	MA1356.1	TRP2	GbDIR11	602	622	+	7.74e-07	CATCTTAAACCATAAACCTTA
	MA1356.1	TRP2	GbDIR11	609	629	+	1.58e-08	AACCATAAACCTTAAACTATA
	MA1356.1	TRP2	GbDIR11	727	747	-	4.41e-06	ATCTATAACCCCTAAAACAAT
	MA1356.1	TRP2	GbDIR11	741	761	-	6.98e-06	AATCAGAAACACTAATCTATA
	MA1356.1	TRP2	GbDIR11	758	778	-	9.34e-07	ACCCCTAAACCCAAAAAAATC
	MA1356.1	TRP2	GbDIR11	765	785	-	2.06e-06	TCATATAACCCCTAAACCCAA
	MA1356.1	TRP2	GbDIR39	1441	1461	-	2.71e-06	AAACATGAACCCAAAAACATA
	MA1356.1	TRP2	GbDIR63	22	42	+	3.1e-06	CTAGCTAAACTCTAAATCCCT
	MA1356.1	TRP2	GbDIR63	30	50	+	3.61e-06	ACTCTAAATCCCTAACTCCTA
	MA1356.1	TRP2	GbDIR63	37	57	+	6.67e-07	ATCCCTAACTCCTAACCCCTA
	MA1356.1	TRP2	GbDIR63	70	90	+	9.53e-09	AACCCTAACCCCTAAACATTA
	MA1356.1	TRP2	GbDIR63	77	97	+	6.91e-07	ACCCCTAAACATTAAATCTCA
	MA1356.1	TRP2	GbDIR63	98	118	+	3.59e-06	GCCCTTAAACCATAATCCCTA
	MA1356.1	TRP2	GbDIR63	105	125	+	1.74e-07	AACCATAATCCCTAAATCCAT
	MA1356.1	TRP2	GbDIR63	204	224	+	9.28e-07	ATATATATACCCTAAACCTAA
	MA1356.1	TRP2	GbDIR63	211	231	+	4.69e-07	TACCCTAAACCTAAAGCCCTA
	MA1356.1	TRP2	GbDIR63	623	643	+	8.41e-06	GCCGCTAAAACCTAAAGCATT
	MA1356.1	TRP2	GbDIR63	706	726	+	4.67e-06	TCGCTAAAACCCTAAGCATTA
	MA1356.1	TRP2	GbDIR30N	1629	1649	-	1.56e-06	TGCTTTAAACTCTAAACCATC
	MA1356.1	TRP2	GbDIR52	1953	1973	+	2.58e-06	ATTCCTTTACCCTAAACCTTG
	MA1356.1	TRP2	GbDIR52	1960	1980	+	3.24e-06	TACCCTAAACCTTGCATCCTT
	MA1356.1	TRP2	GbDIR49	485	505	-	4.01e-06	CACCGTAAACCCTAATTTAAT
	MA1356.1	TRP2	GbDIR67	507	527	+	8.24e-06	CTTTTTAAACCCCAAACATAA
	MA1356.1	TRP2	GbDIR46	795	815	-	8.84e-06	AATAATAAACCCCAAAAAAAA
	MA1356.1	TRP2	GbDIR83	527	547	+	7.51e-07	AATTTAAAACCCTTAAACTTA
	MA1356.1	TRP2	GbDIR23	150	170	+	8.45e-07	AATTTAAAACTCTAAAACTTA
	MA1356.1	TRP2	GbDIR44	668	688	+	8.58e-06	TACCCTAAACCCAAATGACCA
	MA1356.1	TRP2	GbDIR66	1063	1083	+	9.33e-06	AATACTAAATCTTGAATCATA
	MA1356.1	TRP2	GbDIR66	1173	1193	+	2.11e-06	ATTCCTAAACTTTAAATCATT
	MA1356.1	TRP2	GbDIR97	782	802	-	2.33e-06	TACATTAAACCCAAATTCATA
	MA1356.1	TRP2	GbDIR12	1357	1377	+	4.94e-06	ATACTTAAATCTTAAATCTCA
	MA1356.1	TRP2	GbDIR71	87	107	+	2.97e-06	AAATGTAAATACTAAACCTTA
	MA1356.1	TRP2	GbDIR71	94	114	+	6.34e-08	AATACTAAACCTTAAACCTAA
	MA1356.1	TRP2	GbDIR71	100	120	+	6.17e-07	AAACCTTAAACCTAAATCCCA
	MA1356.1	TRP2	GbDIR71	101	121	+	1.55e-06	AACCTTAAACCTAAATCCCAC
	MA1356.1	TRP2	GbDIR71	933	953	-	6.2e-07	CAACAAAAACCCAAAATCATA
	MA1356.1	TRP2	GbDIR14	320	340	+	8.24e-06	CTTTTTAAACCCCAAACATAA
	MA1356.1	TRP2	GbDIR90	1580	1600	-	8.88e-06	ATACATAAACATTAAAATTTA
	MA1395.1	MYB77	GbDIR41N	1075	1089	-	8.71e-06	CGAATTTTACCGTTA
	MA1395.1	MYB77	GbDIR3	1258	1272	+	8.02e-06	GTAATATGACGGTTA
	MA1395.1	MYB77	GbDIR57	399	413	-	8.27e-07	AGGATATTACGGTTA
	MA1190.1	RVE5	GbDIR48	1498	1508	+	9.28e-06	AGATATTTATC
	MA1190.1	RVE5	GbDIR39	1053	1063	-	3.45e-06	AGATATTTTAT
	MA1190.1	RVE5	GbDIR47	1513	1523	+	8.83e-06	AGATATTTATG
	MA1190.1	RVE5	GbDIR82	1096	1106	-	3.45e-06	AGATATTTTAT
	MA1190.1	RVE5	GbDIR43	1639	1649	+	2.45e-06	AGATATTTTCT
	MA1190.1	RVE5	GbDIR3	699	709	+	9.73e-06	AGATATTTACT
	MA1190.1	RVE5	GbDIR98	1110	1120	-	6.19e-06	AGATATTTTAA
	MA1190.1	RVE5	GbDIR57	414	424	-	4.82e-06	AGATATTTATT
	MA1394.1	MYB73	GbDIR25	1015	1025	-	3.94e-06	TAACCGAAATA
	MA1394.1	MYB73	GbDIR41N	1075	1085	+	5.05e-06	TAACGGTAAAA
	MA1394.1	MYB73	GbDIR39	1426	1436	+	8.34e-06	TAACGGTATAA
	MA1394.1	MYB73	GbDIR31	1045	1055	+	5.65e-06	TAACCGTCATA
	MA1394.1	MYB73	GbDIR44	976	986	-	7.23e-06	TAACTGTAAAA
	MA1394.1	MYB73	GbDIR3	1262	1272	-	5.65e-06	TAACCGTCATA
	MA1394.1	MYB73	GbDIR24	277	287	+	7.97e-06	TAACGGTATTA
	MA1394.1	MYB73	GbDIR95	914	924	+	8.34e-06	TAACGGTATAA
	MA1394.1	MYB73	GbDIR57	399	409	+	3.7e-07	TAACCGTAATA
	MA1394.2	MYB73	GbDIR47	710	721	+	8.34e-08	TTAACGGTCAAA
	MA1394.2	MYB73	GbDIR82	1194	1205	+	6.31e-06	TTAACGGTTAAA
	MA1394.2	MYB73	GbDIR10	30	41	+	5.57e-06	AAAACGGTCATA
	MA1403.1	BPC5	GbDIR29	369	398	+	3.35e-06	AGAGATTTAAAGAAATAGTATGCGAAACAG
	MA1403.1	BPC5	GbDIR62N	632	661	-	5.1e-06	ACAGAAAGAAAGAAGGAAAGCGAGAAGGGA
	MA1403.1	BPC5	GbDIR62N	659	688	-	4.7e-06	AGGAAATGAAAGAGAGAAAGGTACAGAACA
	MA1403.1	BPC5	GbDIR62N	669	698	-	2.79e-06	GGAGAAGGGAAGGAAATGAAAGAGAGAAAG
	MA1403.1	BPC5	GbDIR62N	723	752	+	4.07e-06	AAAAAAAAAGAAAAGAAAAAAGGGAGTGAG
	MA1403.1	BPC5	GbDIR62N	725	754	+	5.54e-07	AAAAAAAGAAAAGAAAAAAGGGAGTGAGAG
	MA1403.1	BPC5	GbDIR62N	727	756	+	3.35e-06	AAAAAGAAAAGAAAAAAGGGAGTGAGAGGG
	MA1403.1	BPC5	GbDIR62N	729	758	+	1.24e-06	AAAGAAAAGAAAAAAGGGAGTGAGAGGGAG
	MA1403.1	BPC5	GbDIR62N	731	760	+	2.65e-07	AGAAAAGAAAAAAGGGAGTGAGAGGGAGAA
	MA1403.1	BPC5	GbDIR62N	737	766	+	6.49e-06	GAAAAAAGGGAGTGAGAGGGAGAAAATATC
	MA1403.1	BPC5	GbDIR62N	739	768	+	2.77e-06	AAAAAGGGAGTGAGAGGGAGAAAATATCAC
	MA1403.1	BPC5	GbDIR62N	741	770	+	4.01e-06	AAAGGGAGTGAGAGGGAGAAAATATCACCC
	MA1403.1	BPC5	GbDIR62N	1575	1604	-	1.54e-06	AGAAAGAGAGAAAAGAAAATAGAAAATAAT
	MA1403.1	BPC5	GbDIR62N	1577	1606	-	4.79e-06	AAAGAAAGAGAGAAAAGAAAATAGAAAATA
	MA1403.1	BPC5	GbDIR62N	1579	1608	-	5.55e-06	TGAAAGAAAGAGAGAAAAGAAAATAGAAAA
	MA1403.1	BPC5	GbDIR62N	1581	1610	-	5.52e-07	GGTGAAAGAAAGAGAGAAAAGAAAATAGAA
	MA1403.1	BPC5	GbDIR93	283	312	-	8.84e-07	GGAGAGAGAGAAAAAGACATAATAAAAAAA
	MA1403.1	BPC5	GbDIR93	285	314	-	2.41e-06	GAGGAGAGAGAGAAAAAGACATAATAAAAA
	MA1403.1	BPC5	GbDIR93	293	322	-	6.73e-07	AAATTTTGGAGGAGAGAGAGAAAAAGACAT
	MA1403.1	BPC5	GbDIR93	295	324	-	3.05e-06	GGAAATTTTGGAGGAGAGAGAGAAAAAGAC
	MA1403.1	BPC5	GbDIR91	886	915	+	3.24e-06	GGAAAATGTGAGAGAAATGTAAAGAAAGCT
	MA1403.1	BPC5	GbDIR11	1838	1867	+	5.02e-06	AAACTGACTCAGAGAAAGGAAAAGAAAGCA
	MA1403.1	BPC5	GbDIR41N	99	128	-	7.48e-06	GAATTGAGATAGAAAAAGTAAGTGAATCTA
	MA1403.1	BPC5	GbDIR41N	470	499	-	3.78e-07	AAAGAAAGAAAGAAAAAGAAAAAGGAAAAT
	MA1403.1	BPC5	GbDIR41N	472	501	-	4.63e-06	AGAAAGAAAGAAAGAAAAAGAAAAAGGAAA
	MA1403.1	BPC5	GbDIR41N	474	503	-	2.64e-08	GGAGAAAGAAAGAAAGAAAAAGAAAAAGGA
	MA1403.1	BPC5	GbDIR41N	476	505	-	1.22e-06	GGGGAGAAAGAAAGAAAGAAAAAGAAAAAG
	MA1403.1	BPC5	GbDIR41N	480	509	-	4.23e-06	AACAGGGGAGAAAGAAAGAAAGAAAAAGAA
	MA1403.1	BPC5	GbDIR32	1482	1511	-	3.02e-07	AAAGAGAGAGAAAGAGAGGAAGTGCAAACA
	MA1403.1	BPC5	GbDIR32	1484	1513	-	5.78e-08	AAAAAGAGAGAGAAAGAGAGGAAGTGCAAA
	MA1403.1	BPC5	GbDIR32	1486	1515	-	5.07e-08	TAAAAAAGAGAGAGAAAGAGAGGAAGTGCA
	MA1403.1	BPC5	GbDIR32	1488	1517	-	5.21e-06	CTTAAAAAAGAGAGAGAAAGAGAGGAAGTG
	MA1403.1	BPC5	GbDIR45	428	457	+	8.87e-06	AGAAGGTAAAAGCAATAGAAGGTGAGACAG
	MA1403.1	BPC5	GbDIR45	1879	1908	+	4.84e-06	AAAATTAGAGACAGGAGGAGACAAATTTAG
	MA1403.1	BPC5	GbDIR92	848	877	+	3.24e-06	GGAAAATGTGAGAGAAATGTAAAGAAAGCT
	MA1403.1	BPC5	GbDIR88	186	215	+	9.7e-06	GGATAAGAACAGAGAAAAAAATAGAAACAA
	MA1403.1	BPC5	GbDIR88	194	223	+	3.91e-06	ACAGAGAAAAAAATAGAAACAAAAATAGAG
	MA1403.1	BPC5	GbDIR88	196	225	+	2.76e-07	AGAGAAAAAAATAGAAACAAAAATAGAGAG
	MA1403.1	BPC5	GbDIR88	198	227	+	5.89e-07	AGAAAAAAATAGAAACAAAAATAGAGAGAG
	MA1403.1	BPC5	GbDIR88	200	229	+	1.46e-07	AAAAAAATAGAAACAAAAATAGAGAGAGAA
	MA1403.1	BPC5	GbDIR88	202	231	+	2.68e-07	AAAAATAGAAACAAAAATAGAGAGAGAAAT
	MA1403.1	BPC5	GbDIR88	204	233	+	9.77e-07	AAATAGAAACAAAAATAGAGAGAGAAATAA
	MA1403.1	BPC5	GbDIR88	206	235	+	1.01e-06	ATAGAAACAAAAATAGAGAGAGAAATAACG
	MA1403.1	BPC5	GbDIR88	214	243	+	3.72e-07	AAAAATAGAGAGAGAAATAACGTAAAAGAA
	MA1403.1	BPC5	GbDIR88	216	245	+	9.31e-06	AAATAGAGAGAGAAATAACGTAAAAGAAAA
	MA1403.1	BPC5	GbDIR88	220	249	+	5.67e-06	AGAGAGAGAAATAACGTAAAAGAAAACGAA
	MA1403.1	BPC5	GbDIR79	1929	1958	-	5.67e-08	AAATATAGGGAGAGGGTGAGAGAGATTTAT
	MA1403.1	BPC5	GbDIR79	1931	1960	-	2.92e-06	CAAAATATAGGGAGAGGGTGAGAGAGATTT
	MA1403.1	BPC5	GbDIR79	1933	1962	-	9.5e-06	GCCAAAATATAGGGAGAGGGTGAGAGAGAT
	MA1403.1	BPC5	GbDIR33C	1036	1065	+	5.37e-06	GAAAAAATATAGAAAGAGTTAGTAGGAAAA
	MA1403.1	BPC5	GbDIR86	861	890	+	1.96e-06	TGCATTAGCGTGAGAAAGTGAGTGAGTGAG
	MA1403.1	BPC5	GbDIR86	863	892	+	3.1e-06	CATTAGCGTGAGAAAGTGAGTGAGTGAGAG
	MA1403.1	BPC5	GbDIR86	865	894	+	6.63e-07	TTAGCGTGAGAAAGTGAGTGAGTGAGAGAT
	MA1403.1	BPC5	GbDIR86	867	896	+	3.32e-07	AGCGTGAGAAAGTGAGTGAGTGAGAGATAT
	MA1403.1	BPC5	GbDIR86	869	898	+	3.27e-06	CGTGAGAAAGTGAGTGAGTGAGAGATATAT
	MA1403.1	BPC5	GbDIR86	871	900	+	6.06e-06	TGAGAAAGTGAGTGAGTGAGAGATATATGT
	MA1403.1	BPC5	GbDIR86	873	902	+	1.48e-06	AGAAAGTGAGTGAGTGAGAGATATATGTAG
	MA1403.1	BPC5	GbDIR86	875	904	+	4.67e-07	AAAGTGAGTGAGTGAGAGATATATGTAGGG
	MA1403.1	BPC5	GbDIR86	1101	1130	-	3.75e-07	GGAAAAAGAAAGAAAAAAAAATACATAGAA
	MA1403.1	BPC5	GbDIR89C	1455	1484	-	4.78e-06	AGAGATGGAGAGAATAAAGAACAAAGAAAA
	MA1403.1	BPC5	GbDIR89C	1457	1486	-	6.19e-07	AGAGAGATGGAGAGAATAAAGAACAAAGAA
	MA1403.1	BPC5	GbDIR89C	1463	1492	-	5.83e-06	AAATAAAGAGAGATGGAGAGAATAAAGAAC
	MA1403.1	BPC5	GbDIR35	1929	1958	-	5.67e-08	AAATATAGGGAGAGGGTGAGAGAGATTTAT
	MA1403.1	BPC5	GbDIR35	1931	1960	-	2.92e-06	CAAAATATAGGGAGAGGGTGAGAGAGATTT
	MA1403.1	BPC5	GbDIR35	1933	1962	-	9.5e-06	GCCAAAATATAGGGAGAGGGTGAGAGAGAT
	MA1403.1	BPC5	GbDIR43	867	896	+	7.09e-06	TGCATTAGCATGAGAAAGTGAGTGAGTGAG
	MA1403.1	BPC5	GbDIR43	871	900	+	2.58e-06	TTAGCATGAGAAAGTGAGTGAGTGAGAGAT
	MA1403.1	BPC5	GbDIR43	873	902	+	1.12e-06	AGCATGAGAAAGTGAGTGAGTGAGAGATAT
	MA1403.1	BPC5	GbDIR43	875	904	+	8.71e-06	CATGAGAAAGTGAGTGAGTGAGAGATATAT
	MA1403.1	BPC5	GbDIR43	877	906	+	6.06e-06	TGAGAAAGTGAGTGAGTGAGAGATATATGT
	MA1403.1	BPC5	GbDIR43	879	908	+	1.48e-06	AGAAAGTGAGTGAGTGAGAGATATATGTAG
	MA1403.1	BPC5	GbDIR43	881	910	+	4.67e-07	AAAGTGAGTGAGTGAGAGATATATGTAGGG
	MA1403.1	BPC5	GbDIR8	499	528	-	2.87e-06	AAGGAAATAGAGAGGGAAAAAAATTAAGAA
	MA1403.1	BPC5	GbDIR8	505	534	-	5.67e-07	AGAAAGAAGGAAATAGAGAGGGAAAAAAAT
	MA1403.1	BPC5	GbDIR8	507	536	-	1.14e-06	AAAGAAAGAAGGAAATAGAGAGGGAAAAAA
	MA1403.1	BPC5	GbDIR8	509	538	-	7.67e-07	AGAAAGAAAGAAGGAAATAGAGAGGGAAAA
	MA1403.1	BPC5	GbDIR8	511	540	-	3.54e-08	ACAGAAAGAAAGAAGGAAATAGAGAGGGAA
	MA1403.1	BPC5	GbDIR8	513	542	-	3.01e-06	GAACAGAAAGAAAGAAGGAAATAGAGAGGG
	MA1403.1	BPC5	GbDIR8	515	544	-	5.17e-06	CAGAACAGAAAGAAAGAAGGAAATAGAGAG
	MA1403.1	BPC5	GbDIR8	542	571	-	9.41e-06	AGGGAAGGAATGAAAGAGAGAAGGGTACAG
	MA1403.1	BPC5	GbDIR8	548	577	-	3.02e-06	GGAGAAAGGGAAGGAATGAAAGAGAGAAGG
	MA1403.1	BPC5	GbDIR8	550	579	-	2.53e-06	TGGGAGAAAGGGAAGGAATGAAAGAGAGAA
	MA1403.1	BPC5	GbDIR8	552	581	-	3.6e-06	GATGGGAGAAAGGGAAGGAATGAAAGAGAG
	MA1403.1	BPC5	GbDIR8	592	621	+	8.87e-07	CCAACGTGAAACAAAAAGAGAGTGAGAGAG
	MA1403.1	BPC5	GbDIR8	594	623	+	7.22e-08	AACGTGAAACAAAAAGAGAGTGAGAGAGAG
	MA1403.1	BPC5	GbDIR8	596	625	+	2.43e-08	CGTGAAACAAAAAGAGAGTGAGAGAGAGAA
	MA1403.1	BPC5	GbDIR8	598	627	+	3.26e-07	TGAAACAAAAAGAGAGTGAGAGAGAGAAAA
	MA1403.1	BPC5	GbDIR8	600	629	+	3.16e-07	AAACAAAAAGAGAGTGAGAGAGAGAAAACA
	MA1403.1	BPC5	GbDIR8	602	631	+	5.25e-07	ACAAAAAGAGAGTGAGAGAGAGAAAACAAC
	MA1403.1	BPC5	GbDIR8	604	633	+	6.96e-08	AAAAAGAGAGTGAGAGAGAGAAAACAACAC
	MA1403.1	BPC5	GbDIR8	606	635	+	8.53e-08	AAAGAGAGTGAGAGAGAGAAAACAACACCC
	MA1403.1	BPC5	GbDIR8	608	637	+	3.62e-06	AGAGAGTGAGAGAGAGAAAACAACACCCTC
	MA1403.1	BPC5	GbDIR8	610	639	+	9.18e-06	AGAGTGAGAGAGAGAAAACAACACCCTCTA
	MA1403.1	BPC5	GbDIR8	1577	1606	-	1.54e-06	AGAAAGAGAGAAAAGAAAATAGAAAATAAT
	MA1403.1	BPC5	GbDIR8	1579	1608	-	4.79e-06	AAAGAAAGAGAGAAAAGAAAATAGAAAATA
	MA1403.1	BPC5	GbDIR24	120	149	+	5.27e-06	AGAAAACCAAAGAAAAAGAAAGCAAGAAAA
	MA1403.1	BPC5	GbDIR87	1297	1326	+	8.61e-06	AACAAAATAGAGAGAGAAATAATGTAAAAG
	MA1403.1	BPC5	GbDIR87	1299	1328	+	3.89e-06	CAAAATAGAGAGAGAAATAATGTAAAAGAA
	MA1403.1	BPC5	GbDIR87	1301	1330	+	2.62e-06	AAATAGAGAGAGAAATAATGTAAAAGAAAA
	MA1403.1	BPC5	GbDIR87	1305	1334	+	6.72e-06	AGAGAGAGAAATAATGTAAAAGAAAAAAAT
	MA1403.1	BPC5	GbDIR87	1679	1708	-	5.27e-06	AGAAAGGTTTAGAAAAACAGAGAAATATAA
	MA1403.1	BPC5	GbDIR95	1080	1109	-	6.15e-06	GAATGGAGGAAAACAGAGGGAGAAGCAGAA
	MA1403.1	BPC5	GbDIR95	1262	1291	+	3.3e-06	GAAATGAAGAAGGGAGAAAAACAGAGGGAG
	MA1403.1	BPC5	GbDIR95	1264	1293	+	3.16e-06	AATGAAGAAGGGAGAAAAACAGAGGGAGAA
	MA1403.1	BPC5	GbDIR95	1270	1299	+	7.15e-07	GAAGGGAGAAAAACAGAGGGAGAAGTAGAA
	MA1403.1	BPC5	GbDIR1	1971	2000	+	1.55e-06	AAAGAAAAGGAGAGAAAGAAAAGAAAAGAA
	MA1403.1	BPC5	GbDIR2	651	680	-	2.35e-06	AGAGGCAGTGAGCTAGAAATAGAAAGAGGT
	MA1403.1	BPC5	GbDIR2	1816	1845	+	7.21e-06	TAAAAGAAAAAGAGAGAAAAACCCAGAAAG
	MA1403.1	BPC5	GbDIR2	1818	1847	+	5.3e-08	AAAGAAAAAGAGAGAAAAACCCAGAAAGAG
	MA1403.1	BPC5	GbDIR2	1820	1849	+	1.88e-09	AGAAAAAGAGAGAAAAACCCAGAAAGAGAG
	MA1403.1	BPC5	GbDIR2	1822	1851	+	2.19e-07	AAAAAGAGAGAAAAACCCAGAAAGAGAGAA
	MA1403.1	BPC5	GbDIR57	1966	1995	+	1.03e-06	GAAAAGAAAAAGAGAGAGAAAAGAAAAGAA
	MA1403.1	BPC5	GbDIR57	1968	1997	+	5.98e-07	AAAGAAAAAGAGAGAGAAAAGAAAAGAAAA
	MA1403.1	BPC5	GbDIR57	1970	1999	+	2.05e-06	AGAAAAAGAGAGAGAAAAGAAAAGAAAAGA
	MA1403.1	BPC5	GbDIR75	1017	1046	+	2.72e-06	AGAGAATTATAGTAAGAATAAGAGGGAAAA
	MA1403.1	BPC5	GbDIR102	775	804	-	4.66e-06	AAAGAATTTCAAGGAAAGTGGGAGTGAGAT
	MA1403.1	BPC5	GbDIR20	14	43	+	8.79e-06	GTTGTTAGAGAGATGGAGCAAGCTAGAGAA
	MA1403.1	BPC5	GbDIR20	20	49	+	2.71e-06	AGAGAGATGGAGCAAGCTAGAGAAGTGGAA
	MA1172.1	MYB3R5	GbDIR41N	1075	1089	-	7.24e-06	CGAATTTTACCGTTA
	MA1172.1	MYB3R5	GbDIR47	711	725	-	1.54e-07	TAAATTTGACCGTTA
	MA1172.1	MYB3R5	GbDIR74	1179	1193	+	3.9e-06	AAATTTCAACCGTTA
	MA1172.1	MYB3R5	GbDIR82	1156	1170	+	6.02e-06	AAATAACTACCGTTA
	MA1172.1	MYB3R5	GbDIR5	481	495	-	8.14e-06	AAAAATCAGCCGTTA
	MA1187.1	LCL1	GbDIR48	1498	1507	+	9.28e-06	AGATATTTAT
	MA1187.1	LCL1	GbDIR39	1054	1063	-	7.28e-06	AGATATTTTA
	MA1187.1	LCL1	GbDIR47	1513	1522	+	9.28e-06	AGATATTTAT
	MA1187.1	LCL1	GbDIR82	1097	1106	-	7.28e-06	AGATATTTTA
	MA1187.1	LCL1	GbDIR43	1639	1648	+	3.64e-06	AGATATTTTC
	MA1187.1	LCL1	GbDIR98	1111	1120	-	7.28e-06	AGATATTTTA
	MA1187.1	LCL1	GbDIR57	415	424	-	9.28e-06	AGATATTTAT
	MA1391.1	MYB33	GbDIR25	1016	1026	-	3.38e-06	ATAACCGAAAT
	MA1391.1	MYB33	GbDIR48	1014	1024	+	4.81e-06	ATAACTGAATT
	MA1391.1	MYB33	GbDIR30N	1093	1103	-	6.14e-06	CTAACCGACTT
	MA1391.1	MYB33	GbDIR79	1640	1650	+	6.14e-06	GTAACCGACTC
	MA1391.1	MYB33	GbDIR73N	1065	1075	-	6.14e-06	CTAACCGACTT
	MA1391.2	MYB33	GbDIR25	1016	1028	-	5.13e-06	CTATAACCGAAAT
	MA1402.1	BPC6	GbDIR58	1214	1234	-	2.21e-06	AAGTTTTCCTCTCTCACTTTC
	MA1402.1	BPC6	GbDIR62N	638	658	+	9.42e-07	CTCGCTTTCCTTCTTTCTTTC
	MA1402.1	BPC6	GbDIR62N	661	681	+	4.57e-06	TTCTGTACCTTTCTCTCTTTC
	MA1402.1	BPC6	GbDIR62N	663	683	+	9.76e-06	CTGTACCTTTCTCTCTTTCAT
	MA1402.1	BPC6	GbDIR62N	665	685	+	9.25e-06	GTACCTTTCTCTCTTTCATTT
	MA1402.1	BPC6	GbDIR62N	740	760	-	1.39e-06	TTCTCCCTCTCACTCCCTTTT
	MA1402.1	BPC6	GbDIR62N	742	762	-	7.83e-06	TTTTCTCCCTCTCACTCCCTT
	MA1402.1	BPC6	GbDIR62N	744	764	-	6.36e-06	TATTTTCTCCCTCTCACTCCC
	MA1402.1	BPC6	GbDIR62N	1583	1603	+	6.77e-07	CTATTTTCTTTTCTCTCTTTC
	MA1402.1	BPC6	GbDIR62N	1587	1607	+	8.42e-07	TTTCTTTTCTCTCTTTCTTTC
	MA1402.1	BPC6	GbDIR62N	1591	1611	+	8.67e-07	TTTTCTCTCTTTCTTTCACCC
	MA1402.1	BPC6	GbDIR62N	1934	1954	+	7.6e-06	CACTTTTTTTTTCTTTATTTT
	MA1402.1	BPC6	GbDIR93	291	311	+	2.94e-08	TTATGTCTTTTTCTCTCTCTC
	MA1402.1	BPC6	GbDIR93	293	313	+	2.72e-07	ATGTCTTTTTCTCTCTCTCCT
	MA1402.1	BPC6	GbDIR93	295	315	+	7.15e-07	GTCTTTTTCTCTCTCTCCTCC
	MA1402.1	BPC6	GbDIR93	297	317	+	4.94e-06	CTTTTTCTCTCTCTCCTCCAA
	MA1402.1	BPC6	GbDIR41N	105	125	+	2.81e-06	CACTTACTTTTTCTATCTCAA
	MA1402.1	BPC6	GbDIR41N	476	496	+	4.64e-07	CTTTTTCTTTTTCTTTCTTTC
	MA1402.1	BPC6	GbDIR41N	480	500	+	6.17e-08	TTCTTTTTCTTTCTTTCTTTC
	MA1402.1	BPC6	GbDIR41N	482	502	+	5.07e-06	CTTTTTCTTTCTTTCTTTCTC
	MA1402.1	BPC6	GbDIR41N	484	504	+	4.95e-07	TTTTCTTTCTTTCTTTCTCCC
	MA1402.1	BPC6	GbDIR41N	543	563	+	6.34e-06	TTCACTCTGTTTCTTTCCTTT
	MA1402.1	BPC6	GbDIR32	1486	1506	+	3.29e-06	TGCACTTCCTCTCTTTCTCTC
	MA1402.1	BPC6	GbDIR32	1488	1508	+	3.77e-07	CACTTCCTCTCTTTCTCTCTC
	MA1402.1	BPC6	GbDIR32	1490	1510	+	9.82e-09	CTTCCTCTCTTTCTCTCTCTT
	MA1402.1	BPC6	GbDIR32	1492	1512	+	1.49e-08	TCCTCTCTTTCTCTCTCTTTT
	MA1402.1	BPC6	GbDIR32	1494	1514	+	9.27e-09	CTCTCTTTCTCTCTCTTTTTT
	MA1402.1	BPC6	GbDIR32	1496	1516	+	4.27e-07	CTCTTTCTCTCTCTTTTTTAA
	MA1402.1	BPC6	GbDIR63	1859	1879	+	6.56e-06	TTCTAATTCTCTATCTCTTCA
	MA1402.1	BPC6	GbDIR92	376	396	+	7.2e-06	ATCTCTCTTTTTCTTCTTTTA
	MA1402.1	BPC6	GbDIR88	213	233	-	2.76e-06	TTATTTCTCTCTCTATTTTTG
	MA1402.1	BPC6	GbDIR88	219	239	-	5e-06	TTTACGTTATTTCTCTCTCTA
	MA1402.1	BPC6	GbDIR79	1929	1949	+	5.39e-06	ATAAATCTCTCTCACCCTCTC
	MA1402.1	BPC6	GbDIR79	1931	1951	+	2.22e-06	AAATCTCTCTCACCCTCTCCC
	MA1402.1	BPC6	GbDIR79	1935	1955	+	5.74e-07	CTCTCTCACCCTCTCCCTATA
	MA1402.1	BPC6	GbDIR79	1937	1957	+	1.94e-06	CTCTCACCCTCTCCCTATATT
	MA1402.1	BPC6	GbDIR33C	1039	1059	-	7.83e-06	TACTAACTCTTTCTATATTTT
	MA1402.1	BPC6	GbDIR86	866	886	-	6.75e-06	CTCACTCACTTTCTCACGCTA
	MA1402.1	BPC6	GbDIR86	870	890	-	9.02e-07	CTCACTCACTCACTTTCTCAC
	MA1402.1	BPC6	GbDIR86	874	894	-	4.47e-07	ATCTCTCACTCACTCACTTTC
	MA1402.1	BPC6	GbDIR86	878	898	-	1.43e-06	ATATATCTCTCACTCACTCAC
	MA1402.1	BPC6	GbDIR89C	1465	1485	+	6.1e-06	TCTTTATTCTCTCCATCTCTC
	MA1402.1	BPC6	GbDIR89C	1469	1489	+	4.49e-06	TATTCTCTCCATCTCTCTTTA
	MA1402.1	BPC6	GbDIR89C	1471	1491	+	2.05e-06	TTCTCTCCATCTCTCTTTATT
	MA1402.1	BPC6	GbDIR35	1929	1949	+	5.39e-06	ATAAATCTCTCTCACCCTCTC
	MA1402.1	BPC6	GbDIR35	1931	1951	+	2.22e-06	AAATCTCTCTCACCCTCTCCC
	MA1402.1	BPC6	GbDIR35	1935	1955	+	5.74e-07	CTCTCTCACCCTCTCCCTATA
	MA1402.1	BPC6	GbDIR35	1937	1957	+	1.94e-06	CTCTCACCCTCTCCCTATATT
	MA1402.1	BPC6	GbDIR43	876	896	-	3.05e-06	CTCACTCACTCACTTTCTCAT
	MA1402.1	BPC6	GbDIR43	880	900	-	4.47e-07	ATCTCTCACTCACTCACTTTC
	MA1402.1	BPC6	GbDIR43	884	904	-	1.43e-06	ATATATCTCTCACTCACTCAC
	MA1402.1	BPC6	GbDIR8	501	521	+	6.34e-06	CTTAATTTTTTTCCCTCTCTA
	MA1402.1	BPC6	GbDIR8	505	525	+	2.03e-06	ATTTTTTTCCCTCTCTATTTC
	MA1402.1	BPC6	GbDIR8	513	533	+	2.52e-06	CCCTCTCTATTTCCTTCTTTC
	MA1402.1	BPC6	GbDIR8	517	537	+	6.81e-07	CTCTATTTCCTTCTTTCTTTC
	MA1402.1	BPC6	GbDIR8	599	619	-	4.75e-06	CTCTCACTCTCTTTTTGTTTC
	MA1402.1	BPC6	GbDIR8	601	621	-	8.48e-06	CTCTCTCACTCTCTTTTTGTT
	MA1402.1	BPC6	GbDIR8	603	623	-	2.33e-06	CTCTCTCTCACTCTCTTTTTG
	MA1402.1	BPC6	GbDIR8	605	625	-	9.38e-09	TTCTCTCTCTCACTCTCTTTT
	MA1402.1	BPC6	GbDIR8	607	627	-	2.95e-07	TTTTCTCTCTCTCACTCTCTT
	MA1402.1	BPC6	GbDIR8	609	629	-	1.6e-06	TGTTTTCTCTCTCTCACTCTC
	MA1402.1	BPC6	GbDIR8	611	631	-	6.84e-07	GTTGTTTTCTCTCTCTCACTC
	MA1402.1	BPC6	GbDIR8	613	633	-	3.71e-06	GTGTTGTTTTCTCTCTCTCAC
	MA1402.1	BPC6	GbDIR8	1585	1605	+	6.77e-07	CTATTTTCTTTTCTCTCTTTC
	MA1402.1	BPC6	GbDIR8	1589	1609	+	2.87e-06	TTTCTTTTCTCTCTTTCTTTT
	MA1402.1	BPC6	GbDIR3	1141	1161	+	4.41e-06	AAAATATTGTCTCTCTCTCTA
	MA1402.1	BPC6	GbDIR3	1145	1165	+	5.92e-06	TATTGTCTCTCTCTCTAAATT
	MA1402.1	BPC6	GbDIR3	1147	1167	+	5.57e-07	TTGTCTCTCTCTCTAAATTTA
	MA1402.1	BPC6	GbDIR87	1298	1318	-	6.84e-06	TTATTTCTCTCTCTATTTTGT
	MA1402.1	BPC6	GbDIR87	1300	1320	-	8.72e-07	CATTATTTCTCTCTCTATTTT
	MA1402.1	BPC6	GbDIR87	1304	1324	-	5.05e-06	TTTACATTATTTCTCTCTCTA
	MA1402.1	BPC6	GbDIR95	1267	1287	-	9.33e-06	CTCTGTTTTTCTCCCTTCTTC
	MA1402.1	BPC6	GbDIR98	1278	1298	-	7.02e-06	TTCATTTTTTCTCTCAGTCGC
	MA1402.1	BPC6	GbDIR1	1972	1992	-	6.13e-06	TTTTCTTTCTCTCCTTTTCTT
	MA1402.1	BPC6	GbDIR1	1974	1994	-	9.56e-06	TCTTTTCTTTCTCTCCTTTTC
	MA1402.1	BPC6	GbDIR1	1976	1996	-	7.99e-06	TTTCTTTTCTTTCTCTCCTTT
	MA1402.1	BPC6	GbDIR1	1980	2000	-	5.4e-07	TTCTTTTCTTTTCTTTCTCTC
	MA1402.1	BPC6	GbDIR2	1821	1841	-	3.43e-06	CTGGGTTTTTCTCTCTTTTTC
	MA1402.1	BPC6	GbDIR2	1823	1843	-	7.08e-06	TTCTGGGTTTTTCTCTCTTTT
	MA1402.1	BPC6	GbDIR57	1963	1983	-	9.29e-06	CTCTCTCTTTTTCTTTTCTCC
	MA1402.1	BPC6	GbDIR57	1967	1987	-	8.06e-06	TTTTCTCTCTCTTTTTCTTTT
	MA1402.1	BPC6	GbDIR57	1969	1989	-	1.18e-06	TCTTTTCTCTCTCTTTTTCTT
	MA1402.1	BPC6	GbDIR57	1971	1991	-	1.31e-06	TTTCTTTTCTCTCTCTTTTTC
	MA1402.1	BPC6	GbDIR57	1973	1993	-	2.21e-06	CTTTTCTTTTCTCTCTCTTTT
	MA1402.1	BPC6	GbDIR57	1975	1995	-	3.04e-07	TTCTTTTCTTTTCTCTCTCTT
	MA1402.1	BPC6	GbDIR99	1933	1953	-	1.94e-06	CCAGCTCTCTCTCCATGTCTA
	MA1398.1	KUA1	GbDIR54	574	588	+	3.48e-06	TATAGCTTATCCAAA
	MA1398.1	KUA1	GbDIR100	832	846	+	1.7e-06	ATTTTCTTATCCACT
	MA1398.1	KUA1	GbDIR46	142	156	-	6.02e-06	CATATTTTATCCAAA
	MA1398.1	KUA1	GbDIR64	1831	1845	-	6.12e-06	ACCACTTTATCCATT
	MA1398.1	KUA1	GbDIR50	1368	1382	-	6.63e-06	AAAAATTTATCCAAA
	MA1398.1	KUA1	GbDIR13	1830	1844	-	2.03e-06	ACTACTTTATCCATT
	MA1398.1	KUA1	GbDIR81	1583	1597	+	3.06e-06	TTATTATTATCCAAT
	MA1398.1	KUA1	GbDIR72	1438	1452	+	6.02e-06	AAAAATTTATCCATA
	MA1398.2	KUA1	GbDIR54	577	587	+	8.71e-06	AGCTTATCCAA
	MA1398.2	KUA1	GbDIR54	721	731	+	7.49e-06	TTCTTATCCAC
	MA1398.2	KUA1	GbDIR100	835	845	+	7.49e-06	TTCTTATCCAC
	MA1398.2	KUA1	GbDIR32	446	456	+	6.44e-06	ATCTTATCCGT
	MA1398.2	KUA1	GbDIR55	970	980	+	4.6e-06	AACTTATCCAT
	MA1398.2	KUA1	GbDIR101	1126	1136	+	4.6e-06	AACTTATCCAT
	MA1183.1	RVE6	GbDIR48	1498	1508	+	9.28e-06	AGATATTTATC
	MA1183.1	RVE6	GbDIR39	1053	1063	-	3.82e-06	AGATATTTTAT
	MA1183.1	RVE6	GbDIR47	1513	1523	+	6.91e-06	AGATATTTATG
	MA1183.1	RVE6	GbDIR82	1096	1106	-	3.82e-06	AGATATTTTAT
	MA1183.1	RVE6	GbDIR43	1639	1649	+	2.45e-06	AGATATTTTCT
	MA1183.1	RVE6	GbDIR3	699	709	+	9.73e-06	AGATATTTACT
	MA1183.1	RVE6	GbDIR98	1110	1120	-	7.83e-06	AGATATTTTAA
	MA1183.1	RVE6	GbDIR57	414	424	-	4.74e-06	AGATATTTATT
	MA1352.1	TRP1	GbDIR26C	6	26	+	2.39e-06	TCCATAAAACATAAACCAGAA
	MA1352.1	TRP1	GbDIR26C	1634	1654	+	8.2e-07	ACTTAAAAATCTAAACACTAA
	MA1352.1	TRP1	GbDIR26C	1641	1661	+	8.06e-08	AATCTAAACACTAAACCTTAC
	MA1352.1	TRP1	GbDIR25	930	950	-	2.71e-07	AGCAAAAACCCGAAATCATAA
	MA1352.1	TRP1	GbDIR27	310	330	+	1.07e-06	AATTTAAAATCTAAACACTAA
	MA1352.1	TRP1	GbDIR27	317	337	+	8.06e-08	AATCTAAACACTAAACCTTAC
	MA1352.1	TRP1	GbDIR27	1167	1187	-	2.23e-07	AACAAAAACCCGAAATCATAA
	MA1352.1	TRP1	GbDIR40	685	705	+	8.85e-06	AATCAAAACTCTTAAACCTCA
	MA1352.1	TRP1	GbDIR107	154	174	+	5.32e-06	ACTTAAAAATGTAAACACTAA
	MA1352.1	TRP1	GbDIR107	161	181	+	6.73e-08	AATGTAAACACTAAACCTTAA
	MA1352.1	TRP1	GbDIR107	168	188	+	2.31e-08	ACACTAAACCTTAAACCTAAA
	MA1352.1	TRP1	GbDIR107	174	194	+	8.22e-06	AACCTTAAACCTAAATCTCAC
	MA1352.1	TRP1	GbDIR107	999	1019	-	9.43e-07	AAAAAAAACCCAAAATCATAA
	MA1352.1	TRP1	GbDIR48	1264	1284	-	1.27e-08	ACCTAAAACCCTAAAGCCCAA
	MA1352.1	TRP1	GbDIR48	1271	1291	-	2.03e-06	CCCAATAACCTAAAACCCTAA
	MA1352.1	TRP1	GbDIR48	1272	1292	-	4.23e-06	ACCCAATAACCTAAAACCCTA
	MA1352.1	TRP1	GbDIR48	1279	1299	-	3.01e-06	AAAATAAACCCAATAACCTAA
	MA1352.1	TRP1	GbDIR65	1362	1382	+	3.47e-06	TACTTAAATCTTAAATCTTAA
	MA1352.1	TRP1	GbDIR70	71	91	+	5.32e-06	ACTTAAAAATGTAAACACTAA
	MA1352.1	TRP1	GbDIR70	78	98	+	6.73e-08	AATGTAAACACTAAACCTTAA
	MA1352.1	TRP1	GbDIR70	85	105	+	2.31e-08	ACACTAAACCTTAAACCTAAA
	MA1352.1	TRP1	GbDIR70	91	111	+	8.22e-06	AACCTTAAACCTAAATCTCAC
	MA1352.1	TRP1	GbDIR70	916	936	-	9.43e-07	AAAAAAAACCCAAAATCATAA
	MA1352.1	TRP1	GbDIR11	369	389	+	6.16e-06	AATCTAAACCTTAAACCTCTT
	MA1352.1	TRP1	GbDIR11	399	419	+	1.41e-08	CCCATAAACACTAAACCCTTA
	MA1352.1	TRP1	GbDIR11	406	426	+	2.16e-09	ACACTAAACCCTTAACCCTTA
	MA1352.1	TRP1	GbDIR11	413	433	+	6.9e-09	ACCCTTAACCCTTAACCCTTA
	MA1352.1	TRP1	GbDIR11	420	440	+	5.45e-09	ACCCTTAACCCTTAACCCCAA
	MA1352.1	TRP1	GbDIR11	427	447	+	1.39e-08	ACCCTTAACCCCAAACCCTTA
	MA1352.1	TRP1	GbDIR11	462	482	+	9.72e-10	ACCCTAACCCCTAAACCCTAA
	MA1352.1	TRP1	GbDIR11	469	489	+	1.31e-09	CCCCTAAACCCTAAATCATAA
	MA1352.1	TRP1	GbDIR11	476	496	+	1.11e-06	ACCCTAAATCATAATCCTTAA
	MA1352.1	TRP1	GbDIR11	483	503	+	8.7e-06	ATCATAATCCTTAAACCCATA
	MA1352.1	TRP1	GbDIR11	534	554	+	3.02e-07	CTTCTAAACCTTAAACTCTAA
	MA1352.1	TRP1	GbDIR11	541	561	+	1.12e-07	ACCTTAAACTCTAAACTATAT
	MA1352.1	TRP1	GbDIR11	579	599	+	9.1e-08	CTCATAAACCTTAAATCCTAA
	MA1352.1	TRP1	GbDIR11	586	606	+	2.24e-07	ACCTTAAATCCTAAACCATCT
	MA1352.1	TRP1	GbDIR11	603	623	+	1.65e-08	ATCTTAAACCATAAACCTTAA
	MA1352.1	TRP1	GbDIR11	610	630	+	1.83e-08	ACCATAAACCTTAAACTATAA
	MA1352.1	TRP1	GbDIR11	740	760	-	7.15e-06	ATCAGAAACACTAATCTATAA
	MA1352.1	TRP1	GbDIR11	757	777	-	5.15e-06	CCCCTAAACCCAAAAAAATCA
	MA1352.1	TRP1	GbDIR11	764	784	-	6.32e-06	CATATAACCCCTAAACCCAAA
	MA1352.1	TRP1	GbDIR39	1440	1460	-	4.52e-06	AACATGAACCCAAAAACATAG
	MA1352.1	TRP1	GbDIR47	1005	1025	-	6.41e-06	GATTTAAAAACTAAATCATAA
	MA1352.1	TRP1	GbDIR63	23	43	+	2.19e-06	TAGCTAAACTCTAAATCCCTA
	MA1352.1	TRP1	GbDIR63	71	91	+	1.29e-07	ACCCTAACCCCTAAACATTAA
	MA1352.1	TRP1	GbDIR63	78	98	+	4.38e-06	CCCCTAAACATTAAATCTCAG
	MA1352.1	TRP1	GbDIR63	99	119	+	1.63e-07	CCCTTAAACCATAATCCCTAA
	MA1352.1	TRP1	GbDIR63	106	126	+	1.52e-06	ACCATAATCCCTAAATCCATA
	MA1352.1	TRP1	GbDIR63	205	225	+	1.51e-06	TATATATACCCTAAACCTAAA
	MA1352.1	TRP1	GbDIR63	212	232	+	3.15e-07	ACCCTAAACCTAAAGCCCTAA
	MA1352.1	TRP1	GbDIR63	624	644	+	3.77e-06	CCGCTAAAACCTAAAGCATTA
	MA1352.1	TRP1	GbDIR30N	1628	1648	-	5.23e-07	GCTTTAAACTCTAAACCATCA
	MA1352.1	TRP1	GbDIR52	1954	1974	+	5.51e-06	TTCCTTTACCCTAAACCTTGC
	MA1352.1	TRP1	GbDIR52	1961	1981	+	5.48e-07	ACCCTAAACCTTGCATCCTTA
	MA1352.1	TRP1	GbDIR83	528	548	+	4.04e-06	ATTTAAAACCCTTAAACTTAG
	MA1352.1	TRP1	GbDIR13	1387	1407	+	4.97e-06	ACACAGAACAGTAAACCTCAA
	MA1352.1	TRP1	GbDIR23	151	171	+	2.19e-06	ATTTAAAACTCTAAAACTTAA
	MA1352.1	TRP1	GbDIR43	1848	1868	+	9.36e-06	AATATAAACATTAGACCATAG
	MA1352.1	TRP1	GbDIR97	781	801	-	5.48e-06	ACATTAAACCCAAATTCATAT
	MA1352.1	TRP1	GbDIR85	176	196	+	7.87e-06	TTGCTAAACCAAAAATTCTAA
	MA1352.1	TRP1	GbDIR71	88	108	+	1.59e-06	AATGTAAATACTAAACCTTAA
	MA1352.1	TRP1	GbDIR71	95	115	+	9.97e-08	ATACTAAACCTTAAACCTAAA
	MA1352.1	TRP1	GbDIR71	101	121	+	1.72e-06	AACCTTAAACCTAAATCCCAC
	MA1352.1	TRP1	GbDIR71	932	952	-	1.99e-07	AACAAAAACCCAAAATCATAA
	MA1259.1	AT1G01250	GbDIR13	1846	1860	+	6.88e-06	TGTTTTGTCGGTGTC
	MA1259.1	AT1G01250	GbDIR69	940	954	+	7.6e-06	GTGCTTGTCGGTGAT
	MA1240.1	ERF10	GbDIR5	1658	1678	+	6.08e-06	ACTAATCTCACCGCCACCGCT
	MA1227.1	ERF027	GbDIR52	1563	1583	+	5.88e-06	ACCCGTAAACTCCACCGTCAA
	MA1227.1	ERF027	GbDIR98	1635	1655	+	4.18e-06	TTACGTCAACTCCACCGTCAA
	MA0582.1	RAV1	GbDIR19	583	594	+	6.14e-06	TAGCAACAGAAA
	MA0582.1	RAV1	GbDIR85	486	497	+	6.55e-06	ATGCAACAGTAA
	MA0582.1	RAV1	GbDIR21C	1803	1814	-	4.32e-06	ACGCAACAGAAT
	MA0583.1	RAV1(var.2)	GbDIR100	976	987	+	8.59e-06	TTCACCTGAAAC
	MA1234.1	ERF017	GbDIR48	599	612	-	4.2e-07	GTGGACGGTGAGGG
	MA1234.1	ERF017	GbDIR48	632	645	+	5.13e-06	GTGGCCGGTGACGC
	MA1234.1	ERF017	GbDIR52	1571	1584	-	3.54e-06	TTTGACGGTGGAGT
	MA1234.1	ERF017	GbDIR98	1643	1656	-	2.13e-06	ATTGACGGTGGAGT
	MA1248.1	DREB26	GbDIR52	1562	1581	+	1.29e-06	CACCCGTAAACTCCACCGTC
	MA1248.1	DREB26	GbDIR98	1634	1653	+	2.11e-06	TTTACGTCAACTCCACCGTC
	MA1255.1	AT1G22810	GbDIR48	1151	1165	+	1.54e-06	AGCGGTGGTGGTGGC
	MA1255.1	AT1G22810	GbDIR9	1639	1653	-	7.21e-06	GATGATGGTGGTGGT
	MA1255.1	AT1G22810	GbDIR50	1986	2000	-	2.86e-06	GGTTGAGGCGGTGAA
	MA1255.1	AT1G22810	GbDIR69	1302	1316	-	7.28e-06	GGCAATGACGGTGAT
	MA1255.1	AT1G22810	GbDIR5	1664	1678	-	1.98e-06	AGCGGTGGCGGTGAG
	MA1424.1	ERF019	GbDIR53	1106	1120	-	9.85e-06	CACCACCGACGAGCT
	MA1424.1	ERF019	GbDIR13	1847	1861	-	9e-06	TGACACCGACAAAAC
	MA1424.1	ERF019	GbDIR99	1084	1098	-	9.85e-06	CACCACCGACGAGCT
	MA1247.1	ERF087	GbDIR48	753	767	+	8.5e-06	TGACGACGGAGGAGG
	MA1263.1	AT1G36060	GbDIR52	1571	1584	-	3.3e-06	TTTGACGGTGGAGT
	MA1263.1	AT1G36060	GbDIR98	1643	1656	-	2.65e-06	ATTGACGGTGGAGT
	MA1222.1	AT1G44830	GbDIR53	1110	1124	-	6.53e-06	ATTCCACCACCGACG
	MA1222.1	AT1G44830	GbDIR52	1568	1582	+	5.05e-06	TAAACTCCACCGTCA
	MA1222.1	AT1G44830	GbDIR98	1640	1654	+	7.69e-07	TCAACTCCACCGTCA
	MA1222.1	AT1G44830	GbDIR99	1088	1102	-	6.53e-06	ATTCCACCACCGACG
	MA1216.1	RAP21	GbDIR53	1109	1121	+	1.23e-06	TCGTCGGTGGTGG
	MA1216.1	RAP21	GbDIR99	1087	1099	+	1.23e-06	TCGTCGGTGGTGG
	MA1679.1	RAP2-1	GbDIR13	1847	1861	-	8.32e-06	TGACACCGACAAAAC
	MA1005.2	ERF3	GbDIR5	1667	1677	+	8.73e-06	ACCGCCACCGC
	MA1256.1	RAP212	GbDIR48	1187	1207	+	3.4e-06	AGGGGGGAGTGGCGGCTGAAC
	MA1300.1	WRKY6	GbDIR58	1891	1909	-	1.88e-06	CGTTGACTAAAATTTATTT
	MA1300.1	WRKY6	GbDIR7	165	183	+	7.6e-06	TGTTGACTTTTATTATTGA
	MA1300.1	WRKY6	GbDIR37	1796	1814	-	1.19e-06	AGTTGACTTTTTTTATTTA
	MA1300.1	WRKY6	GbDIR37	1858	1876	+	6.17e-07	CGTTGACTATGGAAATTAC
	MA1300.1	WRKY6	GbDIR30N	1700	1718	+	9.67e-06	CGTTGACTGTATTGCAGTT
	MA1300.1	WRKY6	GbDIR94	1470	1488	+	4.01e-07	CGTTGACTTTAGTTTGATT
	MA1300.1	WRKY6	GbDIR36	1835	1853	-	1.19e-06	AGTTGACTTTTTTTATTTA
	MA1300.1	WRKY6	GbDIR73N	1655	1673	+	9.67e-06	CGTTGACTGTATTGCAGTT
	MA1300.1	WRKY6	GbDIR72	1586	1604	+	6.32e-06	GGTTGACTTTATTTTAATA
	MA1300.1	WRKY6	GbDIR28	1588	1606	+	6.32e-06	GGTTGACTTTATTTTAATA
	MA1300.1	WRKY6	GbDIR51	119	137	-	7.6e-06	CTTTGACTTTTTTAATTAA
	MA1233.1	ERF021	GbDIR40	1824	1843	+	5.79e-07	CACCACCAACTTCACCACCT
	MA1233.1	ERF021	GbDIR4	1181	1200	+	9.37e-06	CACCACAAACTCCTCCTTCA
	MA1233.1	ERF021	GbDIR52	1563	1582	+	6.46e-06	ACCCGTAAACTCCACCGTCA
	MA1233.1	ERF021	GbDIR83	1831	1850	+	5.79e-07	CACCACCAACTTCACCACCT
	MA1233.1	ERF021	GbDIR98	1635	1654	+	3.64e-06	TTACGTCAACTCCACCGTCA
	MA1233.2	ERF021	GbDIR12	420	434	+	3.37e-06	TTGCCGCCGACAGCC
	MA1230.1	ERF037	GbDIR13	1846	1859	-	9.17e-06	ACACCGACAAAACA
	MA1260.1	AT1G77640	GbDIR13	1840	1860	+	4.77e-06	GTAGTTTGTTTTGTCGGTGTC
	MA1376.1	DEAR3	GbDIR13	1848	1864	+	9.14e-06	TTTTGTCGGTGTCACAG
	MA1376.1	DEAR3	GbDIR69	942	958	+	8e-06	GCTTGTCGGTGATTTGA
	MA1231.1	ERF15	GbDIR48	1195	1209	-	9.87e-06	AAGTTCAGCCGCCAC
	MA1231.1	ERF15	GbDIR57	1376	1390	-	9.11e-06	TAACTTAGCCGCCAC
	MA1002.1	ERF112	GbDIR12	422	431	+	7.79e-06	GCCGCCGACA
	MA1245.1	AT2G33710	GbDIR5	1665	1679	+	9.08e-06	TCACCGCCACCGCTG
	MA1245.2	AT2G33710	GbDIR5	1667	1677	+	8.43e-06	ACCGCCACCGC
	MA1238.1	ERF38	GbDIR53	1110	1124	+	3.72e-06	CGTCGGTGGTGGAAT
	MA1238.1	ERF38	GbDIR52	1568	1582	-	8.24e-06	TGACGGTGGAGTTTA
	MA1238.1	ERF38	GbDIR12	417	431	-	8.24e-06	TGTCGGCGGCAAAAT
	MA1238.1	ERF38	GbDIR98	1640	1654	-	2.76e-06	TGACGGTGGAGTTGA
	MA1238.1	ERF38	GbDIR99	1088	1102	+	3.72e-06	CGTCGGTGGTGGAAT
	MA1238.2	ERF38	GbDIR13	1848	1860	-	4.56e-06	GACACCGACAAAA
	MA1238.2	ERF38	GbDIR69	942	954	-	6.57e-06	ATCACCGACAAGC
	MA1253.1	AT3G16280	GbDIR13	1848	1861	+	3.08e-06	TTTTGTCGGTGTCA
	MA1264.1	ESE1	GbDIR5	1665	1679	-	4.45e-06	CAGCGGTGGCGGTGA
	MA1219.1	CEJ1	GbDIR53	1110	1124	-	6.28e-06	ATTCCACCACCGACG
	MA1219.1	CEJ1	GbDIR52	1568	1582	+	6.89e-06	TAAACTCCACCGTCA
	MA1219.1	CEJ1	GbDIR98	1640	1654	+	1.09e-06	TCAACTCCACCGTCA
	MA1219.1	CEJ1	GbDIR99	1088	1102	-	6.28e-06	ATTCCACCACCGACG
	MA1308.1	WRKY70	GbDIR37	1804	1816	-	2.18e-06	GAAGTTGACTTTT
	MA1308.1	WRKY70	GbDIR37	1856	1868	+	4.24e-06	GACGTTGACTATG
	MA1308.1	WRKY70	GbDIR94	1468	1480	+	1.8e-06	CACGTTGACTTTA
	MA1308.1	WRKY70	GbDIR36	1843	1855	-	2.18e-06	GAAGTTGACTTTT
	MA1223.1	ERF035	GbDIR13	1846	1859	+	8.53e-06	TGTTTTGTCGGTGT
	MA1223.1	ERF035	GbDIR69	940	953	+	9.63e-06	GTGCTTGTCGGTGA
	MA1251.1	DEAR5	GbDIR69	943	961	-	6.43e-06	ACGTCAAATCACCGACAAG
	MA1251.1	DEAR5	GbDIR98	1638	1656	+	9.51e-06	CGTCAACTCCACCGTCAAT
	MA0995.1	ERF039	GbDIR12	423	432	-	2.23e-06	CTGTCGGCGG
	MA0995.2	ERF039	GbDIR12	423	433	+	4.81e-06	CCGCCGACAGC
	MA1237.1	AT4G16750	GbDIR53	1109	1123	-	1.54e-06	TTCCACCACCGACGA
	MA1237.1	AT4G16750	GbDIR98	1641	1655	+	3.36e-06	CAACTCCACCGTCAA
	MA1237.1	AT4G16750	GbDIR99	1087	1101	-	1.54e-06	TTCCACCACCGACGA
	MA0976.2	CRF4	GbDIR48	1193	1204	-	8.22e-06	CAGCCGCCACTC
	MA0976.2	CRF4	GbDIR5	1665	1676	+	8.7e-06	TCACCGCCACCG
	MA0976.2	CRF4	GbDIR5	1668	1679	+	7.24e-06	CCGCCACCGCTG
	MA1232.1	AT4G28140	GbDIR52	1562	1581	-	1.65e-06	GACGGTGGAGTTTACGGGTG
	MA1232.1	AT4G28140	GbDIR98	1634	1653	-	4e-06	GACGGTGGAGTTGACGTAAA
	MA1241.1	AT4G32800	GbDIR13	1846	1861	-	7.54e-06	TGACACCGACAAAACA
	MA1241.1	AT4G32800	GbDIR69	940	955	-	8.52e-06	AATCACCGACAAGCAC
	MA0980.2	RAP2-10	GbDIR99	830	841	-	7.58e-06	TTACCGACAAGT
	MA1252.1	PUCHI	GbDIR48	753	767	-	6.23e-06	CCTCCTCCGTCGTCA
	MA1236.1	ESE3	GbDIR48	1150	1168	+	6.71e-06	AAGCGGTGGTGGTGGCGCG
	MA1236.1	ESE3	GbDIR49	50	68	-	7.16e-06	AGGATGATGAGGTGGCGGA
	MA1257.1	ERF9	GbDIR48	747	767	+	7.54e-06	CGACCCTGACGACGGAGGAGG
	MA1257.1	ERF9	GbDIR48	1187	1207	+	9.59e-06	AGGGGGGAGTGGCGGCTGAAC
	MA1262.1	ERF2	GbDIR5	1659	1679	+	5.15e-06	CTAATCTCACCGCCACCGCTG
	MA1225.1	ERF5	GbDIR48	753	767	-	3.53e-06	CCTCCTCCGTCGTCA
	MA1225.1	ERF5	GbDIR48	1150	1164	-	4.37e-06	CCACCACCACCGCTT
	MA1225.1	ERF5	GbDIR5	1665	1679	+	1.31e-06	TCACCGCCACCGCTG
	MA1000.2	ERF105	GbDIR48	1192	1206	+	8.61e-06	GGAGTGGCGGCTGAA
	MA1000.2	ERF105	GbDIR5	1666	1680	-	6.63e-06	ACAGCGGTGGCGGTG
	MA1244.1	ABR1	GbDIR48	1188	1206	+	3.8e-06	GGGGGGAGTGGCGGCTGAA
	MA1235.1	AIL7	GbDIR96	1509	1519	-	4.71e-06	CGAATTTCGAG
	MA1235.1	AIL7	GbDIR86	373	383	+	3.43e-06	CGGTTTTCGAG
	MA1235.1	AIL7	GbDIR43	372	382	+	3.43e-06	CGGTTTTCGAG
GA	MA1185.1	LHY1	GbDIR48	1498	1507	+	9.28e-06	AGATATTTAT
	MA1185.1	LHY1	GbDIR39	1054	1063	-	7.28e-06	AGATATTTTA
	MA1185.1	LHY1	GbDIR47	1513	1522	+	9.28e-06	AGATATTTAT
	MA1185.1	LHY1	GbDIR82	1097	1106	-	7.28e-06	AGATATTTTA
	MA1185.1	LHY1	GbDIR43	1639	1648	+	3.64e-06	AGATATTTTC
	MA1185.1	LHY1	GbDIR98	1111	1120	-	7.28e-06	AGATATTTTA
	MA1185.1	LHY1	GbDIR57	415	424	-	9.28e-06	AGATATTTAT
	MA1186.1	At1g49010	GbDIR54	717	731	+	8.17e-06	TACTTTCTTATCCAC
	MA1186.1	At1g49010	GbDIR100	831	845	+	3.15e-06	TATTTTCTTATCCAC
	MA1186.1	At1g49010	GbDIR39	1282	1296	-	4.62e-06	AGTAATCTTATCTTA
	MA1186.1	At1g49010	GbDIR33C	1762	1776	+	8.17e-06	CCATTCCTTATCTTC
	MA1186.1	At1g49010	GbDIR24	479	493	+	5.57e-06	AATATCCTTATCCCT
	MA1186.1	At1g49010	GbDIR87	1271	1285	-	8.78e-06	TCTTTTCTTATCCTT
	MA1397.1	At1g74840	GbDIR100	836	846	-	6.62e-06	AGTGGATAAGA
	MA1397.1	At1g74840	GbDIR64	1831	1841	+	2.32e-06	AATGGATAAAG
	MA1397.1	At1g74840	GbDIR13	1830	1840	+	2.32e-06	AATGGATAAAG
	MA1678.1	NTL8	GbDIR25	796	819	-	6.9e-06	TATACCTTGTTGCCTAAGTAACTC
	MA1678.1	NTL8	GbDIR107	865	888	-	3.57e-06	TATACCTTGTCGTTTAAGCAACTC
	MA1678.1	NTL8	GbDIR91	954	977	-	5.28e-06	GTTTGCTTCCATCACAAGCAAAGG
	MA1678.1	NTL8	GbDIR91	955	978	+	3.91e-06	CTTTGCTTGTGATGGAAGCAAACA
	MA1678.1	NTL8	GbDIR70	782	805	-	3.57e-06	TATACCTTGTCGTTTAAGCAACTC
	MA1678.1	NTL8	GbDIR32	1724	1747	-	7.14e-06	CGTTTCTCGACGGTGAAGTAAGAC
	MA1678.1	NTL8	GbDIR32	1725	1748	+	2.6e-06	TCTTACTTCACCGTCGAGAAACGA
	MA1678.1	NTL8	GbDIR45	622	645	-	5.28e-06	GTTTGCTTCCATCACAAGCAAAGG
	MA1678.1	NTL8	GbDIR45	623	646	+	3.91e-06	CTTTGCTTGTGATGGAAGCAAACA
	MA1678.1	NTL8	GbDIR92	918	941	-	5.19e-06	GCTTGCTTCCATCACAAGCAAAGG
	MA1678.1	NTL8	GbDIR92	919	942	+	3.44e-06	CTTTGCTTGTGATGGAAGCAAGCA
	MA1678.1	NTL8	GbDIR46	893	916	-	5.28e-06	GTTTGCTTCCATCACAAGCAAAGG
	MA1678.1	NTL8	GbDIR46	894	917	+	3.91e-06	CTTTGCTTGTGATGGAAGCAAACA
	MA1678.1	NTL8	GbDIR64	1558	1581	+	9.17e-06	TTAAACTTCGAACTGAAGCTACCA
	MA1678.1	NTL8	GbDIR71	798	821	-	1.84e-06	TATACCTTGTCGTTTAAGTAACTC
	MA1678.1	NTL8	GbDIR71	799	822	+	6.84e-06	AGTTACTTAAACGACAAGGTATAG
	MA1678.1	NTL8	GbDIR102	1689	1712	+	5.86e-06	ATTTGCTTATATTTTAAGCAATTT
	MA1173.1	MYB101	GbDIR67	929	943	+	6.58e-06	AAACCCAACCGAACT
	MA1173.1	MYB101	GbDIR50	955	969	+	3.81e-06	AATAAAAACCGAATT
	MA1173.1	MYB101	GbDIR14	867	881	+	6.58e-06	AAACCCAACCGAACT
	MA0931.1	ABI5	GbDIR96	933	942	+	8.71e-06	TGCCACGTGT
	MA0931.1	ABI5	GbDIR50	974	983	+	8.71e-06	TGCCACGTGT
	MA0931.1	ABI5	GbDIR68	572	581	+	3.46e-06	GGACACGTGT
	MA0554.1	SOC1	GbDIR48	429	443	+	6.32e-06	AATTTCCCTTTTAGG
	MA0554.1	SOC1	GbDIR91	1874	1888	-	5.28e-06	TGTTTCTAATTTTGT
	MA0554.1	SOC1	GbDIR41N	1394	1408	-	4.58e-06	TTTTTCCAATTTGGT
	MA0554.1	SOC1	GbDIR47	246	260	-	1.02e-07	TTTTTCCTATTTTGG
	MA0554.1	SOC1	GbDIR47	1219	1233	-	8.74e-06	GTGTTCCATTTTTGT
	MA0554.1	SOC1	GbDIR63	1656	1670	-	7.06e-06	GGTTGCCATTTTTAG
	MA0554.1	SOC1	GbDIR19	1571	1585	-	9.2e-07	ACTTTCTTTTTTGGG
	MA0554.1	SOC1	GbDIR92	1877	1891	-	5.28e-06	TGTTTCTAATTTTGT
	MA0554.1	SOC1	GbDIR55	1788	1802	-	6.76e-06	TTTTCCTATTTTGGG
	MA0554.1	SOC1	GbDIR55	1789	1803	-	3.98e-07	CTTTTCCTATTTTGG
	MA0554.1	SOC1	GbDIR67	258	272	-	1.89e-06	TTTTTCTATTTTTAT
	MA0554.1	SOC1	GbDIR74	851	865	+	4.84e-06	AATTTCCATTTAAGG
	MA0554.1	SOC1	GbDIR46	1877	1891	-	5.28e-06	TGTTTCTAATTTTGT
	MA0554.1	SOC1	GbDIR79	370	384	+	4.21e-06	ACTTTCTATTTTAGT
	MA0554.1	SOC1	GbDIR101	1903	1917	-	6.76e-06	TTTTCCTATTTTGGG
	MA0554.1	SOC1	GbDIR101	1904	1918	-	3.98e-07	CTTTTCCTATTTTGG
	MA0554.1	SOC1	GbDIR18	231	245	+	3.41e-06	TTTTTCCAATTTTAT
	MA0554.1	SOC1	GbDIR23	429	443	+	6.76e-06	TTTTTCCTTTTTAAT
	MA0554.1	SOC1	GbDIR8	1351	1365	-	9.23e-06	ATTTTATTTTTTTGG
	MA0554.1	SOC1	GbDIR24	1191	1205	-	6.02e-06	TATTTCTATTTTAGT
	MA0554.1	SOC1	GbDIR14	62	76	-	1.89e-06	TTTTTCTATTTTTAT
	MA0554.1	SOC1	GbDIR95	1601	1615	+	3.36e-06	AATTTCCATTATTGG
	MA0554.1	SOC1	GbDIR5	1732	1746	-	3.79e-06	TTTTTCTTTTTTGAG
	MA0554.1	SOC1	GbDIR1	1540	1554	-	2.53e-06	ATTTTCCATTTTTTG
	MA0554.1	SOC1	GbDIR57	1475	1489	-	2.53e-06	ATTTTCCATTTTTTG
	MA0554.1	SOC1	GbDIR59	1727	1741	-	9.61e-06	CTTTTCTTTTTTGAG
	MA0554.1	SOC1	GbDIR102	85	99	-	4.21e-06	ATTTTCTATTTTAAG
	MA0554.1	SOC1	GbDIR84N	1213	1227	+	3.1e-07	TTTTTCTAATTTTGG
	MA0554.1	SOC1	GbDIR84N	1401	1415	-	4.58e-06	TTTTTCCAATTTGGT
	MA0554.1	SOC1	GbDIR84N	1774	1788	-	6.63e-06	TATTTCTATTTTCAG
	MA0554.1	SOC1	GbDIR21C	285	299	-	3.9e-06	ACTTGCTAATTTTGG
	MA1182.1	At3g09600	GbDIR27	1292	1303	+	7.51e-06	AGATATTTAATT
	MA1182.1	At3g09600	GbDIR39	1052	1063	-	2.79e-06	AGATATTTTATG
	MA1182.1	At3g09600	GbDIR47	1513	1524	+	8.1e-06	AGATATTTATGA
	MA1182.1	At3g09600	GbDIR82	1095	1106	-	2.79e-06	AGATATTTTATG
	MA1182.1	At3g09600	GbDIR43	1639	1650	+	8.23e-07	AGATATTTTCTT
	MA1182.1	At3g09600	GbDIR97	529	540	+	9.53e-06	AGATATTTAAAT
	MA1182.1	At3g09600	GbDIR3	699	710	+	7.24e-06	AGATATTTACTT
	MA1182.1	At3g09600	GbDIR14	74	85	-	8.94e-06	TGATATTTTTTT
	MA1182.1	At3g09600	GbDIR98	1109	1120	-	2.34e-06	AGATATTTTAAT
	MA1182.1	At3g09600	GbDIR57	413	424	-	6.83e-06	AGATATTTATTA
	MA1194.1	AT3G10580	GbDIR54	576	590	-	3.97e-06	AATTTGGATAAGCTA
	MA1194.1	AT3G10580	GbDIR39	1279	1293	+	3.08e-07	AATTAAGATAAGATT
	MA1194.1	AT3G10580	GbDIR19	247	261	-	7.58e-06	GAAAAGGATAAACTT
	MA1194.1	AT3G10580	GbDIR88	181	195	+	3.62e-06	ATAAAGGATAAGAAC
	MA1194.1	AT3G10580	GbDIR82	313	327	-	8.65e-06	AATAAAGATAAAATT
	MA1194.1	AT3G10580	GbDIR89C	1698	1712	+	7.19e-06	GATTAAGATAATGAT
	MA1194.1	AT3G10580	GbDIR81	1585	1599	-	7.35e-06	ATATTGGATAATAAT
	MA1194.1	AT3G10580	GbDIR24	482	496	-	3.86e-06	GAAAGGGATAAGGAT
	MA1194.1	AT3G10580	GbDIR87	1268	1282	+	1e-05	ATAAAGGATAAGAAA
	MA1194.1	AT3G10580	GbDIR80	801	815	-	1e-05	TATAAAGATAAGATC
	MA1194.1	AT3G10580	GbDIR5	458	472	-	7.35e-06	AATTTAGATAATATT
	MA1194.1	AT3G10580	GbDIR84N	1294	1308	+	9.09e-06	AAATTAGATAATATT
	MA1194.1	AT3G10580	GbDIR10	963	977	-	6.62e-06	ATAAAAGATAAGATC
	MA1188.1	At3g11280	GbDIR39	1280	1293	-	2.8e-07	AATCTTATCTTAAT
	MA1188.1	At3g11280	GbDIR49	1353	1366	-	5.8e-06	ATTCTCATCCTCAT
	MA1188.1	At3g11280	GbDIR89C	1699	1712	-	8.58e-07	ATCATTATCTTAAT
	MA1188.1	At3g11280	GbDIR24	482	495	+	5.48e-06	ATCCTTATCCCTTT
	MA1188.1	At3g11280	GbDIR80	801	814	+	7.38e-06	GATCTTATCTTTAT
	MA1356.1	TRP2	GbDIR26C	1633	1653	+	1.54e-06	AACTTAAAAATCTAAACACTA
	MA1356.1	TRP2	GbDIR26C	1640	1660	+	1.74e-08	AAATCTAAACACTAAACCTTA
	MA1356.1	TRP2	GbDIR27	309	329	+	2.07e-06	AAATTTAAAATCTAAACACTA
	MA1356.1	TRP2	GbDIR27	316	336	+	1.74e-08	AAATCTAAACACTAAACCTTA
	MA1356.1	TRP2	GbDIR27	1168	1188	-	8.41e-06	CAACAAAAACCCGAAATCATA
	MA1356.1	TRP2	GbDIR40	506	526	+	2.25e-06	AATTTAAAACCCTTAAACTTT
	MA1356.1	TRP2	GbDIR54	477	497	+	6.46e-06	AATAAAAAAACCTAAATCAAT
	MA1356.1	TRP2	GbDIR54	1927	1947	+	9.71e-06	AAAAAAAAACCCTAACACACC
	MA1356.1	TRP2	GbDIR107	160	180	+	1.26e-07	AAATGTAAACACTAAACCTTA
	MA1356.1	TRP2	GbDIR107	167	187	+	1.68e-08	AACACTAAACCTTAAACCTAA
	MA1356.1	TRP2	GbDIR107	173	193	+	1.68e-06	AAACCTTAAACCTAAATCTCA
	MA1356.1	TRP2	GbDIR107	174	194	+	7.01e-06	AACCTTAAACCTAAATCTCAC
	MA1356.1	TRP2	GbDIR107	1000	1020	-	3.01e-06	CAAAAAAAACCCAAAATCATA
	MA1356.1	TRP2	GbDIR100	1926	1946	+	9.71e-06	AAAAAAAAACCCTAACACACC
	MA1356.1	TRP2	GbDIR48	1265	1285	-	1.25e-08	AACCTAAAACCCTAAAGCCCA
	MA1356.1	TRP2	GbDIR48	1272	1292	-	5.46e-06	ACCCAATAACCTAAAACCCTA
	MA1356.1	TRP2	GbDIR48	1273	1293	-	1.03e-06	AACCCAATAACCTAAAACCCT
	MA1356.1	TRP2	GbDIR65	1361	1381	+	1.91e-06	ATACTTAAATCTTAAATCTTA
	MA1356.1	TRP2	GbDIR65	1368	1388	+	1.97e-06	AATCTTAAATCTTAAATCCGA
	MA1356.1	TRP2	GbDIR70	77	97	+	1.26e-07	AAATGTAAACACTAAACCTTA
	MA1356.1	TRP2	GbDIR70	84	104	+	1.68e-08	AACACTAAACCTTAAACCTAA
	MA1356.1	TRP2	GbDIR70	90	110	+	1.68e-06	AAACCTTAAACCTAAATCTCA
	MA1356.1	TRP2	GbDIR70	91	111	+	7.01e-06	AACCTTAAACCTAAATCTCAC
	MA1356.1	TRP2	GbDIR70	917	937	-	3.01e-06	CAAAAAAAACCCAAAATCATA
	MA1356.1	TRP2	GbDIR11	368	388	+	7.04e-07	TAATCTAAACCTTAAACCTCT
	MA1356.1	TRP2	GbDIR11	398	418	+	7.19e-08	TCCCATAAACACTAAACCCTT
	MA1356.1	TRP2	GbDIR11	405	425	+	7.21e-09	AACACTAAACCCTTAACCCTT
	MA1356.1	TRP2	GbDIR11	412	432	+	6.8e-08	AACCCTTAACCCTTAACCCTT
	MA1356.1	TRP2	GbDIR11	413	433	+	2.5e-06	ACCCTTAACCCTTAACCCTTA
	MA1356.1	TRP2	GbDIR11	419	439	+	6.12e-08	AACCCTTAACCCTTAACCCCA
	MA1356.1	TRP2	GbDIR11	420	440	+	3.07e-06	ACCCTTAACCCTTAACCCCAA
	MA1356.1	TRP2	GbDIR11	426	446	+	6.03e-08	AACCCTTAACCCCAAACCCTT
	MA1356.1	TRP2	GbDIR11	427	447	+	3.42e-06	ACCCTTAACCCCAAACCCTTA
	MA1356.1	TRP2	GbDIR11	434	454	+	5.83e-06	ACCCCAAACCCTTACACCTTA
	MA1356.1	TRP2	GbDIR11	441	461	+	1.99e-06	ACCCTTACACCTTAAACACCA
	MA1356.1	TRP2	GbDIR11	448	468	+	6.46e-06	CACCTTAAACACCAACCCTAA
	MA1356.1	TRP2	GbDIR11	461	481	+	1.05e-10	AACCCTAACCCCTAAACCCTA
	MA1356.1	TRP2	GbDIR11	468	488	+	4.22e-10	ACCCCTAAACCCTAAATCATA
	MA1356.1	TRP2	GbDIR11	475	495	+	6.17e-06	AACCCTAAATCATAATCCTTA
	MA1356.1	TRP2	GbDIR11	482	502	+	1.51e-06	AATCATAATCCTTAAACCCAT
	MA1356.1	TRP2	GbDIR11	533	553	+	1.27e-07	ACTTCTAAACCTTAAACTCTA
	MA1356.1	TRP2	GbDIR11	540	560	+	2.16e-08	AACCTTAAACTCTAAACTATA
	MA1356.1	TRP2	GbDIR11	554	574	+	6.6e-06	AACTATATATCTTAAACCATA
	MA1356.1	TRP2	GbDIR11	578	598	+	4.91e-08	ACTCATAAACCTTAAATCCTA
	MA1356.1	TRP2	GbDIR11	585	605	+	1.78e-08	AACCTTAAATCCTAAACCATC
	MA1356.1	TRP2	GbDIR11	602	622	+	7.74e-07	CATCTTAAACCATAAACCTTA
	MA1356.1	TRP2	GbDIR11	609	629	+	1.58e-08	AACCATAAACCTTAAACTATA
	MA1356.1	TRP2	GbDIR11	727	747	-	4.41e-06	ATCTATAACCCCTAAAACAAT
	MA1356.1	TRP2	GbDIR11	741	761	-	6.98e-06	AATCAGAAACACTAATCTATA
	MA1356.1	TRP2	GbDIR11	758	778	-	9.34e-07	ACCCCTAAACCCAAAAAAATC
	MA1356.1	TRP2	GbDIR11	765	785	-	2.06e-06	TCATATAACCCCTAAACCCAA
	MA1356.1	TRP2	GbDIR39	1441	1461	-	2.71e-06	AAACATGAACCCAAAAACATA
	MA1356.1	TRP2	GbDIR63	22	42	+	3.1e-06	CTAGCTAAACTCTAAATCCCT
	MA1356.1	TRP2	GbDIR63	30	50	+	3.61e-06	ACTCTAAATCCCTAACTCCTA
	MA1356.1	TRP2	GbDIR63	37	57	+	6.67e-07	ATCCCTAACTCCTAACCCCTA
	MA1356.1	TRP2	GbDIR63	70	90	+	9.53e-09	AACCCTAACCCCTAAACATTA
	MA1356.1	TRP2	GbDIR63	77	97	+	6.91e-07	ACCCCTAAACATTAAATCTCA
	MA1356.1	TRP2	GbDIR63	98	118	+	3.59e-06	GCCCTTAAACCATAATCCCTA
	MA1356.1	TRP2	GbDIR63	105	125	+	1.74e-07	AACCATAATCCCTAAATCCAT
	MA1356.1	TRP2	GbDIR63	204	224	+	9.28e-07	ATATATATACCCTAAACCTAA
	MA1356.1	TRP2	GbDIR63	211	231	+	4.69e-07	TACCCTAAACCTAAAGCCCTA
	MA1356.1	TRP2	GbDIR63	623	643	+	8.41e-06	GCCGCTAAAACCTAAAGCATT
	MA1356.1	TRP2	GbDIR63	706	726	+	4.67e-06	TCGCTAAAACCCTAAGCATTA
	MA1356.1	TRP2	GbDIR30N	1629	1649	-	1.56e-06	TGCTTTAAACTCTAAACCATC
	MA1356.1	TRP2	GbDIR52	1953	1973	+	2.58e-06	ATTCCTTTACCCTAAACCTTG
	MA1356.1	TRP2	GbDIR52	1960	1980	+	3.24e-06	TACCCTAAACCTTGCATCCTT
	MA1356.1	TRP2	GbDIR49	485	505	-	4.01e-06	CACCGTAAACCCTAATTTAAT
	MA1356.1	TRP2	GbDIR67	507	527	+	8.24e-06	CTTTTTAAACCCCAAACATAA
	MA1356.1	TRP2	GbDIR46	795	815	-	8.84e-06	AATAATAAACCCCAAAAAAAA
	MA1356.1	TRP2	GbDIR83	527	547	+	7.51e-07	AATTTAAAACCCTTAAACTTA
	MA1356.1	TRP2	GbDIR23	150	170	+	8.45e-07	AATTTAAAACTCTAAAACTTA
	MA1356.1	TRP2	GbDIR44	668	688	+	8.58e-06	TACCCTAAACCCAAATGACCA
	MA1356.1	TRP2	GbDIR66	1063	1083	+	9.33e-06	AATACTAAATCTTGAATCATA
	MA1356.1	TRP2	GbDIR66	1173	1193	+	2.11e-06	ATTCCTAAACTTTAAATCATT
	MA1356.1	TRP2	GbDIR97	782	802	-	2.33e-06	TACATTAAACCCAAATTCATA
	MA1356.1	TRP2	GbDIR12	1357	1377	+	4.94e-06	ATACTTAAATCTTAAATCTCA
	MA1356.1	TRP2	GbDIR71	87	107	+	2.97e-06	AAATGTAAATACTAAACCTTA
	MA1356.1	TRP2	GbDIR71	94	114	+	6.34e-08	AATACTAAACCTTAAACCTAA
	MA1356.1	TRP2	GbDIR71	100	120	+	6.17e-07	AAACCTTAAACCTAAATCCCA
	MA1356.1	TRP2	GbDIR71	101	121	+	1.55e-06	AACCTTAAACCTAAATCCCAC
	MA1356.1	TRP2	GbDIR71	933	953	-	6.2e-07	CAACAAAAACCCAAAATCATA
	MA1356.1	TRP2	GbDIR14	320	340	+	8.24e-06	CTTTTTAAACCCCAAACATAA
	MA1356.1	TRP2	GbDIR90	1580	1600	-	8.88e-06	ATACATAAACATTAAAATTTA
	MA1190.1	RVE5	GbDIR48	1498	1508	+	9.28e-06	AGATATTTATC
	MA1190.1	RVE5	GbDIR39	1053	1063	-	3.45e-06	AGATATTTTAT
	MA1190.1	RVE5	GbDIR47	1513	1523	+	8.83e-06	AGATATTTATG
	MA1190.1	RVE5	GbDIR82	1096	1106	-	3.45e-06	AGATATTTTAT
	MA1190.1	RVE5	GbDIR43	1639	1649	+	2.45e-06	AGATATTTTCT
	MA1190.1	RVE5	GbDIR3	699	709	+	9.73e-06	AGATATTTACT
	MA1190.1	RVE5	GbDIR98	1110	1120	-	6.19e-06	AGATATTTTAA
	MA1190.1	RVE5	GbDIR57	414	424	-	4.82e-06	AGATATTTATT
	MA1187.1	LCL1	GbDIR48	1498	1507	+	9.28e-06	AGATATTTAT
	MA1187.1	LCL1	GbDIR39	1054	1063	-	7.28e-06	AGATATTTTA
	MA1187.1	LCL1	GbDIR47	1513	1522	+	9.28e-06	AGATATTTAT
	MA1187.1	LCL1	GbDIR82	1097	1106	-	7.28e-06	AGATATTTTA
	MA1187.1	LCL1	GbDIR43	1639	1648	+	3.64e-06	AGATATTTTC
	MA1187.1	LCL1	GbDIR98	1111	1120	-	7.28e-06	AGATATTTTA
	MA1187.1	LCL1	GbDIR57	415	424	-	9.28e-06	AGATATTTAT
	MA1391.1	MYB33	GbDIR25	1016	1026	-	3.38e-06	ATAACCGAAAT
	MA1391.1	MYB33	GbDIR48	1014	1024	+	4.81e-06	ATAACTGAATT
	MA1391.1	MYB33	GbDIR30N	1093	1103	-	6.14e-06	CTAACCGACTT
	MA1391.1	MYB33	GbDIR79	1640	1650	+	6.14e-06	GTAACCGACTC
	MA1391.1	MYB33	GbDIR73N	1065	1075	-	6.14e-06	CTAACCGACTT
	MA1391.2	MYB33	GbDIR25	1016	1028	-	5.13e-06	CTATAACCGAAAT
	MA1399.1	At5g08520	GbDIR100	836	848	-	6.09e-06	CAAGTGGATAAGA
	MA1399.1	At5g08520	GbDIR39	1279	1291	+	8.34e-06	AATTAAGATAAGA
	MA1399.1	At5g08520	GbDIR88	181	193	+	4.96e-06	ATAAAGGATAAGA
	MA1399.1	At5g08520	GbDIR87	1268	1280	+	4.96e-06	ATAAAGGATAAGA
	MA1399.1	At5g08520	GbDIR80	803	815	-	7.57e-06	TATAAAGATAAGA
	MA1681.1	SRM1	GbDIR39	1281	1294	+	5.88e-07	TTAAGATAAGATTA
	MA1681.1	SRM1	GbDIR24	481	494	-	9.96e-06	AAGGGATAAGGATA
	MA1681.1	SRM1	GbDIR80	800	813	-	5.63e-06	TAAAGATAAGATCT
	MA1681.1	SRM1	GbDIR10	962	975	-	4.87e-06	AAAAGATAAGATCT
	MA1398.1	KUA1	GbDIR54	574	588	+	3.48e-06	TATAGCTTATCCAAA
	MA1398.1	KUA1	GbDIR100	832	846	+	1.7e-06	ATTTTCTTATCCACT
	MA1398.1	KUA1	GbDIR46	142	156	-	6.02e-06	CATATTTTATCCAAA
	MA1398.1	KUA1	GbDIR64	1831	1845	-	6.12e-06	ACCACTTTATCCATT
	MA1398.1	KUA1	GbDIR50	1368	1382	-	6.63e-06	AAAAATTTATCCAAA
	MA1398.1	KUA1	GbDIR13	1830	1844	-	2.03e-06	ACTACTTTATCCATT
	MA1398.1	KUA1	GbDIR81	1583	1597	+	3.06e-06	TTATTATTATCCAAT
	MA1398.1	KUA1	GbDIR72	1438	1452	+	6.02e-06	AAAAATTTATCCATA
	MA1398.2	KUA1	GbDIR54	577	587	+	8.71e-06	AGCTTATCCAA
	MA1398.2	KUA1	GbDIR54	721	731	+	7.49e-06	TTCTTATCCAC
	MA1398.2	KUA1	GbDIR100	835	845	+	7.49e-06	TTCTTATCCAC
	MA1398.2	KUA1	GbDIR32	446	456	+	6.44e-06	ATCTTATCCGT
	MA1398.2	KUA1	GbDIR55	970	980	+	4.6e-06	AACTTATCCAT
	MA1398.2	KUA1	GbDIR101	1126	1136	+	4.6e-06	AACTTATCCAT
	MA1183.1	RVE6	GbDIR48	1498	1508	+	9.28e-06	AGATATTTATC
	MA1183.1	RVE6	GbDIR39	1053	1063	-	3.82e-06	AGATATTTTAT
	MA1183.1	RVE6	GbDIR47	1513	1523	+	6.91e-06	AGATATTTATG
	MA1183.1	RVE6	GbDIR82	1096	1106	-	3.82e-06	AGATATTTTAT
	MA1183.1	RVE6	GbDIR43	1639	1649	+	2.45e-06	AGATATTTTCT
	MA1183.1	RVE6	GbDIR3	699	709	+	9.73e-06	AGATATTTACT
	MA1183.1	RVE6	GbDIR98	1110	1120	-	7.83e-06	AGATATTTTAA
	MA1183.1	RVE6	GbDIR57	414	424	-	4.74e-06	AGATATTTATT
	MA1318.1	WRKY27	GbDIR7	163	175	+	5.61e-06	CATGTTGACTTTT
	MA1318.1	WRKY27	GbDIR37	1804	1816	-	7.12e-07	GAAGTTGACTTTT
	MA1318.1	WRKY27	GbDIR37	1856	1868	+	8.3e-06	GACGTTGACTATG
	MA1318.1	WRKY27	GbDIR94	1468	1480	+	3.06e-06	CACGTTGACTTTA
	MA1318.1	WRKY27	GbDIR33C	1558	1570	+	3.68e-06	TGCTTTGACTTTT
	MA1318.1	WRKY27	GbDIR36	1843	1855	-	7.12e-07	GAAGTTGACTTTT
	MA1318.1	WRKY27	GbDIR72	1584	1596	+	4.43e-06	ATGGTTGACTTTA
	MA1318.1	WRKY27	GbDIR28	1586	1598	+	4.43e-06	ATGGTTGACTTTA
	MA1318.1	WRKY27	GbDIR51	127	139	-	6.43e-06	CCCTTTGACTTTT
	MA1352.1	TRP1	GbDIR26C	6	26	+	2.39e-06	TCCATAAAACATAAACCAGAA
	MA1352.1	TRP1	GbDIR26C	1634	1654	+	8.2e-07	ACTTAAAAATCTAAACACTAA
	MA1352.1	TRP1	GbDIR26C	1641	1661	+	8.06e-08	AATCTAAACACTAAACCTTAC
	MA1352.1	TRP1	GbDIR25	930	950	-	2.71e-07	AGCAAAAACCCGAAATCATAA
	MA1352.1	TRP1	GbDIR27	310	330	+	1.07e-06	AATTTAAAATCTAAACACTAA
	MA1352.1	TRP1	GbDIR27	317	337	+	8.06e-08	AATCTAAACACTAAACCTTAC
	MA1352.1	TRP1	GbDIR27	1167	1187	-	2.23e-07	AACAAAAACCCGAAATCATAA
	MA1352.1	TRP1	GbDIR40	685	705	+	8.85e-06	AATCAAAACTCTTAAACCTCA
	MA1352.1	TRP1	GbDIR107	154	174	+	5.32e-06	ACTTAAAAATGTAAACACTAA
	MA1352.1	TRP1	GbDIR107	161	181	+	6.73e-08	AATGTAAACACTAAACCTTAA
	MA1352.1	TRP1	GbDIR107	168	188	+	2.31e-08	ACACTAAACCTTAAACCTAAA
	MA1352.1	TRP1	GbDIR107	174	194	+	8.22e-06	AACCTTAAACCTAAATCTCAC
	MA1352.1	TRP1	GbDIR107	999	1019	-	9.43e-07	AAAAAAAACCCAAAATCATAA
	MA1352.1	TRP1	GbDIR48	1264	1284	-	1.27e-08	ACCTAAAACCCTAAAGCCCAA
	MA1352.1	TRP1	GbDIR48	1271	1291	-	2.03e-06	CCCAATAACCTAAAACCCTAA
	MA1352.1	TRP1	GbDIR48	1272	1292	-	4.23e-06	ACCCAATAACCTAAAACCCTA
	MA1352.1	TRP1	GbDIR48	1279	1299	-	3.01e-06	AAAATAAACCCAATAACCTAA
	MA1352.1	TRP1	GbDIR65	1362	1382	+	3.47e-06	TACTTAAATCTTAAATCTTAA
	MA1352.1	TRP1	GbDIR70	71	91	+	5.32e-06	ACTTAAAAATGTAAACACTAA
	MA1352.1	TRP1	GbDIR70	78	98	+	6.73e-08	AATGTAAACACTAAACCTTAA
	MA1352.1	TRP1	GbDIR70	85	105	+	2.31e-08	ACACTAAACCTTAAACCTAAA
	MA1352.1	TRP1	GbDIR70	91	111	+	8.22e-06	AACCTTAAACCTAAATCTCAC
	MA1352.1	TRP1	GbDIR70	916	936	-	9.43e-07	AAAAAAAACCCAAAATCATAA
	MA1352.1	TRP1	GbDIR11	369	389	+	6.16e-06	AATCTAAACCTTAAACCTCTT
	MA1352.1	TRP1	GbDIR11	399	419	+	1.41e-08	CCCATAAACACTAAACCCTTA
	MA1352.1	TRP1	GbDIR11	406	426	+	2.16e-09	ACACTAAACCCTTAACCCTTA
	MA1352.1	TRP1	GbDIR11	413	433	+	6.9e-09	ACCCTTAACCCTTAACCCTTA
	MA1352.1	TRP1	GbDIR11	420	440	+	5.45e-09	ACCCTTAACCCTTAACCCCAA
	MA1352.1	TRP1	GbDIR11	427	447	+	1.39e-08	ACCCTTAACCCCAAACCCTTA
	MA1352.1	TRP1	GbDIR11	462	482	+	9.72e-10	ACCCTAACCCCTAAACCCTAA
	MA1352.1	TRP1	GbDIR11	469	489	+	1.31e-09	CCCCTAAACCCTAAATCATAA
	MA1352.1	TRP1	GbDIR11	476	496	+	1.11e-06	ACCCTAAATCATAATCCTTAA
	MA1352.1	TRP1	GbDIR11	483	503	+	8.7e-06	ATCATAATCCTTAAACCCATA
	MA1352.1	TRP1	GbDIR11	534	554	+	3.02e-07	CTTCTAAACCTTAAACTCTAA
	MA1352.1	TRP1	GbDIR11	541	561	+	1.12e-07	ACCTTAAACTCTAAACTATAT
	MA1352.1	TRP1	GbDIR11	579	599	+	9.1e-08	CTCATAAACCTTAAATCCTAA
	MA1352.1	TRP1	GbDIR11	586	606	+	2.24e-07	ACCTTAAATCCTAAACCATCT
	MA1352.1	TRP1	GbDIR11	603	623	+	1.65e-08	ATCTTAAACCATAAACCTTAA
	MA1352.1	TRP1	GbDIR11	610	630	+	1.83e-08	ACCATAAACCTTAAACTATAA
	MA1352.1	TRP1	GbDIR11	740	760	-	7.15e-06	ATCAGAAACACTAATCTATAA
	MA1352.1	TRP1	GbDIR11	757	777	-	5.15e-06	CCCCTAAACCCAAAAAAATCA
	MA1352.1	TRP1	GbDIR11	764	784	-	6.32e-06	CATATAACCCCTAAACCCAAA
	MA1352.1	TRP1	GbDIR39	1440	1460	-	4.52e-06	AACATGAACCCAAAAACATAG
	MA1352.1	TRP1	GbDIR47	1005	1025	-	6.41e-06	GATTTAAAAACTAAATCATAA
	MA1352.1	TRP1	GbDIR63	23	43	+	2.19e-06	TAGCTAAACTCTAAATCCCTA
	MA1352.1	TRP1	GbDIR63	71	91	+	1.29e-07	ACCCTAACCCCTAAACATTAA
	MA1352.1	TRP1	GbDIR63	78	98	+	4.38e-06	CCCCTAAACATTAAATCTCAG
	MA1352.1	TRP1	GbDIR63	99	119	+	1.63e-07	CCCTTAAACCATAATCCCTAA
	MA1352.1	TRP1	GbDIR63	106	126	+	1.52e-06	ACCATAATCCCTAAATCCATA
	MA1352.1	TRP1	GbDIR63	205	225	+	1.51e-06	TATATATACCCTAAACCTAAA
	MA1352.1	TRP1	GbDIR63	212	232	+	3.15e-07	ACCCTAAACCTAAAGCCCTAA
	MA1352.1	TRP1	GbDIR63	624	644	+	3.77e-06	CCGCTAAAACCTAAAGCATTA
	MA1352.1	TRP1	GbDIR30N	1628	1648	-	5.23e-07	GCTTTAAACTCTAAACCATCA
	MA1352.1	TRP1	GbDIR52	1954	1974	+	5.51e-06	TTCCTTTACCCTAAACCTTGC
	MA1352.1	TRP1	GbDIR52	1961	1981	+	5.48e-07	ACCCTAAACCTTGCATCCTTA
	MA1352.1	TRP1	GbDIR83	528	548	+	4.04e-06	ATTTAAAACCCTTAAACTTAG
	MA1352.1	TRP1	GbDIR13	1387	1407	+	4.97e-06	ACACAGAACAGTAAACCTCAA
	MA1352.1	TRP1	GbDIR23	151	171	+	2.19e-06	ATTTAAAACTCTAAAACTTAA
	MA1352.1	TRP1	GbDIR43	1848	1868	+	9.36e-06	AATATAAACATTAGACCATAG
	MA1352.1	TRP1	GbDIR97	781	801	-	5.48e-06	ACATTAAACCCAAATTCATAT
	MA1352.1	TRP1	GbDIR85	176	196	+	7.87e-06	TTGCTAAACCAAAAATTCTAA
	MA1352.1	TRP1	GbDIR71	88	108	+	1.59e-06	AATGTAAATACTAAACCTTAA
	MA1352.1	TRP1	GbDIR71	95	115	+	9.97e-08	ATACTAAACCTTAAACCTAAA
	MA1352.1	TRP1	GbDIR71	101	121	+	1.72e-06	AACCTTAAACCTAAATCCCAC
	MA1352.1	TRP1	GbDIR71	932	952	-	1.99e-07	AACAAAAACCCAAAATCATAA
	MA1158.1	MGP	GbDIR29	1808	1827	-	5.1e-06	TATGACAAGACAAAACAAAT
	MA1158.1	MGP	GbDIR54	285	304	+	6.39e-06	AAACAGAAGACAAAATTATG
	MA1158.1	MGP	GbDIR62N	436	455	+	6.16e-06	CTTAATCCGACAAAAATAAT
	MA1158.1	MGP	GbDIR62N	1750	1769	-	9.81e-06	AAAAACAAGACAGAAAAATA
	MA1158.1	MGP	GbDIR78	17	36	-	1.23e-06	TATTTAAAGACAAAATTAAA
	MA1158.1	MGP	GbDIR39	417	436	+	3.39e-06	AAAAAAATGACAAATTAAAG
	MA1158.1	MGP	GbDIR39	935	954	-	3e-06	TTAAAAATGACAAAAAATTA
	MA1158.1	MGP	GbDIR22	1298	1317	+	7.24e-06	TCAAATAAGACAAATAATCA
	MA1158.1	MGP	GbDIR63	1682	1701	-	1.93e-07	GATAAAAAGACAAAAAATCA
	MA1158.1	MGP	GbDIR94	975	994	+	6.02e-07	CACTAAAGGACAAATATATA
	MA1158.1	MGP	GbDIR64	487	506	+	9.15e-06	TGTAAAATGACAAATAATGA
	MA1158.1	MGP	GbDIR79	192	211	-	5.54e-06	GACAAAAGGACGAAATTGAA
	MA1158.1	MGP	GbDIR82	449	468	+	3.12e-06	AAGAAAATGACAAATCAAAG
	MA1158.1	MGP	GbDIR82	981	1000	-	1.83e-06	TTAAAAATGACAAAAAAAAT
	MA1158.1	MGP	GbDIR82	1101	1120	-	9.35e-06	TGCCACACGACAAAAGATAT
	MA1158.1	MGP	GbDIR8	1323	1342	-	9.22e-06	AATAAGAAGACAAAGTCTAA
	MA1158.1	MGP	GbDIR69	63	82	-	2.78e-06	TATATAAAGACAAAATTACC
	MA1158.1	MGP	GbDIR68	432	451	-	4.21e-07	AAATAAAAGACAAAATTACT
	MA1158.1	MGP	GbDIR75	1446	1465	-	5.14e-06	TAAATAAAGACAAGATATAA
	MA1158.1	MGP	GbDIR77	907	926	+	2.25e-06	TAAATTAGGACAAAAAAAAC
	MA1158.1	MGP	GbDIR20	1238	1257	-	1.21e-06	GAAAAAACGACACAAAAAAA
	MA1158.1	MGP	GbDIR51	1809	1828	+	7.76e-07	TTGAAAATGACAAAAAAAAA
	MA1294.1	MYB62	GbDIR106	122	136	-	4.7e-07	CATAAAGTTAGGTAG
	MA1294.1	MYB62	GbDIR15	294	308	+	5.47e-06	AAGTAAATTAGGTAA
	MA1294.1	MYB62	GbDIR45	1368	1382	+	8.66e-06	GAATTAATTAGGTAA
	MA1294.1	MYB62	GbDIR88	1566	1580	-	8.79e-06	TTAGTAGTTAGGTAA
	MA1294.1	MYB62	GbDIR44	946	960	+	5.96e-06	AGAGGAGTTAGGCAG
	MA1294.1	MYB62	GbDIR1	260	274	+	6.59e-06	AATTGAGTTAGGCAT
	MA1167.1	EFM	GbDIR64	263	273	+	9.04e-06	AGAATATTCGC
	MA0552.1	PIF1	GbDIR62N	1315	1328	+	4.68e-06	TGCAAGTCACGTGT
	MA0552.1	PIF1	GbDIR86	1532	1545	-	3.01e-06	TGAATGACACGTGC
	MA0552.1	PIF1	GbDIR43	1539	1552	-	3.01e-06	TGAATGACACGTGC
	MA1293.1	MYB57	GbDIR106	121	134	+	7.87e-08	CCTACCTAACTTTA
	MA1293.1	MYB57	GbDIR45	1370	1383	-	4.89e-06	TTTACCTAATTAAT
	MA1293.1	MYB57	GbDIR88	1565	1578	+	7.75e-07	TTTACCTAACTACT
	MA1293.1	MYB57	GbDIR67	1624	1637	+	5.61e-06	CTGACCTAACTTAT
	MA1293.1	MYB57	GbDIR14	1580	1593	+	7.38e-06	CCGACCTAACTTAT
	MA1177.1	MYB65	GbDIR25	1017	1029	-	5.3e-06	TCTATAACCGAAA
	MA1177.1	MYB65	GbDIR32	1941	1953	-	3.2e-06	ACCTTAACCGCAA
	MA1177.1	MYB65	GbDIR31	1041	1053	+	6.43e-06	AATCTAACCGTCA
	MA1177.1	MYB65	GbDIR3	1264	1276	-	6.43e-06	AATCTAACCGTCA
	MA1373.1	IDD2	GbDIR26C	186	200	+	8.59e-06	ACCAAAAAGAAAAAA
	MA1373.1	IDD2	GbDIR26C	1985	1999	+	7.14e-06	AAGAACAAGAAAAAA
	MA1373.1	IDD2	GbDIR27	659	673	+	1.42e-06	AAGAAAAAGAAAAAA
	MA1373.1	IDD2	GbDIR54	217	231	+	7.19e-07	CACAAAACAACAAAA
	MA1373.1	IDD2	GbDIR100	89	103	+	7.19e-07	CACAAAACAACAAAA
	MA1373.1	IDD2	GbDIR100	559	573	-	2.96e-06	AAGAAAAAAACAAAA
	MA1373.1	IDD2	GbDIR16	1814	1828	-	5.08e-06	TATAAAAAAACAAAA
	MA1373.1	IDD2	GbDIR78	22	36	-	2.57e-06	TATTTAAAGACAAAA
	MA1373.1	IDD2	GbDIR78	261	275	+	4.71e-06	AAAAAAAAGAAAAAA
	MA1373.1	IDD2	GbDIR63	1687	1701	-	1.61e-06	GATAAAAAGACAAAA
	MA1373.1	IDD2	GbDIR88	239	253	+	4.81e-07	AAGAAAACGAAAAAA
	MA1373.1	IDD2	GbDIR55	1454	1468	+	8.69e-06	AATTTAACGAAAAAA
	MA1373.1	IDD2	GbDIR94	975	989	+	2.35e-06	CACTAAAGGACAAAT
	MA1373.1	IDD2	GbDIR67	995	1009	+	8.75e-06	AGGAAAAAGAAAAAT
	MA1373.1	IDD2	GbDIR79	151	165	-	8.92e-06	TAAAAAAAAACAAAA
	MA1373.1	IDD2	GbDIR82	1106	1120	-	8.41e-06	TGCCACACGACAAAA
	MA1373.1	IDD2	GbDIR23	1059	1073	+	8.15e-06	AATTAGAAGAAAAAA
	MA1373.1	IDD2	GbDIR43	748	762	-	4.71e-06	AAAAAAAAGAAAAAA
	MA1373.1	IDD2	GbDIR72	1286	1300	+	5.68e-06	AAGAAAAGGAAAAAA
	MA1373.1	IDD2	GbDIR69	68	82	-	1.75e-06	TATATAAAGACAAAA
	MA1373.1	IDD2	GbDIR68	437	451	-	6.41e-07	AAATAAAAGACAAAA
	MA1373.1	IDD2	GbDIR20	1243	1257	-	4.58e-06	GAAAAAACGACACAA
	MA1373.1	IDD2	GbDIR99	694	708	-	6.47e-06	CAAAAAAAAACAAAA
	MA0551.1	HY5	GbDIR96	931	946	+	1.37e-06	AATGCCACGTGTAATC
	MA0551.1	HY5	GbDIR96	931	946	-	1.37e-06	GATTACACGTGGCATT
	MA0551.1	HY5	GbDIR86	1528	1543	+	7.25e-06	AATGGCACGTGTCATT
	MA0551.1	HY5	GbDIR86	1528	1543	-	7.25e-06	AATGACACGTGCCATT
	MA0551.1	HY5	GbDIR50	972	987	+	1.37e-06	AATGCCACGTGTAATC
	MA0551.1	HY5	GbDIR50	972	987	-	1.37e-06	GATTACACGTGGCATT
	MA1037.1	MYB24	GbDIR106	124	132	-	8.94e-06	AAGTTAGGT
	MA1037.1	MYB24	GbDIR47	358	366	+	4.03e-06	GAGTTAGGT
	MA1037.1	MYB24	GbDIR22	438	446	-	4.03e-06	GAGTTAGGT
	MA1037.1	MYB24	GbDIR67	1627	1635	-	8.94e-06	AAGTTAGGT
	MA1037.1	MYB24	GbDIR83	311	319	-	4.03e-06	GAGTTAGGT
	MA1037.1	MYB24	GbDIR18	579	587	+	4.03e-06	GAGTTAGGT
	MA1037.1	MYB24	GbDIR14	1583	1591	-	8.94e-06	AAGTTAGGT
JA	MA1185.1	LHY1	GbDIR48	1498	1507	+	9.28e-06	AGATATTTAT
	MA1185.1	LHY1	GbDIR39	1054	1063	-	7.28e-06	AGATATTTTA
	MA1185.1	LHY1	GbDIR47	1513	1522	+	9.28e-06	AGATATTTAT
	MA1185.1	LHY1	GbDIR82	1097	1106	-	7.28e-06	AGATATTTTA
	MA1185.1	LHY1	GbDIR43	1639	1648	+	3.64e-06	AGATATTTTC
	MA1185.1	LHY1	GbDIR98	1111	1120	-	7.28e-06	AGATATTTTA
	MA1185.1	LHY1	GbDIR57	415	424	-	9.28e-06	AGATATTTAT
	MA1248.1	DREB26	GbDIR52	1562	1581	+	1.29e-06	CACCCGTAAACTCCACCGTC
	MA1248.1	DREB26	GbDIR98	1634	1653	+	2.11e-06	TTTACGTCAACTCCACCGTC
	MA1186.1	At1g49010	GbDIR54	717	731	+	8.17e-06	TACTTTCTTATCCAC
	MA1186.1	At1g49010	GbDIR100	831	845	+	3.15e-06	TATTTTCTTATCCAC
	MA1186.1	At1g49010	GbDIR39	1282	1296	-	4.62e-06	AGTAATCTTATCTTA
	MA1186.1	At1g49010	GbDIR33C	1762	1776	+	8.17e-06	CCATTCCTTATCTTC
	MA1186.1	At1g49010	GbDIR24	479	493	+	5.57e-06	AATATCCTTATCCCT
	MA1186.1	At1g49010	GbDIR87	1271	1285	-	8.78e-06	TCTTTTCTTATCCTT
	MA1181.1	MYB113	GbDIR48	1014	1024	-	4.55e-06	AATTCAGTTAT
	MA1181.1	MYB113	GbDIR16	335	345	-	8.94e-06	GAGTCAGTTAC
	MA1181.1	MYB113	GbDIR92	407	417	-	9.56e-06	AAGTCTGTTAT
	MA1181.1	MYB113	GbDIR67	852	862	+	7.26e-06	AATTTAGTTAT
	MA1181.1	MYB113	GbDIR14	790	800	+	7.26e-06	AATTTAGTTAT
	MA1181.1	MYB113	GbDIR75	235	245	-	8.94e-06	GAGTCAGTTAC
	MA1181.1	MYB113	GbDIR59	199	209	+	5.96e-06	AAGTTAGTTAC
	MA1397.1	At1g74840	GbDIR100	836	846	-	6.62e-06	AGTGGATAAGA
	MA1397.1	At1g74840	GbDIR64	1831	1841	+	2.32e-06	AATGGATAAAG
	MA1397.1	At1g74840	GbDIR13	1830	1840	+	2.32e-06	AATGGATAAAG
	MA1182.1	At3g09600	GbDIR27	1292	1303	+	7.51e-06	AGATATTTAATT
	MA1182.1	At3g09600	GbDIR39	1052	1063	-	2.79e-06	AGATATTTTATG
	MA1182.1	At3g09600	GbDIR47	1513	1524	+	8.1e-06	AGATATTTATGA
	MA1182.1	At3g09600	GbDIR82	1095	1106	-	2.79e-06	AGATATTTTATG
	MA1182.1	At3g09600	GbDIR43	1639	1650	+	8.23e-07	AGATATTTTCTT
	MA1182.1	At3g09600	GbDIR97	529	540	+	9.53e-06	AGATATTTAAAT
	MA1182.1	At3g09600	GbDIR3	699	710	+	7.24e-06	AGATATTTACTT
	MA1182.1	At3g09600	GbDIR14	74	85	-	8.94e-06	TGATATTTTTTT
	MA1182.1	At3g09600	GbDIR98	1109	1120	-	2.34e-06	AGATATTTTAAT
	MA1182.1	At3g09600	GbDIR57	413	424	-	6.83e-06	AGATATTTATTA
	MA0574.1	MYB15	GbDIR72	1875	1887	+	2.06e-06	CGGTGGTTGGTGG
	MA0574.1	MYB15	GbDIR28	1879	1891	+	2.06e-06	CGGTGGTTGGTGG
	MA0574.1	MYB15	GbDIR17	1294	1306	-	4.9e-06	CGGAGGTTGGTGG
	MA1356.1	TRP2	GbDIR26C	1633	1653	+	1.54e-06	AACTTAAAAATCTAAACACTA
	MA1356.1	TRP2	GbDIR26C	1640	1660	+	1.74e-08	AAATCTAAACACTAAACCTTA
	MA1356.1	TRP2	GbDIR27	309	329	+	2.07e-06	AAATTTAAAATCTAAACACTA
	MA1356.1	TRP2	GbDIR27	316	336	+	1.74e-08	AAATCTAAACACTAAACCTTA
	MA1356.1	TRP2	GbDIR27	1168	1188	-	8.41e-06	CAACAAAAACCCGAAATCATA
	MA1356.1	TRP2	GbDIR40	506	526	+	2.25e-06	AATTTAAAACCCTTAAACTTT
	MA1356.1	TRP2	GbDIR54	477	497	+	6.46e-06	AATAAAAAAACCTAAATCAAT
	MA1356.1	TRP2	GbDIR54	1927	1947	+	9.71e-06	AAAAAAAAACCCTAACACACC
	MA1356.1	TRP2	GbDIR107	160	180	+	1.26e-07	AAATGTAAACACTAAACCTTA
	MA1356.1	TRP2	GbDIR107	167	187	+	1.68e-08	AACACTAAACCTTAAACCTAA
	MA1356.1	TRP2	GbDIR107	173	193	+	1.68e-06	AAACCTTAAACCTAAATCTCA
	MA1356.1	TRP2	GbDIR107	174	194	+	7.01e-06	AACCTTAAACCTAAATCTCAC
	MA1356.1	TRP2	GbDIR107	1000	1020	-	3.01e-06	CAAAAAAAACCCAAAATCATA
	MA1356.1	TRP2	GbDIR100	1926	1946	+	9.71e-06	AAAAAAAAACCCTAACACACC
	MA1356.1	TRP2	GbDIR48	1265	1285	-	1.25e-08	AACCTAAAACCCTAAAGCCCA
	MA1356.1	TRP2	GbDIR48	1272	1292	-	5.46e-06	ACCCAATAACCTAAAACCCTA
	MA1356.1	TRP2	GbDIR48	1273	1293	-	1.03e-06	AACCCAATAACCTAAAACCCT
	MA1356.1	TRP2	GbDIR65	1361	1381	+	1.91e-06	ATACTTAAATCTTAAATCTTA
	MA1356.1	TRP2	GbDIR65	1368	1388	+	1.97e-06	AATCTTAAATCTTAAATCCGA
	MA1356.1	TRP2	GbDIR70	77	97	+	1.26e-07	AAATGTAAACACTAAACCTTA
	MA1356.1	TRP2	GbDIR70	84	104	+	1.68e-08	AACACTAAACCTTAAACCTAA
	MA1356.1	TRP2	GbDIR70	90	110	+	1.68e-06	AAACCTTAAACCTAAATCTCA
	MA1356.1	TRP2	GbDIR70	91	111	+	7.01e-06	AACCTTAAACCTAAATCTCAC
	MA1356.1	TRP2	GbDIR70	917	937	-	3.01e-06	CAAAAAAAACCCAAAATCATA
	MA1356.1	TRP2	GbDIR11	368	388	+	7.04e-07	TAATCTAAACCTTAAACCTCT
	MA1356.1	TRP2	GbDIR11	398	418	+	7.19e-08	TCCCATAAACACTAAACCCTT
	MA1356.1	TRP2	GbDIR11	405	425	+	7.21e-09	AACACTAAACCCTTAACCCTT
	MA1356.1	TRP2	GbDIR11	412	432	+	6.8e-08	AACCCTTAACCCTTAACCCTT
	MA1356.1	TRP2	GbDIR11	413	433	+	2.5e-06	ACCCTTAACCCTTAACCCTTA
	MA1356.1	TRP2	GbDIR11	419	439	+	6.12e-08	AACCCTTAACCCTTAACCCCA
	MA1356.1	TRP2	GbDIR11	420	440	+	3.07e-06	ACCCTTAACCCTTAACCCCAA
	MA1356.1	TRP2	GbDIR11	426	446	+	6.03e-08	AACCCTTAACCCCAAACCCTT
	MA1356.1	TRP2	GbDIR11	427	447	+	3.42e-06	ACCCTTAACCCCAAACCCTTA
	MA1356.1	TRP2	GbDIR11	434	454	+	5.83e-06	ACCCCAAACCCTTACACCTTA
	MA1356.1	TRP2	GbDIR11	441	461	+	1.99e-06	ACCCTTACACCTTAAACACCA
	MA1356.1	TRP2	GbDIR11	448	468	+	6.46e-06	CACCTTAAACACCAACCCTAA
	MA1356.1	TRP2	GbDIR11	461	481	+	1.05e-10	AACCCTAACCCCTAAACCCTA
	MA1356.1	TRP2	GbDIR11	468	488	+	4.22e-10	ACCCCTAAACCCTAAATCATA
	MA1356.1	TRP2	GbDIR11	475	495	+	6.17e-06	AACCCTAAATCATAATCCTTA
	MA1356.1	TRP2	GbDIR11	482	502	+	1.51e-06	AATCATAATCCTTAAACCCAT
	MA1356.1	TRP2	GbDIR11	533	553	+	1.27e-07	ACTTCTAAACCTTAAACTCTA
	MA1356.1	TRP2	GbDIR11	540	560	+	2.16e-08	AACCTTAAACTCTAAACTATA
	MA1356.1	TRP2	GbDIR11	554	574	+	6.6e-06	AACTATATATCTTAAACCATA
	MA1356.1	TRP2	GbDIR11	578	598	+	4.91e-08	ACTCATAAACCTTAAATCCTA
	MA1356.1	TRP2	GbDIR11	585	605	+	1.78e-08	AACCTTAAATCCTAAACCATC
	MA1356.1	TRP2	GbDIR11	602	622	+	7.74e-07	CATCTTAAACCATAAACCTTA
	MA1356.1	TRP2	GbDIR11	609	629	+	1.58e-08	AACCATAAACCTTAAACTATA
	MA1356.1	TRP2	GbDIR11	727	747	-	4.41e-06	ATCTATAACCCCTAAAACAAT
	MA1356.1	TRP2	GbDIR11	741	761	-	6.98e-06	AATCAGAAACACTAATCTATA
	MA1356.1	TRP2	GbDIR11	758	778	-	9.34e-07	ACCCCTAAACCCAAAAAAATC
	MA1356.1	TRP2	GbDIR11	765	785	-	2.06e-06	TCATATAACCCCTAAACCCAA
	MA1356.1	TRP2	GbDIR39	1441	1461	-	2.71e-06	AAACATGAACCCAAAAACATA
	MA1356.1	TRP2	GbDIR63	22	42	+	3.1e-06	CTAGCTAAACTCTAAATCCCT
	MA1356.1	TRP2	GbDIR63	30	50	+	3.61e-06	ACTCTAAATCCCTAACTCCTA
	MA1356.1	TRP2	GbDIR63	37	57	+	6.67e-07	ATCCCTAACTCCTAACCCCTA
	MA1356.1	TRP2	GbDIR63	70	90	+	9.53e-09	AACCCTAACCCCTAAACATTA
	MA1356.1	TRP2	GbDIR63	77	97	+	6.91e-07	ACCCCTAAACATTAAATCTCA
	MA1356.1	TRP2	GbDIR63	98	118	+	3.59e-06	GCCCTTAAACCATAATCCCTA
	MA1356.1	TRP2	GbDIR63	105	125	+	1.74e-07	AACCATAATCCCTAAATCCAT
	MA1356.1	TRP2	GbDIR63	204	224	+	9.28e-07	ATATATATACCCTAAACCTAA
	MA1356.1	TRP2	GbDIR63	211	231	+	4.69e-07	TACCCTAAACCTAAAGCCCTA
	MA1356.1	TRP2	GbDIR63	623	643	+	8.41e-06	GCCGCTAAAACCTAAAGCATT
	MA1356.1	TRP2	GbDIR63	706	726	+	4.67e-06	TCGCTAAAACCCTAAGCATTA
	MA1356.1	TRP2	GbDIR30N	1629	1649	-	1.56e-06	TGCTTTAAACTCTAAACCATC
	MA1356.1	TRP2	GbDIR52	1953	1973	+	2.58e-06	ATTCCTTTACCCTAAACCTTG
	MA1356.1	TRP2	GbDIR52	1960	1980	+	3.24e-06	TACCCTAAACCTTGCATCCTT
	MA1356.1	TRP2	GbDIR49	485	505	-	4.01e-06	CACCGTAAACCCTAATTTAAT
	MA1356.1	TRP2	GbDIR67	507	527	+	8.24e-06	CTTTTTAAACCCCAAACATAA
	MA1356.1	TRP2	GbDIR46	795	815	-	8.84e-06	AATAATAAACCCCAAAAAAAA
	MA1356.1	TRP2	GbDIR83	527	547	+	7.51e-07	AATTTAAAACCCTTAAACTTA
	MA1356.1	TRP2	GbDIR23	150	170	+	8.45e-07	AATTTAAAACTCTAAAACTTA
	MA1356.1	TRP2	GbDIR44	668	688	+	8.58e-06	TACCCTAAACCCAAATGACCA
	MA1356.1	TRP2	GbDIR66	1063	1083	+	9.33e-06	AATACTAAATCTTGAATCATA
	MA1356.1	TRP2	GbDIR66	1173	1193	+	2.11e-06	ATTCCTAAACTTTAAATCATT
	MA1356.1	TRP2	GbDIR97	782	802	-	2.33e-06	TACATTAAACCCAAATTCATA
	MA1356.1	TRP2	GbDIR12	1357	1377	+	4.94e-06	ATACTTAAATCTTAAATCTCA
	MA1356.1	TRP2	GbDIR71	87	107	+	2.97e-06	AAATGTAAATACTAAACCTTA
	MA1356.1	TRP2	GbDIR71	94	114	+	6.34e-08	AATACTAAACCTTAAACCTAA
	MA1356.1	TRP2	GbDIR71	100	120	+	6.17e-07	AAACCTTAAACCTAAATCCCA
	MA1356.1	TRP2	GbDIR71	101	121	+	1.55e-06	AACCTTAAACCTAAATCCCAC
	MA1356.1	TRP2	GbDIR71	933	953	-	6.2e-07	CAACAAAAACCCAAAATCATA
	MA1356.1	TRP2	GbDIR14	320	340	+	8.24e-06	CTTTTTAAACCCCAAACATAA
	MA1356.1	TRP2	GbDIR90	1580	1600	-	8.88e-06	ATACATAAACATTAAAATTTA
	MA1308.1	WRKY70	GbDIR37	1804	1816	-	2.18e-06	GAAGTTGACTTTT
	MA1308.1	WRKY70	GbDIR37	1856	1868	+	4.24e-06	GACGTTGACTATG
	MA1308.1	WRKY70	GbDIR94	1468	1480	+	1.8e-06	CACGTTGACTTTA
	MA1308.1	WRKY70	GbDIR36	1843	1855	-	2.18e-06	GAAGTTGACTTTT
	MA1190.1	RVE5	GbDIR48	1498	1508	+	9.28e-06	AGATATTTATC
	MA1190.1	RVE5	GbDIR39	1053	1063	-	3.45e-06	AGATATTTTAT
	MA1190.1	RVE5	GbDIR47	1513	1523	+	8.83e-06	AGATATTTATG
	MA1190.1	RVE5	GbDIR82	1096	1106	-	3.45e-06	AGATATTTTAT
	MA1190.1	RVE5	GbDIR43	1639	1649	+	2.45e-06	AGATATTTTCT
	MA1190.1	RVE5	GbDIR3	699	709	+	9.73e-06	AGATATTTACT
	MA1190.1	RVE5	GbDIR98	1110	1120	-	6.19e-06	AGATATTTTAA
	MA1190.1	RVE5	GbDIR57	414	424	-	4.82e-06	AGATATTTATT
	MA1354.1	AT4G12670	GbDIR26C	1630	1658	+	4.84e-08	ATAAACTTAAAAATCTAAACACTAAACCT
	MA1354.1	AT4G12670	GbDIR26C	1644	1672	+	1.76e-07	CTAAACACTAAACCTTACCCATGAAAACA
	MA1354.1	AT4G12670	GbDIR27	306	334	+	2.83e-07	ATAAAATTTAAAATCTAAACACTAAACCT
	MA1354.1	AT4G12670	GbDIR27	320	348	+	3.48e-06	CTAAACACTAAACCTTACCCATGACAACA
	MA1354.1	AT4G12670	GbDIR40	675	703	+	9.15e-06	CTAACTAATTAATCAAAACTCTTAAACCT
	MA1354.1	AT4G12670	GbDIR40	688	716	+	9.74e-06	CAAAACTCTTAAACCTCATTTCTTTTAGC
	MA1354.1	AT4G12670	GbDIR107	150	178	+	2.35e-07	ATAAACTTAAAAATGTAAACACTAAACCT
	MA1354.1	AT4G12670	GbDIR107	157	185	+	5.6e-07	TAAAAATGTAAACACTAAACCTTAAACCT
	MA1354.1	AT4G12670	GbDIR107	164	192	+	2.54e-09	GTAAACACTAAACCTTAAACCTAAATCTC
	MA1354.1	AT4G12670	GbDIR107	171	199	+	2.16e-06	CTAAACCTTAAACCTAAATCTCACCCATC
	MA1354.1	AT4G12670	GbDIR48	1267	1295	-	7.01e-07	TAAACCCAATAACCTAAAACCCTAAAGCC
	MA1354.1	AT4G12670	GbDIR48	1268	1296	-	8.87e-06	ATAAACCCAATAACCTAAAACCCTAAAGC
	MA1354.1	AT4G12670	GbDIR65	1357	1385	+	6.83e-06	CTAAATACTTAAATCTTAAATCTTAAATC
	MA1354.1	AT4G12670	GbDIR65	1358	1386	+	2.43e-07	TAAATACTTAAATCTTAAATCTTAAATCC
	MA1354.1	AT4G12670	GbDIR70	67	95	+	2.35e-07	ATAAACTTAAAAATGTAAACACTAAACCT
	MA1354.1	AT4G12670	GbDIR70	74	102	+	5.6e-07	TAAAAATGTAAACACTAAACCTTAAACCT
	MA1354.1	AT4G12670	GbDIR70	81	109	+	2.54e-09	GTAAACACTAAACCTTAAACCTAAATCTC
	MA1354.1	AT4G12670	GbDIR70	88	116	+	2.16e-06	CTAAACCTTAAACCTAAATCTCACCCATC
	MA1354.1	AT4G12670	GbDIR4	1675	1703	-	9.27e-06	TAAAACATTGAATTTTAAAATTACAATTT
	MA1354.1	AT4G12670	GbDIR11	372	400	+	2.06e-06	CTAAACCTTAAACCTCTTAACCCCTATCC
	MA1354.1	AT4G12670	GbDIR11	380	408	+	7.22e-06	TAAACCTCTTAACCCCTATCCCATAAACA
	MA1354.1	AT4G12670	GbDIR11	388	416	+	2.47e-09	TTAACCCCTATCCCATAAACACTAAACCC
	MA1354.1	AT4G12670	GbDIR11	395	423	+	9.43e-09	CTATCCCATAAACACTAAACCCTTAACCC
	MA1354.1	AT4G12670	GbDIR11	402	430	+	5.53e-10	ATAAACACTAAACCCTTAACCCTTAACCC
	MA1354.1	AT4G12670	GbDIR11	409	437	+	4.19e-12	CTAAACCCTTAACCCTTAACCCTTAACCC
	MA1354.1	AT4G12670	GbDIR11	410	438	+	6.55e-07	TAAACCCTTAACCCTTAACCCTTAACCCC
	MA1354.1	AT4G12670	GbDIR11	416	444	+	5.61e-10	CTTAACCCTTAACCCTTAACCCCAAACCC
	MA1354.1	AT4G12670	GbDIR11	417	445	+	2.9e-07	TTAACCCTTAACCCTTAACCCCAAACCCT
	MA1354.1	AT4G12670	GbDIR11	423	451	+	1.85e-09	CTTAACCCTTAACCCCAAACCCTTACACC
	MA1354.1	AT4G12670	GbDIR11	424	452	+	8.04e-07	TTAACCCTTAACCCCAAACCCTTACACCT
	MA1354.1	AT4G12670	GbDIR11	430	458	+	2.1e-06	CTTAACCCCAAACCCTTACACCTTAAACA
	MA1354.1	AT4G12670	GbDIR11	431	459	+	1.61e-07	TTAACCCCAAACCCTTACACCTTAAACAC
	MA1354.1	AT4G12670	GbDIR11	438	466	+	1.92e-06	CAAACCCTTACACCTTAAACACCAACCCT
	MA1354.1	AT4G12670	GbDIR11	444	472	+	6.87e-06	CTTACACCTTAAACACCAACCCTAACCCC
	MA1354.1	AT4G12670	GbDIR11	451	479	+	1.35e-06	CTTAAACACCAACCCTAACCCCTAAACCC
	MA1354.1	AT4G12670	GbDIR11	458	486	+	5.73e-07	ACCAACCCTAACCCCTAAACCCTAAATCA
	MA1354.1	AT4G12670	GbDIR11	465	493	+	2.08e-10	CTAACCCCTAAACCCTAAATCATAATCCT
	MA1354.1	AT4G12670	GbDIR11	472	500	+	1.22e-13	CTAAACCCTAAATCATAATCCTTAAACCC
	MA1354.1	AT4G12670	GbDIR11	479	507	+	2.31e-06	CTAAATCATAATCCTTAAACCCATAATTT
	MA1354.1	AT4G12670	GbDIR11	530	558	+	9.3e-08	TTAACTTCTAAACCTTAAACTCTAAACTA
	MA1354.1	AT4G12670	GbDIR11	537	565	+	5.38e-09	CTAAACCTTAAACTCTAAACTATATATCT
	MA1354.1	AT4G12670	GbDIR11	544	572	+	6.96e-09	TTAAACTCTAAACTATATATCTTAAACCA
	MA1354.1	AT4G12670	GbDIR11	575	603	+	2.7e-07	TTAACTCATAAACCTTAAATCCTAAACCA
	MA1354.1	AT4G12670	GbDIR11	606	634	+	7.79e-06	TTAAACCATAAACCTTAAACTATAATGAT
	MA1354.1	AT4G12670	GbDIR63	26	54	+	3.53e-08	CTAAACTCTAAATCCCTAACTCCTAACCC
	MA1354.1	AT4G12670	GbDIR63	34	62	+	6.68e-07	TAAATCCCTAACTCCTAACCCCTAATGTC
	MA1354.1	AT4G12670	GbDIR63	41	69	+	5.25e-07	CTAACTCCTAACCCCTAATGTCTAACCCT
	MA1354.1	AT4G12670	GbDIR63	67	95	+	1.61e-09	CCTAACCCTAACCCCTAAACATTAAATCT
	MA1354.1	AT4G12670	GbDIR63	73	101	+	3.64e-06	CCTAACCCCTAAACATTAAATCTCAGCCC
	MA1354.1	AT4G12670	GbDIR63	81	109	+	1.31e-07	CTAAACATTAAATCTCAGCCCTTAAACCA
	MA1354.1	AT4G12670	GbDIR63	95	123	+	1.16e-08	TCAGCCCTTAAACCATAATCCCTAAATCC
	MA1354.1	AT4G12670	GbDIR63	102	130	+	5.93e-06	TTAAACCATAATCCCTAAATCCATATATA
	MA1354.1	AT4G12670	GbDIR63	208	236	+	3.59e-07	ATATACCCTAAACCTAAAGCCCTAAATTA
	MA1354.1	AT4G12670	GbDIR63	215	243	+	6.94e-06	CTAAACCTAAAGCCCTAAATTAACTATAG
	MA1354.1	AT4G12670	GbDIR30N	1617	1645	-	1.66e-06	TTAAACTCTAAACCATCACCAAAAAAGCT
	MA1354.1	AT4G12670	GbDIR52	1957	1985	+	9.2e-06	CTTTACCCTAAACCTTGCATCCTTACTTG
	MA1354.1	AT4G12670	GbDIR60	84	112	-	1.93e-06	TATAACTCGAAATCAAAACCATTCAAATC
	MA1354.1	AT4G12670	GbDIR23	140	168	+	4.1e-06	TAAAATAATAAATTTAAAACTCTAAAACT
	MA1354.1	AT4G12670	GbDIR23	147	175	+	6.22e-06	ATAAATTTAAAACTCTAAAACTTAAACGT
	MA1354.1	AT4G12670	GbDIR66	1177	1205	+	7.43e-06	CTAAACTTTAAATCATTCTAATTACATCC
	MA1354.1	AT4G12670	GbDIR8	1	29	-	3.1e-06	TCAAACACTAAATTATATATTATAATATT
	MA1354.1	AT4G12670	GbDIR85	179	207	+	4.77e-06	CTAAACCAAAAATTCTAAAAATTTTATGG
	MA1354.1	AT4G12670	GbDIR71	91	119	+	2.54e-08	GTAAATACTAAACCTTAAACCTAAATCCC
	MA1354.1	AT4G12670	GbDIR71	98	126	+	1.16e-06	CTAAACCTTAAACCTAAATCCCACCCATC
	MA1394.1	MYB73	GbDIR25	1015	1025	-	3.94e-06	TAACCGAAATA
	MA1394.1	MYB73	GbDIR41N	1075	1085	+	5.05e-06	TAACGGTAAAA
	MA1394.1	MYB73	GbDIR39	1426	1436	+	8.34e-06	TAACGGTATAA
	MA1394.1	MYB73	GbDIR31	1045	1055	+	5.65e-06	TAACCGTCATA
	MA1394.1	MYB73	GbDIR44	976	986	-	7.23e-06	TAACTGTAAAA
	MA1394.1	MYB73	GbDIR3	1262	1272	-	5.65e-06	TAACCGTCATA
	MA1394.1	MYB73	GbDIR24	277	287	+	7.97e-06	TAACGGTATTA
	MA1394.1	MYB73	GbDIR95	914	924	+	8.34e-06	TAACGGTATAA
	MA1394.1	MYB73	GbDIR57	399	409	+	3.7e-07	TAACCGTAATA
	MA1394.2	MYB73	GbDIR47	710	721	+	8.34e-08	TTAACGGTCAAA
	MA1394.2	MYB73	GbDIR82	1194	1205	+	6.31e-06	TTAACGGTTAAA
	MA1394.2	MYB73	GbDIR10	30	41	+	5.57e-06	AAAACGGTCATA
	MA1187.1	LCL1	GbDIR48	1498	1507	+	9.28e-06	AGATATTTAT
	MA1187.1	LCL1	GbDIR39	1054	1063	-	7.28e-06	AGATATTTTA
	MA1187.1	LCL1	GbDIR47	1513	1522	+	9.28e-06	AGATATTTAT
	MA1187.1	LCL1	GbDIR82	1097	1106	-	7.28e-06	AGATATTTTA
	MA1187.1	LCL1	GbDIR43	1639	1648	+	3.64e-06	AGATATTTTC
	MA1187.1	LCL1	GbDIR98	1111	1120	-	7.28e-06	AGATATTTTA
	MA1187.1	LCL1	GbDIR57	415	424	-	9.28e-06	AGATATTTAT
	MA1037.1	MYB24	GbDIR106	124	132	-	8.94e-06	AAGTTAGGT
	MA1037.1	MYB24	GbDIR47	358	366	+	4.03e-06	GAGTTAGGT
	MA1037.1	MYB24	GbDIR22	438	446	-	4.03e-06	GAGTTAGGT
	MA1037.1	MYB24	GbDIR67	1627	1635	-	8.94e-06	AAGTTAGGT
	MA1037.1	MYB24	GbDIR83	311	319	-	4.03e-06	GAGTTAGGT
	MA1037.1	MYB24	GbDIR18	579	587	+	4.03e-06	GAGTTAGGT
	MA1037.1	MYB24	GbDIR14	1583	1591	-	8.94e-06	AAGTTAGGT
	MA1398.1	KUA1	GbDIR54	574	588	+	3.48e-06	TATAGCTTATCCAAA
	MA1398.1	KUA1	GbDIR100	832	846	+	1.7e-06	ATTTTCTTATCCACT
	MA1398.1	KUA1	GbDIR46	142	156	-	6.02e-06	CATATTTTATCCAAA
[truncated: 1,754 more rows]
